# Supplementary material for: Visual Data Mining of Biological Networks: One Size Does Not Fit All
Source: PLoS Comput Biol. 2013 Jan 10;9(1):e1002833. doi: 10.1371/journal.pcbi.1002833 (PMC3547662; doi:10.1371/journal.pcbi.1002833)
Supplement: Dataset S1 — Hairball. XML file with only the original data (“hairball”). (XML) [file pcbi.1002833.s001.xml]

<?xml version="1.0" encoding="ISO-8859-1"?>
<entry>
    <networkInfo name="New Network">
        <fileVersion value="2.1.4"/>
        <paused value="true"/>
        <size height="1000" width="1000" depth="1000"/>
        <blended value="false"/>
        <position xPos="0.0" yPos="0.0" zPos="0"/>
        <zoom value="1.0"/>
        <featureList/>
    </networkInfo>
    <networkNodeList>
        <node id="Q9UJ68">
            <nodeAppearance>
                <label value="Q9UJ68" show="false" alpha="0.0" position="E"/>
                <position xPos="32.050827" yPos="22.576458" zPos="16.83884" fixed="false"/>
                <advancedPosition xPos="0.0" yPos="0.0" zPos="0.0" xFixed="false" yFixed="false" zFixed="false"/>
                <color red="128" green="128" blue="128"/>
                <size width="8" height="8"/>
                <alpha value="1.0"/>
                <highlight highlighted="false" size="6">
                    <color red="255" green="0" blue="0"/>
                </highlight>
                <shape value="Ellipse"/>
            </nodeAppearance>
            <featureList/>
        </node>
        <node id="P49736">
            <nodeAppearance>
                <label value="P49736" show="false" alpha="0.0" position="E"/>
                <position xPos="-3.045647" yPos="30.233633" zPos="18.331345" fixed="false"/>
                <advancedPosition xPos="0.0" yPos="0.0" zPos="0.0" xFixed="false" yFixed="false" zFixed="false"/>
                <color red="128" green="128" blue="128"/>
                <size width="8" height="8"/>
                <alpha value="1.0"/>
                <highlight highlighted="false" size="6">
                    <color red="255" green="0" blue="0"/>
                </highlight>
                <shape value="Ellipse"/>
            </nodeAppearance>
            <featureList/>
        </node>
        <node id="O60566">
            <nodeAppearance>
                <label value="O60566" show="false" alpha="0.0" position="E"/>
                <position xPos="-3.5597053" yPos="-3.828782" zPos="-14.822773" fixed="false"/>
                <advancedPosition xPos="0.0" yPos="0.0" zPos="0.0" xFixed="false" yFixed="false" zFixed="false"/>
                <color red="128" green="128" blue="128"/>
                <size width="8" height="8"/>
                <alpha value="1.0"/>
                <highlight highlighted="false" size="6">
                    <color red="255" green="0" blue="0"/>
                </highlight>
                <shape value="Ellipse"/>
            </nodeAppearance>
            <featureList/>
        </node>
        <node id="Q13315">
            <nodeAppearance>
                <label value="Q13315" show="false" alpha="0.0" position="E"/>
                <position xPos="31.17724" yPos="9.590523" zPos="-11.180574" fixed="false"/>
                <advancedPosition xPos="0.0" yPos="0.0" zPos="0.0" xFixed="false" yFixed="false" zFixed="false"/>
                <color red="128" green="128" blue="128"/>
                <size width="8" height="8"/>
                <alpha value="1.0"/>
                <highlight highlighted="false" size="6">
                    <color red="255" green="0" blue="0"/>
                </highlight>
                <shape value="Ellipse"/>
            </nodeAppearance>
            <featureList/>
        </node>
        <node id="Q00987">
            <nodeAppearance>
                <label value="Q00987" show="false" alpha="0.0" position="E"/>
                <position xPos="24.067762" yPos="-22.2226" zPos="2.0995452" fixed="false"/>
                <advancedPosition xPos="0.0" yPos="0.0" zPos="0.0" xFixed="false" yFixed="false" zFixed="false"/>
                <color red="128" green="128" blue="128"/>
                <size width="8" height="8"/>
                <alpha value="1.0"/>
                <highlight highlighted="false" size="6">
                    <color red="255" green="0" blue="0"/>
                </highlight>
                <shape value="Ellipse"/>
            </nodeAppearance>
            <featureList/>
        </node>
        <node id="P23769">
            <nodeAppearance>
                <label value="P23769" show="false" alpha="0.0" position="E"/>
                <position xPos="-46.53831" yPos="-39.545322" zPos="-12.456979" fixed="false"/>
                <advancedPosition xPos="0.0" yPos="0.0" zPos="0.0" xFixed="false" yFixed="false" zFixed="false"/>
                <color red="128" green="128" blue="128"/>
                <size width="8" height="8"/>
                <alpha value="1.0"/>
                <highlight highlighted="false" size="6">
                    <color red="255" green="0" blue="0"/>
                </highlight>
                <shape value="Ellipse"/>
            </nodeAppearance>
            <featureList/>
        </node>
        <node id="P51532">
            <nodeAppearance>
                <label value="P51532" show="false" alpha="0.0" position="E"/>
                <position xPos="-35.46217" yPos="-28.970993" zPos="30.187782" fixed="false"/>
                <advancedPosition xPos="0.0" yPos="0.0" zPos="0.0" xFixed="false" yFixed="false" zFixed="false"/>
                <color red="128" green="128" blue="128"/>
                <size width="8" height="8"/>
                <alpha value="1.0"/>
                <highlight highlighted="false" size="6">
                    <color red="255" green="0" blue="0"/>
                </highlight>
                <shape value="Ellipse"/>
            </nodeAppearance>
            <featureList/>
        </node>
        <node id="P06239">
            <nodeAppearance>
                <label value="P06239" show="false" alpha="0.0" position="E"/>
                <position xPos="-1.1132674" yPos="26.628117" zPos="10.238704" fixed="false"/>
                <advancedPosition xPos="0.0" yPos="0.0" zPos="0.0" xFixed="false" yFixed="false" zFixed="false"/>
                <color red="128" green="128" blue="128"/>
                <size width="8" height="8"/>
                <alpha value="1.0"/>
                <highlight highlighted="false" size="6">
                    <color red="255" green="0" blue="0"/>
                </highlight>
                <shape value="Ellipse"/>
            </nodeAppearance>
            <featureList/>
        </node>
        <node id="Q99081">
            <nodeAppearance>
                <label value="Q99081" show="false" alpha="0.0" position="E"/>
                <position xPos="18.088484" yPos="-30.937895" zPos="16.977297" fixed="false"/>
                <advancedPosition xPos="0.0" yPos="0.0" zPos="0.0" xFixed="false" yFixed="false" zFixed="false"/>
                <color red="128" green="128" blue="128"/>
                <size width="8" height="8"/>
                <alpha value="1.0"/>
                <highlight highlighted="false" size="6">
                    <color red="255" green="0" blue="0"/>
                </highlight>
                <shape value="Ellipse"/>
            </nodeAppearance>
            <featureList/>
        </node>
        <node id="Q92574">
            <nodeAppearance>
                <label value="Q92574" show="false" alpha="0.0" position="E"/>
                <position xPos="-33.500248" yPos="-42.187073" zPos="15.671133" fixed="false"/>
                <advancedPosition xPos="0.0" yPos="0.0" zPos="0.0" xFixed="false" yFixed="false" zFixed="false"/>
                <color red="128" green="128" blue="128"/>
                <size width="8" height="8"/>
                <alpha value="1.0"/>
                <highlight highlighted="false" size="6">
                    <color red="255" green="0" blue="0"/>
                </highlight>
                <shape value="Ellipse"/>
            </nodeAppearance>
            <featureList/>
        </node>
        <node id="O00327">
            <nodeAppearance>
                <label value="O00327" show="false" alpha="0.0" position="E"/>
                <position xPos="-7.2075634" yPos="39.23508" zPos="-36.41762" fixed="false"/>
                <advancedPosition xPos="0.0" yPos="0.0" zPos="0.0" xFixed="false" yFixed="false" zFixed="false"/>
                <color red="128" green="128" blue="128"/>
                <size width="8" height="8"/>
                <alpha value="1.0"/>
                <highlight highlighted="false" size="6">
                    <color red="255" green="0" blue="0"/>
                </highlight>
                <shape value="Ellipse"/>
            </nodeAppearance>
            <featureList/>
        </node>
        <node id="Q1RMC1">
            <nodeAppearance>
                <label value="Q1RMC1" show="false" alpha="0.0" position="E"/>
                <position xPos="81.06578" yPos="40.546505" zPos="-8.30991" fixed="false"/>
                <advancedPosition xPos="0.0" yPos="0.0" zPos="0.0" xFixed="false" yFixed="false" zFixed="false"/>
                <color red="128" green="128" blue="128"/>
                <size width="8" height="8"/>
                <alpha value="1.0"/>
                <highlight highlighted="false" size="6">
                    <color red="255" green="0" blue="0"/>
                </highlight>
                <shape value="Ellipse"/>
            </nodeAppearance>
            <featureList/>
        </node>
        <node id="P18846">
            <nodeAppearance>
                <label value="P18846" show="false" alpha="0.0" position="E"/>
                <position xPos="-16.586817" yPos="-30.409903" zPos="-8.815557" fixed="false"/>
                <advancedPosition xPos="0.0" yPos="0.0" zPos="0.0" xFixed="false" yFixed="false" zFixed="false"/>
                <color red="128" green="128" blue="128"/>
                <size width="8" height="8"/>
                <alpha value="1.0"/>
                <highlight highlighted="false" size="6">
                    <color red="255" green="0" blue="0"/>
                </highlight>
                <shape value="Ellipse"/>
            </nodeAppearance>
            <featureList/>
        </node>
        <node id="O95985">
            <nodeAppearance>
                <label value="O95985" show="false" alpha="0.0" position="E"/>
                <position xPos="26.813694" yPos="19.655624" zPos="10.905853" fixed="false"/>
                <advancedPosition xPos="0.0" yPos="0.0" zPos="0.0" xFixed="false" yFixed="false" zFixed="false"/>
                <color red="128" green="128" blue="128"/>
                <size width="8" height="8"/>
                <alpha value="1.0"/>
                <highlight highlighted="false" size="6">
                    <color red="255" green="0" blue="0"/>
                </highlight>
                <shape value="Ellipse"/>
            </nodeAppearance>
            <featureList/>
        </node>
        <node id="P38936">
            <nodeAppearance>
                <label value="P38936" show="false" alpha="0.0" position="E"/>
                <position xPos="25.136564" yPos="-7.5406013" zPos="-12.958639" fixed="false"/>
                <advancedPosition xPos="0.0" yPos="0.0" zPos="0.0" xFixed="false" yFixed="false" zFixed="false"/>
                <color red="128" green="128" blue="128"/>
                <size width="8" height="8"/>
                <alpha value="1.0"/>
                <highlight highlighted="false" size="6">
                    <color red="255" green="0" blue="0"/>
                </highlight>
                <shape value="Ellipse"/>
            </nodeAppearance>
            <featureList/>
        </node>
        <node id="P31994">
            <nodeAppearance>
                <label value="P31994" show="false" alpha="0.0" position="E"/>
                <position xPos="-38.48448" yPos="-28.08839" zPos="51.698433" fixed="false"/>
                <advancedPosition xPos="0.0" yPos="0.0" zPos="0.0" xFixed="false" yFixed="false" zFixed="false"/>
                <color red="128" green="128" blue="128"/>
                <size width="8" height="8"/>
                <alpha value="1.0"/>
                <highlight highlighted="false" size="6">
                    <color red="255" green="0" blue="0"/>
                </highlight>
                <shape value="Ellipse"/>
            </nodeAppearance>
            <featureList/>
        </node>
        <node id="P10912">
            <nodeAppearance>
                <label value="P10912" show="false" alpha="0.0" position="E"/>
                <position xPos="5.772169" yPos="-52.08013" zPos="-9.778265" fixed="false"/>
                <advancedPosition xPos="0.0" yPos="0.0" zPos="0.0" xFixed="false" yFixed="false" zFixed="false"/>
                <color red="128" green="128" blue="128"/>
                <size width="8" height="8"/>
                <alpha value="1.0"/>
                <highlight highlighted="false" size="6">
                    <color red="255" green="0" blue="0"/>
                </highlight>
                <shape value="Ellipse"/>
            </nodeAppearance>
            <featureList/>
        </node>
        <node id="Q3LRJ6">
            <nodeAppearance>
                <label value="Q3LRJ6" show="false" alpha="0.0" position="E"/>
                <position xPos="-59.808243" yPos="77.3301" zPos="-5.3386517" fixed="false"/>
                <advancedPosition xPos="0.0" yPos="0.0" zPos="0.0" xFixed="false" yFixed="false" zFixed="false"/>
                <color red="128" green="128" blue="128"/>
                <size width="8" height="8"/>
                <alpha value="1.0"/>
                <highlight highlighted="false" size="6">
                    <color red="255" green="0" blue="0"/>
                </highlight>
                <shape value="Ellipse"/>
            </nodeAppearance>
            <featureList/>
        </node>
        <node id="P35222">
            <nodeAppearance>
                <label value="P35222" show="false" alpha="0.0" position="E"/>
                <position xPos="1.1742256" yPos="9.972747" zPos="-14.880577" fixed="false"/>
                <advancedPosition xPos="0.0" yPos="0.0" zPos="0.0" xFixed="false" yFixed="false" zFixed="false"/>
                <color red="128" green="128" blue="128"/>
                <size width="8" height="8"/>
                <alpha value="1.0"/>
                <highlight highlighted="false" size="6">
                    <color red="255" green="0" blue="0"/>
                </highlight>
                <shape value="Ellipse"/>
            </nodeAppearance>
            <featureList/>
        </node>
        <node id="O75533">
            <nodeAppearance>
                <label value="O75533" show="false" alpha="0.0" position="E"/>
                <position xPos="-6.015062" yPos="-50.684196" zPos="-10.561743" fixed="false"/>
                <advancedPosition xPos="0.0" yPos="0.0" zPos="0.0" xFixed="false" yFixed="false" zFixed="false"/>
                <color red="128" green="128" blue="128"/>
                <size width="8" height="8"/>
                <alpha value="1.0"/>
                <highlight highlighted="false" size="6">
                    <color red="255" green="0" blue="0"/>
                </highlight>
                <shape value="Ellipse"/>
            </nodeAppearance>
            <featureList/>
        </node>
        <node id="O95622">
            <nodeAppearance>
                <label value="O95622" show="false" alpha="0.0" position="E"/>
                <position xPos="-38.753902" yPos="-59.12927" zPos="18.334671" fixed="false"/>
                <advancedPosition xPos="0.0" yPos="0.0" zPos="0.0" xFixed="false" yFixed="false" zFixed="false"/>
                <color red="128" green="128" blue="128"/>
                <size width="8" height="8"/>
                <alpha value="1.0"/>
                <highlight highlighted="false" size="6">
                    <color red="255" green="0" blue="0"/>
                </highlight>
                <shape value="Ellipse"/>
            </nodeAppearance>
            <featureList/>
        </node>
        <node id="Q9BXW9">
            <nodeAppearance>
                <label value="Q9BXW9" show="false" alpha="0.0" position="E"/>
                <position xPos="21.958214" yPos="-48.73152" zPos="-0.16349755" fixed="false"/>
                <advancedPosition xPos="0.0" yPos="0.0" zPos="0.0" xFixed="false" yFixed="false" zFixed="false"/>
                <color red="128" green="128" blue="128"/>
                <size width="8" height="8"/>
                <alpha value="1.0"/>
                <highlight highlighted="false" size="6">
                    <color red="255" green="0" blue="0"/>
                </highlight>
                <shape value="Ellipse"/>
            </nodeAppearance>
            <featureList/>
        </node>
        <node id="P40337">
            <nodeAppearance>
                <label value="P40337" show="false" alpha="0.0" position="E"/>
                <position xPos="12.438317" yPos="-7.3734035" zPos="26.7529" fixed="false"/>
                <advancedPosition xPos="0.0" yPos="0.0" zPos="0.0" xFixed="false" yFixed="false" zFixed="false"/>
                <color red="128" green="128" blue="128"/>
                <size width="8" height="8"/>
                <alpha value="1.0"/>
                <highlight highlighted="false" size="6">
                    <color red="255" green="0" blue="0"/>
                </highlight>
                <shape value="Ellipse"/>
            </nodeAppearance>
            <featureList/>
        </node>
        <node id="P40692">
            <nodeAppearance>
                <label value="P40692" show="false" alpha="0.0" position="E"/>
                <position xPos="-4.9366107" yPos="38.322945" zPos="5.001409" fixed="false"/>
                <advancedPosition xPos="0.0" yPos="0.0" zPos="0.0" xFixed="false" yFixed="false" zFixed="false"/>
                <color red="128" green="128" blue="128"/>
                <size width="8" height="8"/>
                <alpha value="1.0"/>
                <highlight highlighted="false" size="6">
                    <color red="255" green="0" blue="0"/>
                </highlight>
                <shape value="Ellipse"/>
            </nodeAppearance>
            <featureList/>
        </node>
        <node id="Q9UNA1">
            <nodeAppearance>
                <label value="Q9UNA1" show="false" alpha="0.0" position="E"/>
                <position xPos="7.638866" yPos="27.962307" zPos="-48.319775" fixed="false"/>
                <advancedPosition xPos="0.0" yPos="0.0" zPos="0.0" xFixed="false" yFixed="false" zFixed="false"/>
                <color red="128" green="128" blue="128"/>
                <size width="8" height="8"/>
                <alpha value="1.0"/>
                <highlight highlighted="false" size="6">
                    <color red="255" green="0" blue="0"/>
                </highlight>
                <shape value="Ellipse"/>
            </nodeAppearance>
            <featureList/>
        </node>
        <node id="P00749">
            <nodeAppearance>
                <label value="P00749" show="false" alpha="0.0" position="E"/>
                <position xPos="33.023064" yPos="-5.7866898" zPos="31.822247" fixed="false"/>
                <advancedPosition xPos="0.0" yPos="0.0" zPos="0.0" xFixed="false" yFixed="false" zFixed="false"/>
                <color red="128" green="128" blue="128"/>
                <size width="8" height="8"/>
                <alpha value="1.0"/>
                <highlight highlighted="false" size="6">
                    <color red="255" green="0" blue="0"/>
                </highlight>
                <shape value="Ellipse"/>
            </nodeAppearance>
            <featureList/>
        </node>
        <node id="O14980">
            <nodeAppearance>
                <label value="O14980" show="false" alpha="0.0" position="E"/>
                <position xPos="-22.404762" yPos="19.52508" zPos="-1.5676203" fixed="false"/>
                <advancedPosition xPos="0.0" yPos="0.0" zPos="0.0" xFixed="false" yFixed="false" zFixed="false"/>
                <color red="128" green="128" blue="128"/>
                <size width="8" height="8"/>
                <alpha value="1.0"/>
                <highlight highlighted="false" size="6">
                    <color red="255" green="0" blue="0"/>
                </highlight>
                <shape value="Ellipse"/>
            </nodeAppearance>
            <featureList/>
        </node>
        <node id="P52948">
            <nodeAppearance>
                <label value="P52948" show="false" alpha="0.0" position="E"/>
                <position xPos="-42.911213" yPos="37.441677" zPos="-10.259554" fixed="false"/>
                <advancedPosition xPos="0.0" yPos="0.0" zPos="0.0" xFixed="false" yFixed="false" zFixed="false"/>
                <color red="128" green="128" blue="128"/>
                <size width="8" height="8"/>
                <alpha value="1.0"/>
                <highlight highlighted="false" size="6">
                    <color red="255" green="0" blue="0"/>
                </highlight>
                <shape value="Ellipse"/>
            </nodeAppearance>
            <featureList/>
        </node>
        <node id="Q15554">
            <nodeAppearance>
                <label value="Q15554" show="false" alpha="0.0" position="E"/>
                <position xPos="35.85948" yPos="-17.547852" zPos="35.319206" fixed="false"/>
                <advancedPosition xPos="0.0" yPos="0.0" zPos="0.0" xFixed="false" yFixed="false" zFixed="false"/>
                <color red="128" green="128" blue="128"/>
                <size width="8" height="8"/>
                <alpha value="1.0"/>
                <highlight highlighted="false" size="6">
                    <color red="255" green="0" blue="0"/>
                </highlight>
                <shape value="Ellipse"/>
            </nodeAppearance>
            <featureList/>
        </node>
        <node id="P25054">
            <nodeAppearance>
                <label value="P25054" show="false" alpha="0.0" position="E"/>
                <position xPos="15.841122" yPos="-8.232737" zPos="-20.483646" fixed="false"/>
                <advancedPosition xPos="0.0" yPos="0.0" zPos="0.0" xFixed="false" yFixed="false" zFixed="false"/>
                <color red="128" green="128" blue="128"/>
                <size width="8" height="8"/>
                <alpha value="1.0"/>
                <highlight highlighted="false" size="6">
                    <color red="255" green="0" blue="0"/>
                </highlight>
                <shape value="Ellipse"/>
            </nodeAppearance>
            <featureList/>
        </node>
        <node id="P29590">
            <nodeAppearance>
                <label value="P29590" show="false" alpha="0.0" position="E"/>
                <position xPos="16.912104" yPos="34.639168" zPos="-1.1164627" fixed="false"/>
                <advancedPosition xPos="0.0" yPos="0.0" zPos="0.0" xFixed="false" yFixed="false" zFixed="false"/>
                <color red="128" green="128" blue="128"/>
                <size width="8" height="8"/>
                <alpha value="1.0"/>
                <highlight highlighted="false" size="6">
                    <color red="255" green="0" blue="0"/>
                </highlight>
                <shape value="Ellipse"/>
            </nodeAppearance>
            <featureList/>
        </node>
        <node id="P24385">
            <nodeAppearance>
                <label value="P24385" show="false" alpha="0.0" position="E"/>
                <position xPos="21.826294" yPos="-27.047464" zPos="23.169216" fixed="false"/>
                <advancedPosition xPos="0.0" yPos="0.0" zPos="0.0" xFixed="false" yFixed="false" zFixed="false"/>
                <color red="128" green="128" blue="128"/>
                <size width="8" height="8"/>
                <alpha value="1.0"/>
                <highlight highlighted="false" size="6">
                    <color red="255" green="0" blue="0"/>
                </highlight>
                <shape value="Ellipse"/>
            </nodeAppearance>
            <featureList/>
        </node>
        <node id="P10276">
            <nodeAppearance>
                <label value="P10276" show="false" alpha="0.0" position="E"/>
                <position xPos="-14.135347" yPos="15.077911" zPos="-12.94786" fixed="false"/>
                <advancedPosition xPos="0.0" yPos="0.0" zPos="0.0" xFixed="false" yFixed="false" zFixed="false"/>
                <color red="128" green="128" blue="128"/>
                <size width="8" height="8"/>
                <alpha value="1.0"/>
                <highlight highlighted="false" size="6">
                    <color red="255" green="0" blue="0"/>
                </highlight>
                <shape value="Ellipse"/>
            </nodeAppearance>
            <featureList/>
        </node>
        <node id="Q6IN79">
            <nodeAppearance>
                <label value="Q6IN79" show="false" alpha="0.0" position="E"/>
                <position xPos="70.52436" yPos="31.31901" zPos="-35.462357" fixed="false"/>
                <advancedPosition xPos="0.0" yPos="0.0" zPos="0.0" xFixed="false" yFixed="false" zFixed="false"/>
                <color red="128" green="128" blue="128"/>
                <size width="8" height="8"/>
                <alpha value="1.0"/>
                <highlight highlighted="false" size="6">
                    <color red="255" green="0" blue="0"/>
                </highlight>
                <shape value="Ellipse"/>
            </nodeAppearance>
            <featureList/>
        </node>
        <node id="Q00610">
            <nodeAppearance>
                <label value="Q00610" show="false" alpha="0.0" position="E"/>
                <position xPos="-25.110275" yPos="-52.719196" zPos="-6.867634" fixed="false"/>
                <advancedPosition xPos="0.0" yPos="0.0" zPos="0.0" xFixed="false" yFixed="false" zFixed="false"/>
                <color red="128" green="128" blue="128"/>
                <size width="8" height="8"/>
                <alpha value="1.0"/>
                <highlight highlighted="false" size="6">
                    <color red="255" green="0" blue="0"/>
                </highlight>
                <shape value="Ellipse"/>
            </nodeAppearance>
            <featureList/>
        </node>
        <node id="Q92560">
            <nodeAppearance>
                <label value="Q92560" show="false" alpha="0.0" position="E"/>
                <position xPos="30.72606" yPos="-39.262836" zPos="-25.05947" fixed="false"/>
                <advancedPosition xPos="0.0" yPos="0.0" zPos="0.0" xFixed="false" yFixed="false" zFixed="false"/>
                <color red="128" green="128" blue="128"/>
                <size width="8" height="8"/>
                <alpha value="1.0"/>
                <highlight highlighted="false" size="6">
                    <color red="255" green="0" blue="0"/>
                </highlight>
                <shape value="Ellipse"/>
            </nodeAppearance>
            <featureList/>
        </node>
        <node id="Q03135">
            <nodeAppearance>
                <label value="Q03135" show="false" alpha="0.0" position="E"/>
                <position xPos="42.145813" yPos="-3.3863833" zPos="-28.340834" fixed="false"/>
                <advancedPosition xPos="0.0" yPos="0.0" zPos="0.0" xFixed="false" yFixed="false" zFixed="false"/>
                <color red="128" green="128" blue="128"/>
                <size width="8" height="8"/>
                <alpha value="1.0"/>
                <highlight highlighted="false" size="6">
                    <color red="255" green="0" blue="0"/>
                </highlight>
                <shape value="Ellipse"/>
            </nodeAppearance>
            <featureList/>
        </node>
        <node id="P25445">
            <nodeAppearance>
                <label value="P25445" show="false" alpha="0.0" position="E"/>
                <position xPos="-13.676593" yPos="35.25071" zPos="32.12229" fixed="false"/>
                <advancedPosition xPos="0.0" yPos="0.0" zPos="0.0" xFixed="false" yFixed="false" zFixed="false"/>
                <color red="128" green="128" blue="128"/>
                <size width="8" height="8"/>
                <alpha value="1.0"/>
                <highlight highlighted="false" size="6">
                    <color red="255" green="0" blue="0"/>
                </highlight>
                <shape value="Ellipse"/>
            </nodeAppearance>
            <featureList/>
        </node>
        <node id="P12956">
            <nodeAppearance>
                <label value="P12956" show="false" alpha="0.0" position="E"/>
                <position xPos="0.56354773" yPos="39.21527" zPos="1.8879235" fixed="false"/>
                <advancedPosition xPos="0.0" yPos="0.0" zPos="0.0" xFixed="false" yFixed="false" zFixed="false"/>
                <color red="128" green="128" blue="128"/>
                <size width="8" height="8"/>
                <alpha value="1.0"/>
                <highlight highlighted="false" size="6">
                    <color red="255" green="0" blue="0"/>
                </highlight>
                <shape value="Ellipse"/>
            </nodeAppearance>
            <featureList/>
        </node>
        <node id="P35968">
            <nodeAppearance>
                <label value="P35968" show="false" alpha="0.0" position="E"/>
                <position xPos="-1.5302192" yPos="-61.225986" zPos="-19.586046" fixed="false"/>
                <advancedPosition xPos="0.0" yPos="0.0" zPos="0.0" xFixed="false" yFixed="false" zFixed="false"/>
                <color red="128" green="128" blue="128"/>
                <size width="8" height="8"/>
                <alpha value="1.0"/>
                <highlight highlighted="false" size="6">
                    <color red="255" green="0" blue="0"/>
                </highlight>
                <shape value="Ellipse"/>
            </nodeAppearance>
            <featureList/>
        </node>
        <node id="Q01831">
            <nodeAppearance>
                <label value="Q01831" show="false" alpha="0.0" position="E"/>
                <position xPos="-36.477787" yPos="3.2069159" zPos="18.431053" fixed="false"/>
                <advancedPosition xPos="0.0" yPos="0.0" zPos="0.0" xFixed="false" yFixed="false" zFixed="false"/>
                <color red="128" green="128" blue="128"/>
                <size width="8" height="8"/>
                <alpha value="1.0"/>
                <highlight highlighted="false" size="6">
                    <color red="255" green="0" blue="0"/>
                </highlight>
                <shape value="Ellipse"/>
            </nodeAppearance>
            <featureList/>
        </node>
        <node id="P43246">
            <nodeAppearance>
                <label value="P43246" show="false" alpha="0.0" position="E"/>
                <position xPos="-36.943188" yPos="-34.012413" zPos="17.00113" fixed="false"/>
                <advancedPosition xPos="0.0" yPos="0.0" zPos="0.0" xFixed="false" yFixed="false" zFixed="false"/>
                <color red="128" green="128" blue="128"/>
                <size width="8" height="8"/>
                <alpha value="1.0"/>
                <highlight highlighted="false" size="6">
                    <color red="255" green="0" blue="0"/>
                </highlight>
                <shape value="Ellipse"/>
            </nodeAppearance>
            <featureList/>
        </node>
        <node id="Q12824">
            <nodeAppearance>
                <label value="Q12824" show="false" alpha="0.0" position="E"/>
                <position xPos="7.1146064" yPos="37.535965" zPos="3.9197001" fixed="false"/>
                <advancedPosition xPos="0.0" yPos="0.0" zPos="0.0" xFixed="false" yFixed="false" zFixed="false"/>
                <color red="128" green="128" blue="128"/>
                <size width="8" height="8"/>
                <alpha value="1.0"/>
                <highlight highlighted="false" size="6">
                    <color red="255" green="0" blue="0"/>
                </highlight>
                <shape value="Ellipse"/>
            </nodeAppearance>
            <featureList/>
        </node>
        <node id="P22681">
            <nodeAppearance>
                <label value="P22681" show="false" alpha="0.0" position="E"/>
                <position xPos="-17.304695" yPos="-47.16989" zPos="-22.557154" fixed="false"/>
                <advancedPosition xPos="0.0" yPos="0.0" zPos="0.0" xFixed="false" yFixed="false" zFixed="false"/>
                <color red="128" green="128" blue="128"/>
                <size width="8" height="8"/>
                <alpha value="1.0"/>
                <highlight highlighted="false" size="6">
                    <color red="255" green="0" blue="0"/>
                </highlight>
                <shape value="Ellipse"/>
            </nodeAppearance>
            <featureList/>
        </node>
        <node id="P49715">
            <nodeAppearance>
                <label value="P49715" show="false" alpha="0.0" position="E"/>
                <position xPos="20.808773" yPos="-46.295597" zPos="17.021587" fixed="false"/>
                <advancedPosition xPos="0.0" yPos="0.0" zPos="0.0" xFixed="false" yFixed="false" zFixed="false"/>
                <color red="128" green="128" blue="128"/>
                <size width="8" height="8"/>
                <alpha value="1.0"/>
                <highlight highlighted="false" size="6">
                    <color red="255" green="0" blue="0"/>
                </highlight>
                <shape value="Ellipse"/>
            </nodeAppearance>
            <featureList/>
        </node>
        <node id="P42773">
            <nodeAppearance>
                <label value="P42773" show="false" alpha="0.0" position="E"/>
                <position xPos="-12.591385" yPos="-36.593254" zPos="15.358539" fixed="false"/>
                <advancedPosition xPos="0.0" yPos="0.0" zPos="0.0" xFixed="false" yFixed="false" zFixed="false"/>
                <color red="128" green="128" blue="128"/>
                <size width="8" height="8"/>
                <alpha value="1.0"/>
                <highlight highlighted="false" size="6">
                    <color red="255" green="0" blue="0"/>
                </highlight>
                <shape value="Ellipse"/>
            </nodeAppearance>
            <featureList/>
        </node>
        <node id="P42771">
            <nodeAppearance>
                <label value="P42771" show="false" alpha="0.0" position="E"/>
                <position xPos="-22.850677" yPos="6.386044" zPos="2.9224827" fixed="false"/>
                <advancedPosition xPos="0.0" yPos="0.0" zPos="0.0" xFixed="false" yFixed="false" zFixed="false"/>
                <color red="128" green="128" blue="128"/>
                <size width="8" height="8"/>
                <alpha value="1.0"/>
                <highlight highlighted="false" size="6">
                    <color red="255" green="0" blue="0"/>
                </highlight>
                <shape value="Ellipse"/>
            </nodeAppearance>
            <featureList/>
        </node>
        <node id="P42575">
            <nodeAppearance>
                <label value="P42575" show="false" alpha="0.0" position="E"/>
                <position xPos="-21.339724" yPos="29.284197" zPos="-7.863984" fixed="false"/>
                <advancedPosition xPos="0.0" yPos="0.0" zPos="0.0" xFixed="false" yFixed="false" zFixed="false"/>
                <color red="128" green="128" blue="128"/>
                <size width="8" height="8"/>
                <alpha value="1.0"/>
                <highlight highlighted="false" size="6">
                    <color red="255" green="0" blue="0"/>
                </highlight>
                <shape value="Ellipse"/>
            </nodeAppearance>
            <featureList/>
        </node>
        <node id="P35568">
            <nodeAppearance>
                <label value="P35568" show="false" alpha="0.0" position="E"/>
                <position xPos="-2.4263816" yPos="-1.2851042" zPos="-12.594085" fixed="false"/>
                <advancedPosition xPos="0.0" yPos="0.0" zPos="0.0" xFixed="false" yFixed="false" zFixed="false"/>
                <color red="128" green="128" blue="128"/>
                <size width="8" height="8"/>
                <alpha value="1.0"/>
                <highlight highlighted="false" size="6">
                    <color red="255" green="0" blue="0"/>
                </highlight>
                <shape value="Ellipse"/>
            </nodeAppearance>
            <featureList/>
        </node>
        <node id="P0C1Z6">
            <nodeAppearance>
                <label value="P0C1Z6" show="false" alpha="0.0" position="E"/>
                <position xPos="-65.6649" yPos="31.454697" zPos="-49.6847" fixed="false"/>
                <advancedPosition xPos="0.0" yPos="0.0" zPos="0.0" xFixed="false" yFixed="false" zFixed="false"/>
                <color red="128" green="128" blue="128"/>
                <size width="8" height="8"/>
                <alpha value="1.0"/>
                <highlight highlighted="false" size="6">
                    <color red="255" green="0" blue="0"/>
                </highlight>
                <shape value="Ellipse"/>
            </nodeAppearance>
            <featureList/>
        </node>
        <node id="P55851">
            <nodeAppearance>
                <label value="P55851" show="false" alpha="0.0" position="E"/>
                <position xPos="60.487095" yPos="39.393974" zPos="-2.5973809" fixed="false"/>
                <advancedPosition xPos="0.0" yPos="0.0" zPos="0.0" xFixed="false" yFixed="false" zFixed="false"/>
                <color red="128" green="128" blue="128"/>
                <size width="8" height="8"/>
                <alpha value="1.0"/>
                <highlight highlighted="false" size="6">
                    <color red="255" green="0" blue="0"/>
                </highlight>
                <shape value="Ellipse"/>
            </nodeAppearance>
            <featureList/>
        </node>
        <node id="P20823">
            <nodeAppearance>
                <label value="P20823" show="false" alpha="0.0" position="E"/>
                <position xPos="10.791543" yPos="-31.764906" zPos="0.14441864" fixed="false"/>
                <advancedPosition xPos="0.0" yPos="0.0" zPos="0.0" xFixed="false" yFixed="false" zFixed="false"/>
                <color red="128" green="128" blue="128"/>
                <size width="8" height="8"/>
                <alpha value="1.0"/>
                <highlight highlighted="false" size="6">
                    <color red="255" green="0" blue="0"/>
                </highlight>
                <shape value="Ellipse"/>
            </nodeAppearance>
            <featureList/>
        </node>
        <node id="P06213">
            <nodeAppearance>
                <label value="P06213" show="false" alpha="0.0" position="E"/>
                <position xPos="14.252421" yPos="-47.32482" zPos="16.847588" fixed="false"/>
                <advancedPosition xPos="0.0" yPos="0.0" zPos="0.0" xFixed="false" yFixed="false" zFixed="false"/>
                <color red="128" green="128" blue="128"/>
                <size width="8" height="8"/>
                <alpha value="1.0"/>
                <highlight highlighted="false" size="6">
                    <color red="255" green="0" blue="0"/>
                </highlight>
                <shape value="Ellipse"/>
            </nodeAppearance>
            <featureList/>
        </node>
        <node id="P00533">
            <nodeAppearance>
                <label value="P00533" show="false" alpha="0.0" position="E"/>
                <position xPos="19.778759" yPos="9.494866" zPos="-16.698778" fixed="false"/>
                <advancedPosition xPos="0.0" yPos="0.0" zPos="0.0" xFixed="false" yFixed="false" zFixed="false"/>
                <color red="128" green="128" blue="128"/>
                <size width="8" height="8"/>
                <alpha value="1.0"/>
                <highlight highlighted="false" size="6">
                    <color red="255" green="0" blue="0"/>
                </highlight>
                <shape value="Ellipse"/>
            </nodeAppearance>
            <featureList/>
        </node>
        <node id="O60934">
            <nodeAppearance>
                <label value="O60934" show="false" alpha="0.0" position="E"/>
                <position xPos="-20.020948" yPos="-64.51406" zPos="7.066929" fixed="false"/>
                <advancedPosition xPos="0.0" yPos="0.0" zPos="0.0" xFixed="false" yFixed="false" zFixed="false"/>
                <color red="128" green="128" blue="128"/>
                <size width="8" height="8"/>
                <alpha value="1.0"/>
                <highlight highlighted="false" size="6">
                    <color red="255" green="0" blue="0"/>
                </highlight>
                <shape value="Ellipse"/>
            </nodeAppearance>
            <featureList/>
        </node>
        <node id="Q01196">
            <nodeAppearance>
                <label value="Q01196" show="false" alpha="0.0" position="E"/>
                <position xPos="-30.577665" yPos="-11.883218" zPos="-6.186205" fixed="false"/>
                <advancedPosition xPos="0.0" yPos="0.0" zPos="0.0" xFixed="false" yFixed="false" zFixed="false"/>
                <color red="128" green="128" blue="128"/>
                <size width="8" height="8"/>
                <alpha value="1.0"/>
                <highlight highlighted="false" size="6">
                    <color red="255" green="0" blue="0"/>
                </highlight>
                <shape value="Ellipse"/>
            </nodeAppearance>
            <featureList/>
        </node>
        <node id="Q9GZV9">
            <nodeAppearance>
                <label value="Q9GZV9" show="false" alpha="0.0" position="E"/>
                <position xPos="-1.5952334" yPos="2.8406765" zPos="-53.467285" fixed="false"/>
                <advancedPosition xPos="0.0" yPos="0.0" zPos="0.0" xFixed="false" yFixed="false" zFixed="false"/>
                <color red="128" green="128" blue="128"/>
                <size width="8" height="8"/>
                <alpha value="1.0"/>
                <highlight highlighted="false" size="6">
                    <color red="255" green="0" blue="0"/>
                </highlight>
                <shape value="Ellipse"/>
            </nodeAppearance>
            <featureList/>
        </node>
        <node id="P08069">
            <nodeAppearance>
                <label value="P08069" show="false" alpha="0.0" position="E"/>
                <position xPos="12.945219" yPos="-60.92704" zPos="-8.6308975" fixed="false"/>
                <advancedPosition xPos="0.0" yPos="0.0" zPos="0.0" xFixed="false" yFixed="false" zFixed="false"/>
                <color red="128" green="128" blue="128"/>
                <size width="8" height="8"/>
                <alpha value="1.0"/>
                <highlight highlighted="false" size="6">
                    <color red="255" green="0" blue="0"/>
                </highlight>
                <shape value="Ellipse"/>
            </nodeAppearance>
            <featureList/>
        </node>
        <node id="P30153">
            <nodeAppearance>
                <label value="P30153" show="false" alpha="0.0" position="E"/>
                <position xPos="1.6074075" yPos="35.24121" zPos="-12.616198" fixed="false"/>
                <advancedPosition xPos="0.0" yPos="0.0" zPos="0.0" xFixed="false" yFixed="false" zFixed="false"/>
                <color red="128" green="128" blue="128"/>
                <size width="8" height="8"/>
                <alpha value="1.0"/>
                <highlight highlighted="false" size="6">
                    <color red="255" green="0" blue="0"/>
                </highlight>
                <shape value="Ellipse"/>
            </nodeAppearance>
            <featureList/>
        </node>
        <node id="P42768">
            <nodeAppearance>
                <label value="P42768" show="false" alpha="0.0" position="E"/>
                <position xPos="9.038458" yPos="-51.603054" zPos="0.20753095" fixed="false"/>
                <advancedPosition xPos="0.0" yPos="0.0" zPos="0.0" xFixed="false" yFixed="false" zFixed="false"/>
                <color red="128" green="128" blue="128"/>
                <size width="8" height="8"/>
                <alpha value="1.0"/>
                <highlight highlighted="false" size="6">
                    <color red="255" green="0" blue="0"/>
                </highlight>
                <shape value="Ellipse"/>
            </nodeAppearance>
            <featureList/>
        </node>
        <node id="Q06830">
            <nodeAppearance>
                <label value="Q06830" show="false" alpha="0.0" position="E"/>
                <position xPos="-22.86794" yPos="-44.786366" zPos="24.689228" fixed="false"/>
                <advancedPosition xPos="0.0" yPos="0.0" zPos="0.0" xFixed="false" yFixed="false" zFixed="false"/>
                <color red="128" green="128" blue="128"/>
                <size width="8" height="8"/>
                <alpha value="1.0"/>
                <highlight highlighted="false" size="6">
                    <color red="255" green="0" blue="0"/>
                </highlight>
                <shape value="Ellipse"/>
            </nodeAppearance>
            <featureList/>
        </node>
        <node id="P52333">
            <nodeAppearance>
                <label value="P52333" show="false" alpha="0.0" position="E"/>
                <position xPos="61.229256" yPos="12.422735" zPos="-11.47678" fixed="false"/>
                <advancedPosition xPos="0.0" yPos="0.0" zPos="0.0" xFixed="false" yFixed="false" zFixed="false"/>
                <color red="128" green="128" blue="128"/>
                <size width="8" height="8"/>
                <alpha value="1.0"/>
                <highlight highlighted="false" size="6">
                    <color red="255" green="0" blue="0"/>
                </highlight>
                <shape value="Ellipse"/>
            </nodeAppearance>
            <featureList/>
        </node>
        <node id="Q9UEF7">
            <nodeAppearance>
                <label value="Q9UEF7" show="false" alpha="0.0" position="E"/>
                <position xPos="61.284466" yPos="-27.468353" zPos="-23.624393" fixed="false"/>
                <advancedPosition xPos="0.0" yPos="0.0" zPos="0.0" xFixed="false" yFixed="false" zFixed="false"/>
                <color red="128" green="128" blue="128"/>
                <size width="8" height="8"/>
                <alpha value="1.0"/>
                <highlight highlighted="false" size="6">
                    <color red="255" green="0" blue="0"/>
                </highlight>
                <shape value="Ellipse"/>
            </nodeAppearance>
            <featureList/>
        </node>
        <node id="P60568">
            <nodeAppearance>
                <label value="P60568" show="false" alpha="0.0" position="E"/>
                <position xPos="-53.61948" yPos="16.901968" zPos="-16.145742" fixed="false"/>
                <advancedPosition xPos="0.0" yPos="0.0" zPos="0.0" xFixed="false" yFixed="false" zFixed="false"/>
                <color red="128" green="128" blue="128"/>
                <size width="8" height="8"/>
                <alpha value="1.0"/>
                <highlight highlighted="false" size="6">
                    <color red="255" green="0" blue="0"/>
                </highlight>
                <shape value="Ellipse"/>
            </nodeAppearance>
            <featureList/>
        </node>
        <node id="Q12778">
            <nodeAppearance>
                <label value="Q12778" show="false" alpha="0.0" position="E"/>
                <position xPos="-46.663364" yPos="-25.651876" zPos="-7.762899" fixed="false"/>
                <advancedPosition xPos="0.0" yPos="0.0" zPos="0.0" xFixed="false" yFixed="false" zFixed="false"/>
                <color red="128" green="128" blue="128"/>
                <size width="8" height="8"/>
                <alpha value="1.0"/>
                <highlight highlighted="false" size="6">
                    <color red="255" green="0" blue="0"/>
                </highlight>
                <shape value="Ellipse"/>
            </nodeAppearance>
            <featureList/>
        </node>
        <node id="P42566">
            <nodeAppearance>
                <label value="P42566" show="false" alpha="0.0" position="E"/>
                <position xPos="41.87" yPos="1.3687837" zPos="-2.5846467" fixed="false"/>
                <advancedPosition xPos="0.0" yPos="0.0" zPos="0.0" xFixed="false" yFixed="false" zFixed="false"/>
                <color red="128" green="128" blue="128"/>
                <size width="8" height="8"/>
                <alpha value="1.0"/>
                <highlight highlighted="false" size="6">
                    <color red="255" green="0" blue="0"/>
                </highlight>
                <shape value="Ellipse"/>
            </nodeAppearance>
            <featureList/>
        </node>
        <node id="P06400">
            <nodeAppearance>
                <label value="P06400" show="false" alpha="0.0" position="E"/>
                <position xPos="14.360002" yPos="5.23754" zPos="-24.457516" fixed="false"/>
                <advancedPosition xPos="0.0" yPos="0.0" zPos="0.0" xFixed="false" yFixed="false" zFixed="false"/>
                <color red="128" green="128" blue="128"/>
                <size width="8" height="8"/>
                <alpha value="1.0"/>
                <highlight highlighted="false" size="6">
                    <color red="255" green="0" blue="0"/>
                </highlight>
                <shape value="Ellipse"/>
            </nodeAppearance>
            <featureList/>
        </node>
        <node id="P35558">
            <nodeAppearance>
                <label value="P35558" show="false" alpha="0.0" position="E"/>
                <position xPos="-38.952747" yPos="53.54826" zPos="19.735825" fixed="false"/>
                <advancedPosition xPos="0.0" yPos="0.0" zPos="0.0" xFixed="false" yFixed="false" zFixed="false"/>
                <color red="128" green="128" blue="128"/>
                <size width="8" height="8"/>
                <alpha value="1.0"/>
                <highlight highlighted="false" size="6">
                    <color red="255" green="0" blue="0"/>
                </highlight>
                <shape value="Ellipse"/>
            </nodeAppearance>
            <featureList/>
        </node>
        <node id="Q9UER7">
            <nodeAppearance>
                <label value="Q9UER7" show="false" alpha="0.0" position="E"/>
                <position xPos="0.97395104" yPos="-29.59019" zPos="17.362947" fixed="false"/>
                <advancedPosition xPos="0.0" yPos="0.0" zPos="0.0" xFixed="false" yFixed="false" zFixed="false"/>
                <color red="128" green="128" blue="128"/>
                <size width="8" height="8"/>
                <alpha value="1.0"/>
                <highlight highlighted="false" size="6">
                    <color red="255" green="0" blue="0"/>
                </highlight>
                <shape value="Ellipse"/>
            </nodeAppearance>
            <featureList/>
        </node>
        <node id="P13010">
            <nodeAppearance>
                <label value="P13010" show="false" alpha="0.0" position="E"/>
                <position xPos="-21.617357" yPos="-34.825386" zPos="-8.416077" fixed="false"/>
                <advancedPosition xPos="0.0" yPos="0.0" zPos="0.0" xFixed="false" yFixed="false" zFixed="false"/>
                <color red="128" green="128" blue="128"/>
                <size width="8" height="8"/>
                <alpha value="1.0"/>
                <highlight highlighted="false" size="6">
                    <color red="255" green="0" blue="0"/>
                </highlight>
                <shape value="Ellipse"/>
            </nodeAppearance>
            <featureList/>
        </node>
        <node id="P19447">
            <nodeAppearance>
                <label value="P19447" show="false" alpha="0.0" position="E"/>
                <position xPos="-13.036873" yPos="24.536297" zPos="1.3849373" fixed="false"/>
                <advancedPosition xPos="0.0" yPos="0.0" zPos="0.0" xFixed="false" yFixed="false" zFixed="false"/>
                <color red="128" green="128" blue="128"/>
                <size width="8" height="8"/>
                <alpha value="1.0"/>
                <highlight highlighted="false" size="6">
                    <color red="255" green="0" blue="0"/>
                </highlight>
                <shape value="Ellipse"/>
            </nodeAppearance>
            <featureList/>
        </node>
        <node id="P62258">
            <nodeAppearance>
                <label value="P62258" show="false" alpha="0.0" position="E"/>
                <position xPos="-39.715263" yPos="-0.40266752" zPos="-15.059967" fixed="false"/>
                <advancedPosition xPos="0.0" yPos="0.0" zPos="0.0" xFixed="false" yFixed="false" zFixed="false"/>
                <color red="128" green="128" blue="128"/>
                <size width="8" height="8"/>
                <alpha value="1.0"/>
                <highlight highlighted="false" size="6">
                    <color red="255" green="0" blue="0"/>
                </highlight>
                <shape value="Ellipse"/>
            </nodeAppearance>
            <featureList/>
        </node>
        <node id="Q02643">
            <nodeAppearance>
                <label value="Q02643" show="false" alpha="0.0" position="E"/>
                <position xPos="-0.50981843" yPos="85.93562" zPos="-11.795559" fixed="false"/>
                <advancedPosition xPos="0.0" yPos="0.0" zPos="0.0" xFixed="false" yFixed="false" zFixed="false"/>
                <color red="128" green="128" blue="128"/>
                <size width="8" height="8"/>
                <alpha value="1.0"/>
                <highlight highlighted="false" size="6">
                    <color red="255" green="0" blue="0"/>
                </highlight>
                <shape value="Ellipse"/>
            </nodeAppearance>
            <featureList/>
        </node>
        <node id="Q12805">
            <nodeAppearance>
                <label value="Q12805" show="false" alpha="0.0" position="E"/>
                <position xPos="-53.233635" yPos="12.856471" zPos="34.302692" fixed="false"/>
                <advancedPosition xPos="0.0" yPos="0.0" zPos="0.0" xFixed="false" yFixed="false" zFixed="false"/>
                <color red="128" green="128" blue="128"/>
                <size width="8" height="8"/>
                <alpha value="1.0"/>
                <highlight highlighted="false" size="6">
                    <color red="255" green="0" blue="0"/>
                </highlight>
                <shape value="Ellipse"/>
            </nodeAppearance>
            <featureList/>
        </node>
        <node id="P10644">
            <nodeAppearance>
                <label value="P10644" show="false" alpha="0.0" position="E"/>
                <position xPos="-23.178684" yPos="21.25203" zPos="8.703518" fixed="false"/>
                <advancedPosition xPos="0.0" yPos="0.0" zPos="0.0" xFixed="false" yFixed="false" zFixed="false"/>
                <color red="128" green="128" blue="128"/>
                <size width="8" height="8"/>
                <alpha value="1.0"/>
                <highlight highlighted="false" size="6">
                    <color red="255" green="0" blue="0"/>
                </highlight>
                <shape value="Ellipse"/>
            </nodeAppearance>
            <featureList/>
        </node>
        <node id="Q15526">
            <nodeAppearance>
                <label value="Q15526" show="false" alpha="0.0" position="E"/>
                <position xPos="-36.481354" yPos="52.88685" zPos="9.12252" fixed="false"/>
                <advancedPosition xPos="0.0" yPos="0.0" zPos="0.0" xFixed="false" yFixed="false" zFixed="false"/>
                <color red="128" green="128" blue="128"/>
                <size width="8" height="8"/>
                <alpha value="1.0"/>
                <highlight highlighted="false" size="6">
                    <color red="255" green="0" blue="0"/>
                </highlight>
                <shape value="Ellipse"/>
            </nodeAppearance>
            <featureList/>
        </node>
        <node id="P11274">
            <nodeAppearance>
                <label value="P11274" show="false" alpha="0.0" position="E"/>
                <position xPos="42.566772" yPos="27.173473" zPos="-4.2115912" fixed="false"/>
                <advancedPosition xPos="0.0" yPos="0.0" zPos="0.0" xFixed="false" yFixed="false" zFixed="false"/>
                <color red="128" green="128" blue="128"/>
                <size width="8" height="8"/>
                <alpha value="1.0"/>
                <highlight highlighted="false" size="6">
                    <color red="255" green="0" blue="0"/>
                </highlight>
                <shape value="Ellipse"/>
            </nodeAppearance>
            <featureList/>
        </node>
        <node id="P00519">
            <nodeAppearance>
                <label value="P00519" show="false" alpha="0.0" position="E"/>
                <position xPos="4.798121" yPos="-22.70257" zPos="-11.734099" fixed="false"/>
                <advancedPosition xPos="0.0" yPos="0.0" zPos="0.0" xFixed="false" yFixed="false" zFixed="false"/>
                <color red="128" green="128" blue="128"/>
                <size width="8" height="8"/>
                <alpha value="1.0"/>
                <highlight highlighted="false" size="6">
                    <color red="255" green="0" blue="0"/>
                </highlight>
                <shape value="Ellipse"/>
            </nodeAppearance>
            <featureList/>
        </node>
        <node id="P17542">
            <nodeAppearance>
                <label value="P17542" show="false" alpha="0.0" position="E"/>
                <position xPos="-30.859133" yPos="25.17612" zPos="-7.6175694" fixed="false"/>
                <advancedPosition xPos="0.0" yPos="0.0" zPos="0.0" xFixed="false" yFixed="false" zFixed="false"/>
                <color red="128" green="128" blue="128"/>
                <size width="8" height="8"/>
                <alpha value="1.0"/>
                <highlight highlighted="false" size="6">
                    <color red="255" green="0" blue="0"/>
                </highlight>
                <shape value="Ellipse"/>
            </nodeAppearance>
            <featureList/>
        </node>
        <node id="P36969">
            <nodeAppearance>
                <label value="P36969" show="false" alpha="0.0" position="E"/>
                <position xPos="-14.26895" yPos="29.182663" zPos="0.97033745" fixed="false"/>
                <advancedPosition xPos="0.0" yPos="0.0" zPos="0.0" xFixed="false" yFixed="false" zFixed="false"/>
                <color red="128" green="128" blue="128"/>
                <size width="8" height="8"/>
                <alpha value="1.0"/>
                <highlight highlighted="false" size="6">
                    <color red="255" green="0" blue="0"/>
                </highlight>
                <shape value="Ellipse"/>
            </nodeAppearance>
            <featureList/>
        </node>
        <node id="Q9Y6K1">
            <nodeAppearance>
                <label value="Q9Y6K1" show="false" alpha="0.0" position="E"/>
                <position xPos="-14.825896" yPos="24.018984" zPos="-7.6489964" fixed="false"/>
                <advancedPosition xPos="0.0" yPos="0.0" zPos="0.0" xFixed="false" yFixed="false" zFixed="false"/>
                <color red="128" green="128" blue="128"/>
                <size width="8" height="8"/>
                <alpha value="1.0"/>
                <highlight highlighted="false" size="6">
                    <color red="255" green="0" blue="0"/>
                </highlight>
                <shape value="Ellipse"/>
            </nodeAppearance>
            <featureList/>
        </node>
        <node id="P10242">
            <nodeAppearance>
                <label value="P10242" show="false" alpha="0.0" position="E"/>
                <position xPos="27.239887" yPos="-7.291598" zPos="-29.140652" fixed="false"/>
                <advancedPosition xPos="0.0" yPos="0.0" zPos="0.0" xFixed="false" yFixed="false" zFixed="false"/>
                <color red="128" green="128" blue="128"/>
                <size width="8" height="8"/>
                <alpha value="1.0"/>
                <highlight highlighted="false" size="6">
                    <color red="255" green="0" blue="0"/>
                </highlight>
                <shape value="Ellipse"/>
            </nodeAppearance>
            <featureList/>
        </node>
        <node id="P46531">
            <nodeAppearance>
                <label value="P46531" show="false" alpha="0.0" position="E"/>
                <position xPos="20.55562" yPos="26.193892" zPos="-5.9714837" fixed="false"/>
                <advancedPosition xPos="0.0" yPos="0.0" zPos="0.0" xFixed="false" yFixed="false" zFixed="false"/>
                <color red="128" green="128" blue="128"/>
                <size width="8" height="8"/>
                <alpha value="1.0"/>
                <highlight highlighted="false" size="6">
                    <color red="255" green="0" blue="0"/>
                </highlight>
                <shape value="Ellipse"/>
            </nodeAppearance>
            <featureList/>
        </node>
        <node id="P11309">
            <nodeAppearance>
                <label value="P11309" show="false" alpha="0.0" position="E"/>
                <position xPos="6.4940796" yPos="25.88017" zPos="-24.854496" fixed="false"/>
                <advancedPosition xPos="0.0" yPos="0.0" zPos="0.0" xFixed="false" yFixed="false" zFixed="false"/>
                <color red="128" green="128" blue="128"/>
                <size width="8" height="8"/>
                <alpha value="1.0"/>
                <highlight highlighted="false" size="6">
                    <color red="255" green="0" blue="0"/>
                </highlight>
                <shape value="Ellipse"/>
            </nodeAppearance>
            <featureList/>
        </node>
        <node id="P11308">
            <nodeAppearance>
                <label value="P11308" show="false" alpha="0.0" position="E"/>
                <position xPos="-34.895477" yPos="-24.641241" zPos="46.97893" fixed="false"/>
                <advancedPosition xPos="0.0" yPos="0.0" zPos="0.0" xFixed="false" yFixed="false" zFixed="false"/>
                <color red="128" green="128" blue="128"/>
                <size width="8" height="8"/>
                <alpha value="1.0"/>
                <highlight highlighted="false" size="6">
                    <color red="255" green="0" blue="0"/>
                </highlight>
                <shape value="Ellipse"/>
            </nodeAppearance>
            <featureList/>
        </node>
        <node id="Q13191">
            <nodeAppearance>
                <label value="Q13191" show="false" alpha="0.0" position="E"/>
                <position xPos="-15.670578" yPos="46.753006" zPos="9.769155" fixed="false"/>
                <advancedPosition xPos="0.0" yPos="0.0" zPos="0.0" xFixed="false" yFixed="false" zFixed="false"/>
                <color red="128" green="128" blue="128"/>
                <size width="8" height="8"/>
                <alpha value="1.0"/>
                <highlight highlighted="false" size="6">
                    <color red="255" green="0" blue="0"/>
                </highlight>
                <shape value="Ellipse"/>
            </nodeAppearance>
            <featureList/>
        </node>
        <node id="P06748">
            <nodeAppearance>
                <label value="P06748" show="false" alpha="0.0" position="E"/>
                <position xPos="-24.574013" yPos="-49.57193" zPos="-5.5884833" fixed="false"/>
                <advancedPosition xPos="0.0" yPos="0.0" zPos="0.0" xFixed="false" yFixed="false" zFixed="false"/>
                <color red="128" green="128" blue="128"/>
                <size width="8" height="8"/>
                <alpha value="1.0"/>
                <highlight highlighted="false" size="6">
                    <color red="255" green="0" blue="0"/>
                </highlight>
                <shape value="Ellipse"/>
            </nodeAppearance>
            <featureList/>
        </node>
        <node id="Q15910">
            <nodeAppearance>
                <label value="Q15910" show="false" alpha="0.0" position="E"/>
                <position xPos="27.623507" yPos="-19.58389" zPos="-14.6637335" fixed="false"/>
                <advancedPosition xPos="0.0" yPos="0.0" zPos="0.0" xFixed="false" yFixed="false" zFixed="false"/>
                <color red="128" green="128" blue="128"/>
                <size width="8" height="8"/>
                <alpha value="1.0"/>
                <highlight highlighted="false" size="6">
                    <color red="255" green="0" blue="0"/>
                </highlight>
                <shape value="Ellipse"/>
            </nodeAppearance>
            <featureList/>
        </node>
        <node id="Q9NZN5">
            <nodeAppearance>
                <label value="Q9NZN5" show="false" alpha="0.0" position="E"/>
                <position xPos="-44.25716" yPos="-63.50213" zPos="0.76644826" fixed="false"/>
                <advancedPosition xPos="0.0" yPos="0.0" zPos="0.0" xFixed="false" yFixed="false" zFixed="false"/>
                <color red="128" green="128" blue="128"/>
                <size width="8" height="8"/>
                <alpha value="1.0"/>
                <highlight highlighted="false" size="6">
                    <color red="255" green="0" blue="0"/>
                </highlight>
                <shape value="Ellipse"/>
            </nodeAppearance>
            <featureList/>
        </node>
        <node id="P31751">
            <nodeAppearance>
                <label value="P31751" show="false" alpha="0.0" position="E"/>
                <position xPos="29.013817" yPos="-52.61588" zPos="-5.486627" fixed="false"/>
                <advancedPosition xPos="0.0" yPos="0.0" zPos="0.0" xFixed="false" yFixed="false" zFixed="false"/>
                <color red="128" green="128" blue="128"/>
                <size width="8" height="8"/>
                <alpha value="1.0"/>
                <highlight highlighted="false" size="6">
                    <color red="255" green="0" blue="0"/>
                </highlight>
                <shape value="Ellipse"/>
            </nodeAppearance>
            <featureList/>
        </node>
        <node id="Q9UM73">
            <nodeAppearance>
                <label value="Q9UM73" show="false" alpha="0.0" position="E"/>
                <position xPos="21.304955" yPos="-50.43264" zPos="-34.18781" fixed="false"/>
                <advancedPosition xPos="0.0" yPos="0.0" zPos="0.0" xFixed="false" yFixed="false" zFixed="false"/>
                <color red="128" green="128" blue="128"/>
                <size width="8" height="8"/>
                <alpha value="1.0"/>
                <highlight highlighted="false" size="6">
                    <color red="255" green="0" blue="0"/>
                </highlight>
                <shape value="Ellipse"/>
            </nodeAppearance>
            <featureList/>
        </node>
        <node id="O96017">
            <nodeAppearance>
                <label value="O96017" show="false" alpha="0.0" position="E"/>
                <position xPos="-5.606085" yPos="-11.850938" zPos="-17.90521" fixed="false"/>
                <advancedPosition xPos="0.0" yPos="0.0" zPos="0.0" xFixed="false" yFixed="false" zFixed="false"/>
                <color red="128" green="128" blue="128"/>
                <size width="8" height="8"/>
                <alpha value="1.0"/>
                <highlight highlighted="false" size="6">
                    <color red="255" green="0" blue="0"/>
                </highlight>
                <shape value="Ellipse"/>
            </nodeAppearance>
            <featureList/>
        </node>
        <node id="P37231">
            <nodeAppearance>
                <label value="P37231" show="false" alpha="0.0" position="E"/>
                <position xPos="32.87114" yPos="-35.622757" zPos="-4.7233863" fixed="false"/>
                <advancedPosition xPos="0.0" yPos="0.0" zPos="0.0" xFixed="false" yFixed="false" zFixed="false"/>
                <color red="128" green="128" blue="128"/>
                <size width="8" height="8"/>
                <alpha value="1.0"/>
                <highlight highlighted="false" size="6">
                    <color red="255" green="0" blue="0"/>
                </highlight>
                <shape value="Ellipse"/>
            </nodeAppearance>
            <featureList/>
        </node>
        <node id="Q92889">
            <nodeAppearance>
                <label value="Q92889" show="false" alpha="0.0" position="E"/>
                <position xPos="1.2216339" yPos="-25.150064" zPos="17.162321" fixed="false"/>
                <advancedPosition xPos="0.0" yPos="0.0" zPos="0.0" xFixed="false" yFixed="false" zFixed="false"/>
                <color red="128" green="128" blue="128"/>
                <size width="8" height="8"/>
                <alpha value="1.0"/>
                <highlight highlighted="false" size="6">
                    <color red="255" green="0" blue="0"/>
                </highlight>
                <shape value="Ellipse"/>
            </nodeAppearance>
            <featureList/>
        </node>
        <node id="P55199">
            <nodeAppearance>
                <label value="P55199" show="false" alpha="0.0" position="E"/>
                <position xPos="-23.895544" yPos="47.35427" zPos="7.7658134" fixed="false"/>
                <advancedPosition xPos="0.0" yPos="0.0" zPos="0.0" xFixed="false" yFixed="false" zFixed="false"/>
                <color red="128" green="128" blue="128"/>
                <size width="8" height="8"/>
                <alpha value="1.0"/>
                <highlight highlighted="false" size="6">
                    <color red="255" green="0" blue="0"/>
                </highlight>
                <shape value="Ellipse"/>
            </nodeAppearance>
            <featureList/>
        </node>
        <node id="O60674">
            <nodeAppearance>
                <label value="O60674" show="false" alpha="0.0" position="E"/>
                <position xPos="-12.953616" yPos="-20.171434" zPos="-10.977483" fixed="false"/>
                <advancedPosition xPos="0.0" yPos="0.0" zPos="0.0" xFixed="false" yFixed="false" zFixed="false"/>
                <color red="128" green="128" blue="128"/>
                <size width="8" height="8"/>
                <alpha value="1.0"/>
                <highlight highlighted="false" size="6">
                    <color red="255" green="0" blue="0"/>
                </highlight>
                <shape value="Ellipse"/>
            </nodeAppearance>
            <featureList/>
        </node>
        <node id="P55196">
            <nodeAppearance>
                <label value="P55196" show="false" alpha="0.0" position="E"/>
                <position xPos="-15.794168" yPos="20.22156" zPos="29.655668" fixed="false"/>
                <advancedPosition xPos="0.0" yPos="0.0" zPos="0.0" xFixed="false" yFixed="false" zFixed="false"/>
                <color red="128" green="128" blue="128"/>
                <size width="8" height="8"/>
                <alpha value="1.0"/>
                <highlight highlighted="false" size="6">
                    <color red="255" green="0" blue="0"/>
                </highlight>
                <shape value="Ellipse"/>
            </nodeAppearance>
            <featureList/>
        </node>
        <node id="P10599">
            <nodeAppearance>
                <label value="P10599" show="false" alpha="0.0" position="E"/>
                <position xPos="-36.088432" yPos="-7.660471" zPos="21.214914" fixed="false"/>
                <advancedPosition xPos="0.0" yPos="0.0" zPos="0.0" xFixed="false" yFixed="false" zFixed="false"/>
                <color red="128" green="128" blue="128"/>
                <size width="8" height="8"/>
                <alpha value="1.0"/>
                <highlight highlighted="false" size="6">
                    <color red="255" green="0" blue="0"/>
                </highlight>
                <shape value="Ellipse"/>
            </nodeAppearance>
            <featureList/>
        </node>
        <node id="O14746">
            <nodeAppearance>
                <label value="O14746" show="false" alpha="0.0" position="E"/>
                <position xPos="-50.14324" yPos="1.4904027" zPos="12.033966" fixed="false"/>
                <advancedPosition xPos="0.0" yPos="0.0" zPos="0.0" xFixed="false" yFixed="false" zFixed="false"/>
                <color red="128" green="128" blue="128"/>
                <size width="8" height="8"/>
                <alpha value="1.0"/>
                <highlight highlighted="false" size="6">
                    <color red="255" green="0" blue="0"/>
                </highlight>
                <shape value="Ellipse"/>
            </nodeAppearance>
            <featureList/>
        </node>
        <node id="O75844">
            <nodeAppearance>
                <label value="O75844" show="false" alpha="0.0" position="E"/>
                <position xPos="-20.686909" yPos="-15.274634" zPos="30.586348" fixed="false"/>
                <advancedPosition xPos="0.0" yPos="0.0" zPos="0.0" xFixed="false" yFixed="false" zFixed="false"/>
                <color red="128" green="128" blue="128"/>
                <size width="8" height="8"/>
                <alpha value="1.0"/>
                <highlight highlighted="false" size="6">
                    <color red="255" green="0" blue="0"/>
                </highlight>
                <shape value="Ellipse"/>
            </nodeAppearance>
            <featureList/>
        </node>
        <node id="P29353">
            <nodeAppearance>
                <label value="P29353" show="false" alpha="0.0" position="E"/>
                <position xPos="12.338271" yPos="-4.2645793" zPos="23.252483" fixed="false"/>
                <advancedPosition xPos="0.0" yPos="0.0" zPos="0.0" xFixed="false" yFixed="false" zFixed="false"/>
                <color red="128" green="128" blue="128"/>
                <size width="8" height="8"/>
                <alpha value="1.0"/>
                <highlight highlighted="false" size="6">
                    <color red="255" green="0" blue="0"/>
                </highlight>
                <shape value="Ellipse"/>
            </nodeAppearance>
            <featureList/>
        </node>
        <node id="P08238">
            <nodeAppearance>
                <label value="P08238" show="false" alpha="0.0" position="E"/>
                <position xPos="-15.829417" yPos="-55.70288" zPos="14.942625" fixed="false"/>
                <advancedPosition xPos="0.0" yPos="0.0" zPos="0.0" xFixed="false" yFixed="false" zFixed="false"/>
                <color red="128" green="128" blue="128"/>
                <size width="8" height="8"/>
                <alpha value="1.0"/>
                <highlight highlighted="false" size="6">
                    <color red="255" green="0" blue="0"/>
                </highlight>
                <shape value="Ellipse"/>
            </nodeAppearance>
            <featureList/>
        </node>
        <node id="P52701">
            <nodeAppearance>
                <label value="P52701" show="false" alpha="0.0" position="E"/>
                <position xPos="-21.417286" yPos="-44.343975" zPos="-43.29061" fixed="false"/>
                <advancedPosition xPos="0.0" yPos="0.0" zPos="0.0" xFixed="false" yFixed="false" zFixed="false"/>
                <color red="128" green="128" blue="128"/>
                <size width="8" height="8"/>
                <alpha value="1.0"/>
                <highlight highlighted="false" size="6">
                    <color red="255" green="0" blue="0"/>
                </highlight>
                <shape value="Ellipse"/>
            </nodeAppearance>
            <featureList/>
        </node>
        <node id="P31749">
            <nodeAppearance>
                <label value="P31749" show="false" alpha="0.0" position="E"/>
                <position xPos="5.366296" yPos="-44.623493" zPos="22.652287" fixed="false"/>
                <advancedPosition xPos="0.0" yPos="0.0" zPos="0.0" xFixed="false" yFixed="false" zFixed="false"/>
                <color red="128" green="128" blue="128"/>
                <size width="8" height="8"/>
                <alpha value="1.0"/>
                <highlight highlighted="false" size="6">
                    <color red="255" green="0" blue="0"/>
                </highlight>
                <shape value="Ellipse"/>
            </nodeAppearance>
            <featureList/>
        </node>
        <node id="Q00534">
            <nodeAppearance>
                <label value="Q00534" show="false" alpha="0.0" position="E"/>
                <position xPos="11.488097" yPos="46.87458" zPos="13.955019" fixed="false"/>
                <advancedPosition xPos="0.0" yPos="0.0" zPos="0.0" xFixed="false" yFixed="false" zFixed="false"/>
                <color red="128" green="128" blue="128"/>
                <size width="8" height="8"/>
                <alpha value="1.0"/>
                <highlight highlighted="false" size="6">
                    <color red="255" green="0" blue="0"/>
                </highlight>
                <shape value="Ellipse"/>
            </nodeAppearance>
            <featureList/>
        </node>
        <node id="P04843">
            <nodeAppearance>
                <label value="P04843" show="false" alpha="0.0" position="E"/>
                <position xPos="-21.347654" yPos="-41.099735" zPos="6.4402504" fixed="false"/>
                <advancedPosition xPos="0.0" yPos="0.0" zPos="0.0" xFixed="false" yFixed="false" zFixed="false"/>
                <color red="128" green="128" blue="128"/>
                <size width="8" height="8"/>
                <alpha value="1.0"/>
                <highlight highlighted="false" size="6">
                    <color red="255" green="0" blue="0"/>
                </highlight>
                <shape value="Ellipse"/>
            </nodeAppearance>
            <featureList/>
        </node>
        <node id="P28324">
            <nodeAppearance>
                <label value="P28324" show="false" alpha="0.0" position="E"/>
                <position xPos="-28.21904" yPos="71.06672" zPos="1.5113722" fixed="false"/>
                <advancedPosition xPos="0.0" yPos="0.0" zPos="0.0" xFixed="false" yFixed="false" zFixed="false"/>
                <color red="128" green="128" blue="128"/>
                <size width="8" height="8"/>
                <alpha value="1.0"/>
                <highlight highlighted="false" size="6">
                    <color red="255" green="0" blue="0"/>
                </highlight>
                <shape value="Ellipse"/>
            </nodeAppearance>
            <featureList/>
        </node>
        <node id="P26038">
            <nodeAppearance>
                <label value="P26038" show="false" alpha="0.0" position="E"/>
                <position xPos="-5.286964" yPos="-38.750355" zPos="24.838501" fixed="false"/>
                <advancedPosition xPos="0.0" yPos="0.0" zPos="0.0" xFixed="false" yFixed="false" zFixed="false"/>
                <color red="128" green="128" blue="128"/>
                <size width="8" height="8"/>
                <alpha value="1.0"/>
                <highlight highlighted="false" size="6">
                    <color red="255" green="0" blue="0"/>
                </highlight>
                <shape value="Ellipse"/>
            </nodeAppearance>
            <featureList/>
        </node>
        <node id="P43405">
            <nodeAppearance>
                <label value="P43405" show="false" alpha="0.0" position="E"/>
                <position xPos="-16.7419" yPos="28.059925" zPos="8.588439" fixed="false"/>
                <advancedPosition xPos="0.0" yPos="0.0" zPos="0.0" xFixed="false" yFixed="false" zFixed="false"/>
                <color red="128" green="128" blue="128"/>
                <size width="8" height="8"/>
                <alpha value="1.0"/>
                <highlight highlighted="false" size="6">
                    <color red="255" green="0" blue="0"/>
                </highlight>
                <shape value="Ellipse"/>
            </nodeAppearance>
            <featureList/>
        </node>
        <node id="Q16534">
            <nodeAppearance>
                <label value="Q16534" show="false" alpha="0.0" position="E"/>
                <position xPos="-43.50428" yPos="-10.045782" zPos="-21.445868" fixed="false"/>
                <advancedPosition xPos="0.0" yPos="0.0" zPos="0.0" xFixed="false" yFixed="false" zFixed="false"/>
                <color red="128" green="128" blue="128"/>
                <size width="8" height="8"/>
                <alpha value="1.0"/>
                <highlight highlighted="false" size="6">
                    <color red="255" green="0" blue="0"/>
                </highlight>
                <shape value="Ellipse"/>
            </nodeAppearance>
            <featureList/>
        </node>
        <node id="P30281">
            <nodeAppearance>
                <label value="P30281" show="false" alpha="0.0" position="E"/>
                <position xPos="0.85837626" yPos="-28.01517" zPos="-24.472046" fixed="false"/>
                <advancedPosition xPos="0.0" yPos="0.0" zPos="0.0" xFixed="false" yFixed="false" zFixed="false"/>
                <color red="128" green="128" blue="128"/>
                <size width="8" height="8"/>
                <alpha value="1.0"/>
                <highlight highlighted="false" size="6">
                    <color red="255" green="0" blue="0"/>
                </highlight>
                <shape value="Ellipse"/>
            </nodeAppearance>
            <featureList/>
        </node>
        <node id="Q9NRZ9">
            <nodeAppearance>
                <label value="Q9NRZ9" show="false" alpha="0.0" position="E"/>
                <position xPos="-40.639805" yPos="-36.983063" zPos="9.980379" fixed="false"/>
                <advancedPosition xPos="0.0" yPos="0.0" zPos="0.0" xFixed="false" yFixed="false" zFixed="false"/>
                <color red="128" green="128" blue="128"/>
                <size width="8" height="8"/>
                <alpha value="1.0"/>
                <highlight highlighted="false" size="6">
                    <color red="255" green="0" blue="0"/>
                </highlight>
                <shape value="Ellipse"/>
            </nodeAppearance>
            <featureList/>
        </node>
        <node id="P17096">
            <nodeAppearance>
                <label value="P17096" show="false" alpha="0.0" position="E"/>
                <position xPos="32.308064" yPos="-9.483755" zPos="21.117666" fixed="false"/>
                <advancedPosition xPos="0.0" yPos="0.0" zPos="0.0" xFixed="false" yFixed="false" zFixed="false"/>
                <color red="128" green="128" blue="128"/>
                <size width="8" height="8"/>
                <alpha value="1.0"/>
                <highlight highlighted="false" size="6">
                    <color red="255" green="0" blue="0"/>
                </highlight>
                <shape value="Ellipse"/>
            </nodeAppearance>
            <featureList/>
        </node>
        <node id="Q13219">
            <nodeAppearance>
                <label value="Q13219" show="false" alpha="0.0" position="E"/>
                <position xPos="-16.770374" yPos="-48.316196" zPos="7.981672" fixed="false"/>
                <advancedPosition xPos="0.0" yPos="0.0" zPos="0.0" xFixed="false" yFixed="false" zFixed="false"/>
                <color red="128" green="128" blue="128"/>
                <size width="8" height="8"/>
                <alpha value="1.0"/>
                <highlight highlighted="false" size="6">
                    <color red="255" green="0" blue="0"/>
                </highlight>
                <shape value="Ellipse"/>
            </nodeAppearance>
            <featureList/>
        </node>
        <node id="P28715">
            <nodeAppearance>
                <label value="P28715" show="false" alpha="0.0" position="E"/>
                <position xPos="-9.026387" yPos="41.384422" zPos="16.93763" fixed="false"/>
                <advancedPosition xPos="0.0" yPos="0.0" zPos="0.0" xFixed="false" yFixed="false" zFixed="false"/>
                <color red="128" green="128" blue="128"/>
                <size width="8" height="8"/>
                <alpha value="1.0"/>
                <highlight highlighted="false" size="6">
                    <color red="255" green="0" blue="0"/>
                </highlight>
                <shape value="Ellipse"/>
            </nodeAppearance>
            <featureList/>
        </node>
        <node id="Q8N6T7">
            <nodeAppearance>
                <label value="Q8N6T7" show="false" alpha="0.0" position="E"/>
                <position xPos="-39.60449" yPos="37.084644" zPos="2.7687392" fixed="false"/>
                <advancedPosition xPos="0.0" yPos="0.0" zPos="0.0" xFixed="false" yFixed="false" zFixed="false"/>
                <color red="128" green="128" blue="128"/>
                <size width="8" height="8"/>
                <alpha value="1.0"/>
                <highlight highlighted="false" size="6">
                    <color red="255" green="0" blue="0"/>
                </highlight>
                <shape value="Ellipse"/>
            </nodeAppearance>
            <featureList/>
        </node>
        <node id="Q15306">
            <nodeAppearance>
                <label value="Q15306" show="false" alpha="0.0" position="E"/>
                <position xPos="-38.648285" yPos="24.669918" zPos="39.85235" fixed="false"/>
                <advancedPosition xPos="0.0" yPos="0.0" zPos="0.0" xFixed="false" yFixed="false" zFixed="false"/>
                <color red="128" green="128" blue="128"/>
                <size width="8" height="8"/>
                <alpha value="1.0"/>
                <highlight highlighted="false" size="6">
                    <color red="255" green="0" blue="0"/>
                </highlight>
                <shape value="Ellipse"/>
            </nodeAppearance>
            <featureList/>
        </node>
        <node id="P42336">
            <nodeAppearance>
                <label value="P42336" show="false" alpha="0.0" position="E"/>
                <position xPos="33.619156" yPos="-36.896267" zPos="16.678059" fixed="false"/>
                <advancedPosition xPos="0.0" yPos="0.0" zPos="0.0" xFixed="false" yFixed="false" zFixed="false"/>
                <color red="128" green="128" blue="128"/>
                <size width="8" height="8"/>
                <alpha value="1.0"/>
                <highlight highlighted="false" size="6">
                    <color red="255" green="0" blue="0"/>
                </highlight>
                <shape value="Ellipse"/>
            </nodeAppearance>
            <featureList/>
        </node>
        <node id="P04049">
            <nodeAppearance>
                <label value="P04049" show="false" alpha="0.0" position="E"/>
                <position xPos="37.135735" yPos="5.821711" zPos="14.537445" fixed="false"/>
                <advancedPosition xPos="0.0" yPos="0.0" zPos="0.0" xFixed="false" yFixed="false" zFixed="false"/>
                <color red="128" green="128" blue="128"/>
                <size width="8" height="8"/>
                <alpha value="1.0"/>
                <highlight highlighted="false" size="6">
                    <color red="255" green="0" blue="0"/>
                </highlight>
                <shape value="Ellipse"/>
            </nodeAppearance>
            <featureList/>
        </node>
        <node id="P07954">
            <nodeAppearance>
                <label value="P07954" show="false" alpha="0.0" position="E"/>
                <position xPos="-33.406242" yPos="23.603981" zPos="6.441066" fixed="false"/>
                <advancedPosition xPos="0.0" yPos="0.0" zPos="0.0" xFixed="false" yFixed="false" zFixed="false"/>
                <color red="128" green="128" blue="128"/>
                <size width="8" height="8"/>
                <alpha value="1.0"/>
                <highlight highlighted="false" size="6">
                    <color red="255" green="0" blue="0"/>
                </highlight>
                <shape value="Ellipse"/>
            </nodeAppearance>
            <featureList/>
        </node>
        <node id="P20749">
            <nodeAppearance>
                <label value="P20749" show="false" alpha="0.0" position="E"/>
                <position xPos="-19.682116" yPos="-47.759594" zPos="38.336426" fixed="false"/>
                <advancedPosition xPos="0.0" yPos="0.0" zPos="0.0" xFixed="false" yFixed="false" zFixed="false"/>
                <color red="128" green="128" blue="128"/>
                <size width="8" height="8"/>
                <alpha value="1.0"/>
                <highlight highlighted="false" size="6">
                    <color red="255" green="0" blue="0"/>
                </highlight>
                <shape value="Ellipse"/>
            </nodeAppearance>
            <featureList/>
        </node>
        <node id="O15360">
            <nodeAppearance>
                <label value="O15360" show="false" alpha="0.0" position="E"/>
                <position xPos="-15.865258" yPos="29.847013" zPos="-2.4888158" fixed="false"/>
                <advancedPosition xPos="0.0" yPos="0.0" zPos="0.0" xFixed="false" yFixed="false" zFixed="false"/>
                <color red="128" green="128" blue="128"/>
                <size width="8" height="8"/>
                <alpha value="1.0"/>
                <highlight highlighted="false" size="6">
                    <color red="255" green="0" blue="0"/>
                </highlight>
                <shape value="Ellipse"/>
            </nodeAppearance>
            <featureList/>
        </node>
        <node id="Q99612">
            <nodeAppearance>
                <label value="Q99612" show="false" alpha="0.0" position="E"/>
                <position xPos="-46.68463" yPos="12.465904" zPos="36.44143" fixed="false"/>
                <advancedPosition xPos="0.0" yPos="0.0" zPos="0.0" xFixed="false" yFixed="false" zFixed="false"/>
                <color red="128" green="128" blue="128"/>
                <size width="8" height="8"/>
                <alpha value="1.0"/>
                <highlight highlighted="false" size="6">
                    <color red="255" green="0" blue="0"/>
                </highlight>
                <shape value="Ellipse"/>
            </nodeAppearance>
            <featureList/>
        </node>
        <node id="P08581">
            <nodeAppearance>
                <label value="P08581" show="false" alpha="0.0" position="E"/>
                <position xPos="10.953158" yPos="-40.24601" zPos="-2.4485931" fixed="false"/>
                <advancedPosition xPos="0.0" yPos="0.0" zPos="0.0" xFixed="false" yFixed="false" zFixed="false"/>
                <color red="128" green="128" blue="128"/>
                <size width="8" height="8"/>
                <alpha value="1.0"/>
                <highlight highlighted="false" size="6">
                    <color red="255" green="0" blue="0"/>
                </highlight>
                <shape value="Ellipse"/>
            </nodeAppearance>
            <featureList/>
        </node>
        <node id="O43524">
            <nodeAppearance>
                <label value="O43524" show="false" alpha="0.0" position="E"/>
                <position xPos="23.65418" yPos="-17.36372" zPos="17.641684" fixed="false"/>
                <advancedPosition xPos="0.0" yPos="0.0" zPos="0.0" xFixed="false" yFixed="false" zFixed="false"/>
                <color red="128" green="128" blue="128"/>
                <size width="8" height="8"/>
                <alpha value="1.0"/>
                <highlight highlighted="false" size="6">
                    <color red="255" green="0" blue="0"/>
                </highlight>
                <shape value="Ellipse"/>
            </nodeAppearance>
            <featureList/>
        </node>
        <node id="P30279">
            <nodeAppearance>
                <label value="P30279" show="false" alpha="0.0" position="E"/>
                <position xPos="31.963331" yPos="-43.397526" zPos="-34.41078" fixed="false"/>
                <advancedPosition xPos="0.0" yPos="0.0" zPos="0.0" xFixed="false" yFixed="false" zFixed="false"/>
                <color red="128" green="128" blue="128"/>
                <size width="8" height="8"/>
                <alpha value="1.0"/>
                <highlight highlighted="false" size="6">
                    <color red="255" green="0" blue="0"/>
                </highlight>
                <shape value="Ellipse"/>
            </nodeAppearance>
            <featureList/>
        </node>
        <node id="O43684">
            <nodeAppearance>
                <label value="O43684" show="false" alpha="0.0" position="E"/>
                <position xPos="-16.845766" yPos="-45.713276" zPos="22.381819" fixed="false"/>
                <advancedPosition xPos="0.0" yPos="0.0" zPos="0.0" xFixed="false" yFixed="false" zFixed="false"/>
                <color red="128" green="128" blue="128"/>
                <size width="8" height="8"/>
                <alpha value="1.0"/>
                <highlight highlighted="false" size="6">
                    <color red="255" green="0" blue="0"/>
                </highlight>
                <shape value="Ellipse"/>
            </nodeAppearance>
            <featureList/>
        </node>
        <node id="P04637">
            <nodeAppearance>
                <label value="P04637" show="false" alpha="0.0" position="E"/>
                <position xPos="-3.8635588" yPos="-5.6805563" zPos="34.92946" fixed="false"/>
                <advancedPosition xPos="0.0" yPos="0.0" zPos="0.0" xFixed="false" yFixed="false" zFixed="false"/>
                <color red="128" green="128" blue="128"/>
                <size width="8" height="8"/>
                <alpha value="1.0"/>
                <highlight highlighted="false" size="6">
                    <color red="255" green="0" blue="0"/>
                </highlight>
                <shape value="Ellipse"/>
            </nodeAppearance>
            <featureList/>
        </node>
        <node id="P02545">
            <nodeAppearance>
                <label value="P02545" show="false" alpha="0.0" position="E"/>
                <position xPos="-31.93856" yPos="-3.1252754" zPos="-17.4737" fixed="false"/>
                <advancedPosition xPos="0.0" yPos="0.0" zPos="0.0" xFixed="false" yFixed="false" zFixed="false"/>
                <color red="128" green="128" blue="128"/>
                <size width="8" height="8"/>
                <alpha value="1.0"/>
                <highlight highlighted="false" size="6">
                    <color red="255" green="0" blue="0"/>
                </highlight>
                <shape value="Ellipse"/>
            </nodeAppearance>
            <featureList/>
        </node>
        <node id="P51826">
            <nodeAppearance>
                <label value="P51826" show="false" alpha="0.0" position="E"/>
                <position xPos="54.003933" yPos="22.116001" zPos="10.214542" fixed="false"/>
                <advancedPosition xPos="0.0" yPos="0.0" zPos="0.0" xFixed="false" yFixed="false" zFixed="false"/>
                <color red="128" green="128" blue="128"/>
                <size width="8" height="8"/>
                <alpha value="1.0"/>
                <highlight highlighted="false" size="6">
                    <color red="255" green="0" blue="0"/>
                </highlight>
                <shape value="Ellipse"/>
            </nodeAppearance>
            <featureList/>
        </node>
        <node id="Q04864">
            <nodeAppearance>
                <label value="Q04864" show="false" alpha="0.0" position="E"/>
                <position xPos="5.95343" yPos="8.427533" zPos="0.39686877" fixed="false"/>
                <advancedPosition xPos="0.0" yPos="0.0" zPos="0.0" xFixed="false" yFixed="false" zFixed="false"/>
                <color red="128" green="128" blue="128"/>
                <size width="8" height="8"/>
                <alpha value="1.0"/>
                <highlight highlighted="false" size="6">
                    <color red="255" green="0" blue="0"/>
                </highlight>
                <shape value="Ellipse"/>
            </nodeAppearance>
            <featureList/>
        </node>
        <node id="P12270">
            <nodeAppearance>
                <label value="P12270" show="false" alpha="0.0" position="E"/>
                <position xPos="-48.919075" yPos="9.416968" zPos="9.491814" fixed="false"/>
                <advancedPosition xPos="0.0" yPos="0.0" zPos="0.0" xFixed="false" yFixed="false" zFixed="false"/>
                <color red="128" green="128" blue="128"/>
                <size width="8" height="8"/>
                <alpha value="1.0"/>
                <highlight highlighted="false" size="6">
                    <color red="255" green="0" blue="0"/>
                </highlight>
                <shape value="Ellipse"/>
            </nodeAppearance>
            <featureList/>
        </node>
        <node id="P21802">
            <nodeAppearance>
                <label value="P21802" show="false" alpha="0.0" position="E"/>
                <position xPos="28.508352" yPos="-65.01495" zPos="8.896082" fixed="false"/>
                <advancedPosition xPos="0.0" yPos="0.0" zPos="0.0" xFixed="false" yFixed="false" zFixed="false"/>
                <color red="128" green="128" blue="128"/>
                <size width="8" height="8"/>
                <alpha value="1.0"/>
                <highlight highlighted="false" size="6">
                    <color red="255" green="0" blue="0"/>
                </highlight>
                <shape value="Ellipse"/>
            </nodeAppearance>
            <featureList/>
        </node>
        <node id="Q99807">
            <nodeAppearance>
                <label value="Q99807" show="false" alpha="0.0" position="E"/>
                <position xPos="22.647667" yPos="-31.380959" zPos="6.5305014" fixed="false"/>
                <advancedPosition xPos="0.0" yPos="0.0" zPos="0.0" xFixed="false" yFixed="false" zFixed="false"/>
                <color red="128" green="128" blue="128"/>
                <size width="8" height="8"/>
                <alpha value="1.0"/>
                <highlight highlighted="false" size="6">
                    <color red="255" green="0" blue="0"/>
                </highlight>
                <shape value="Ellipse"/>
            </nodeAppearance>
            <featureList/>
        </node>
        <node id="Q08050">
            <nodeAppearance>
                <label value="Q08050" show="false" alpha="0.0" position="E"/>
                <position xPos="19.207273" yPos="-63.11586" zPos="8.45289" fixed="false"/>
                <advancedPosition xPos="0.0" yPos="0.0" zPos="0.0" xFixed="false" yFixed="false" zFixed="false"/>
                <color red="128" green="128" blue="128"/>
                <size width="8" height="8"/>
                <alpha value="1.0"/>
                <highlight highlighted="false" size="6">
                    <color red="255" green="0" blue="0"/>
                </highlight>
                <shape value="Ellipse"/>
            </nodeAppearance>
            <featureList/>
        </node>
        <node id="P10415">
            <nodeAppearance>
                <label value="P10415" show="false" alpha="0.0" position="E"/>
                <position xPos="-48.51818" yPos="-23.865374" zPos="23.693054" fixed="false"/>
                <advancedPosition xPos="0.0" yPos="0.0" zPos="0.0" xFixed="false" yFixed="false" zFixed="false"/>
                <color red="128" green="128" blue="128"/>
                <size width="8" height="8"/>
                <alpha value="1.0"/>
                <highlight highlighted="false" size="6">
                    <color red="255" green="0" blue="0"/>
                </highlight>
                <shape value="Ellipse"/>
            </nodeAppearance>
            <featureList/>
        </node>
        <node id="P07949">
            <nodeAppearance>
                <label value="P07949" show="false" alpha="0.0" position="E"/>
                <position xPos="-43.13009" yPos="-35.30528" zPos="-34.795918" fixed="false"/>
                <advancedPosition xPos="0.0" yPos="0.0" zPos="0.0" xFixed="false" yFixed="false" zFixed="false"/>
                <color red="128" green="128" blue="128"/>
                <size width="8" height="8"/>
                <alpha value="1.0"/>
                <highlight highlighted="false" size="6">
                    <color red="255" green="0" blue="0"/>
                </highlight>
                <shape value="Ellipse"/>
            </nodeAppearance>
            <featureList/>
        </node>
        <node id="Q16288">
            <nodeAppearance>
                <label value="Q16288" show="false" alpha="0.0" position="E"/>
                <position xPos="-36.708973" yPos="-40.02097" zPos="19.977638" fixed="false"/>
                <advancedPosition xPos="0.0" yPos="0.0" zPos="0.0" xFixed="false" yFixed="false" zFixed="false"/>
                <color red="128" green="128" blue="128"/>
                <size width="8" height="8"/>
                <alpha value="1.0"/>
                <highlight highlighted="false" size="6">
                    <color red="255" green="0" blue="0"/>
                </highlight>
                <shape value="Ellipse"/>
            </nodeAppearance>
            <featureList/>
        </node>
        <node id="P40238">
            <nodeAppearance>
                <label value="P40238" show="false" alpha="0.0" position="E"/>
                <position xPos="-28.537142" yPos="40.06959" zPos="-25.049088" fixed="false"/>
                <advancedPosition xPos="0.0" yPos="0.0" zPos="0.0" xFixed="false" yFixed="false" zFixed="false"/>
                <color red="128" green="128" blue="128"/>
                <size width="8" height="8"/>
                <alpha value="1.0"/>
                <highlight highlighted="false" size="6">
                    <color red="255" green="0" blue="0"/>
                </highlight>
                <shape value="Ellipse"/>
            </nodeAppearance>
            <featureList/>
        </node>
        <node id="Q13206">
            <nodeAppearance>
                <label value="Q13206" show="false" alpha="0.0" position="E"/>
                <position xPos="-69.07196" yPos="-14.274643" zPos="11.205006" fixed="false"/>
                <advancedPosition xPos="0.0" yPos="0.0" zPos="0.0" xFixed="false" yFixed="false" zFixed="false"/>
                <color red="128" green="128" blue="128"/>
                <size width="8" height="8"/>
                <alpha value="1.0"/>
                <highlight highlighted="false" size="6">
                    <color red="255" green="0" blue="0"/>
                </highlight>
                <shape value="Ellipse"/>
            </nodeAppearance>
            <featureList/>
        </node>
        <node id="P51587">
            <nodeAppearance>
                <label value="P51587" show="false" alpha="0.0" position="E"/>
                <position xPos="-3.75515" yPos="-61.31789" zPos="21.840162" fixed="false"/>
                <advancedPosition xPos="0.0" yPos="0.0" zPos="0.0" xFixed="false" yFixed="false" zFixed="false"/>
                <color red="128" green="128" blue="128"/>
                <size width="8" height="8"/>
                <alpha value="1.0"/>
                <highlight highlighted="false" size="6">
                    <color red="255" green="0" blue="0"/>
                </highlight>
                <shape value="Ellipse"/>
            </nodeAppearance>
            <featureList/>
        </node>
        <node id="P17676">
            <nodeAppearance>
                <label value="P17676" show="false" alpha="0.0" position="E"/>
                <position xPos="-0.24140266" yPos="-27.75949" zPos="-20.907993" fixed="false"/>
                <advancedPosition xPos="0.0" yPos="0.0" zPos="0.0" xFixed="false" yFixed="false" zFixed="false"/>
                <color red="128" green="128" blue="128"/>
                <size width="8" height="8"/>
                <alpha value="1.0"/>
                <highlight highlighted="false" size="6">
                    <color red="255" green="0" blue="0"/>
                </highlight>
                <shape value="Ellipse"/>
            </nodeAppearance>
            <featureList/>
        </node>
        <node id="Q01543">
            <nodeAppearance>
                <label value="Q01543" show="false" alpha="0.0" position="E"/>
                <position xPos="-23.375174" yPos="55.584625" zPos="8.311487" fixed="false"/>
                <advancedPosition xPos="0.0" yPos="0.0" zPos="0.0" xFixed="false" yFixed="false" zFixed="false"/>
                <color red="128" green="128" blue="128"/>
                <size width="8" height="8"/>
                <alpha value="1.0"/>
                <highlight highlighted="false" size="6">
                    <color red="255" green="0" blue="0"/>
                </highlight>
                <shape value="Ellipse"/>
            </nodeAppearance>
            <featureList/>
        </node>
        <node id="Q09472">
            <nodeAppearance>
                <label value="Q09472" show="false" alpha="0.0" position="E"/>
                <position xPos="-9.6944065" yPos="9.03347" zPos="-12.225679" fixed="false"/>
                <advancedPosition xPos="0.0" yPos="0.0" zPos="0.0" xFixed="false" yFixed="false" zFixed="false"/>
                <color red="128" green="128" blue="128"/>
                <size width="8" height="8"/>
                <alpha value="1.0"/>
                <highlight highlighted="false" size="6">
                    <color red="255" green="0" blue="0"/>
                </highlight>
                <shape value="Ellipse"/>
            </nodeAppearance>
            <featureList/>
        </node>
        <node id="Q14191">
            <nodeAppearance>
                <label value="Q14191" show="false" alpha="0.0" position="E"/>
                <position xPos="-29.506008" yPos="19.744406" zPos="5.674043" fixed="false"/>
                <advancedPosition xPos="0.0" yPos="0.0" zPos="0.0" xFixed="false" yFixed="false" zFixed="false"/>
                <color red="128" green="128" blue="128"/>
                <size width="8" height="8"/>
                <alpha value="1.0"/>
                <highlight highlighted="false" size="6">
                    <color red="255" green="0" blue="0"/>
                </highlight>
                <shape value="Ellipse"/>
            </nodeAppearance>
            <featureList/>
        </node>
        <node id="P38398">
            <nodeAppearance>
                <label value="P38398" show="false" alpha="0.0" position="E"/>
                <position xPos="16.585081" yPos="13.646868" zPos="-1.5920827" fixed="false"/>
                <advancedPosition xPos="0.0" yPos="0.0" zPos="0.0" xFixed="false" yFixed="false" zFixed="false"/>
                <color red="128" green="128" blue="128"/>
                <size width="8" height="8"/>
                <alpha value="1.0"/>
                <highlight highlighted="false" size="6">
                    <color red="255" green="0" blue="0"/>
                </highlight>
                <shape value="Ellipse"/>
            </nodeAppearance>
            <featureList/>
        </node>
        <node id="P60484">
            <nodeAppearance>
                <label value="P60484" show="false" alpha="0.0" position="E"/>
                <position xPos="41.233276" yPos="24.418495" zPos="15.854846" fixed="false"/>
                <advancedPosition xPos="0.0" yPos="0.0" zPos="0.0" xFixed="false" yFixed="false" zFixed="false"/>
                <color red="128" green="128" blue="128"/>
                <size width="8" height="8"/>
                <alpha value="1.0"/>
                <highlight highlighted="false" size="6">
                    <color red="255" green="0" blue="0"/>
                </highlight>
                <shape value="Ellipse"/>
            </nodeAppearance>
            <featureList/>
        </node>
        <node id="Q07812">
            <nodeAppearance>
                <label value="Q07812" show="false" alpha="0.0" position="E"/>
                <position xPos="-27.795195" yPos="4.698298" zPos="28.000378" fixed="false"/>
                <advancedPosition xPos="0.0" yPos="0.0" zPos="0.0" xFixed="false" yFixed="false" zFixed="false"/>
                <color red="128" green="128" blue="128"/>
                <size width="8" height="8"/>
                <alpha value="1.0"/>
                <highlight highlighted="false" size="6">
                    <color red="255" green="0" blue="0"/>
                </highlight>
                <shape value="Ellipse"/>
            </nodeAppearance>
            <featureList/>
        </node>
        <node id="O75626">
            <nodeAppearance>
                <label value="O75626" show="false" alpha="0.0" position="E"/>
                <position xPos="-30.573778" yPos="-61.10517" zPos="36.09311" fixed="false"/>
                <advancedPosition xPos="0.0" yPos="0.0" zPos="0.0" xFixed="false" yFixed="false" zFixed="false"/>
                <color red="128" green="128" blue="128"/>
                <size width="8" height="8"/>
                <alpha value="1.0"/>
                <highlight highlighted="false" size="6">
                    <color red="255" green="0" blue="0"/>
                </highlight>
                <shape value="Ellipse"/>
            </nodeAppearance>
            <featureList/>
        </node>
        <node id="Q9Y4H2">
            <nodeAppearance>
                <label value="Q9Y4H2" show="false" alpha="0.0" position="E"/>
                <position xPos="24.513916" yPos="23.347664" zPos="6.593204" fixed="false"/>
                <advancedPosition xPos="0.0" yPos="0.0" zPos="0.0" xFixed="false" yFixed="false" zFixed="false"/>
                <color red="128" green="128" blue="128"/>
                <size width="8" height="8"/>
                <alpha value="1.0"/>
                <highlight highlighted="false" size="6">
                    <color red="255" green="0" blue="0"/>
                </highlight>
                <shape value="Ellipse"/>
            </nodeAppearance>
            <featureList/>
        </node>
        <node id="P01112">
            <nodeAppearance>
                <label value="P01112" show="false" alpha="0.0" position="E"/>
                <position xPos="24.86671" yPos="33.36765" zPos="2.2839456" fixed="false"/>
                <advancedPosition xPos="0.0" yPos="0.0" zPos="0.0" xFixed="false" yFixed="false" zFixed="false"/>
                <color red="128" green="128" blue="128"/>
                <size width="8" height="8"/>
                <alpha value="1.0"/>
                <highlight highlighted="false" size="6">
                    <color red="255" green="0" blue="0"/>
                </highlight>
                <shape value="Ellipse"/>
            </nodeAppearance>
            <featureList/>
        </node>
        <node id="P23458">
            <nodeAppearance>
                <label value="P23458" show="false" alpha="0.0" position="E"/>
                <position xPos="-7.0645194" yPos="27.067432" zPos="-61.29015" fixed="false"/>
                <advancedPosition xPos="0.0" yPos="0.0" zPos="0.0" xFixed="false" yFixed="false" zFixed="false"/>
                <color red="128" green="128" blue="128"/>
                <size width="8" height="8"/>
                <alpha value="1.0"/>
                <highlight highlighted="false" size="6">
                    <color red="255" green="0" blue="0"/>
                </highlight>
                <shape value="Ellipse"/>
            </nodeAppearance>
            <featureList/>
        </node>
        <node id="P04629">
            <nodeAppearance>
                <label value="P04629" show="false" alpha="0.0" position="E"/>
                <position xPos="-3.8795657" yPos="-56.14169" zPos="-10.259237" fixed="false"/>
                <advancedPosition xPos="0.0" yPos="0.0" zPos="0.0" xFixed="false" yFixed="false" zFixed="false"/>
                <color red="128" green="128" blue="128"/>
                <size width="8" height="8"/>
                <alpha value="1.0"/>
                <highlight highlighted="false" size="6">
                    <color red="255" green="0" blue="0"/>
                </highlight>
                <shape value="Ellipse"/>
            </nodeAppearance>
            <featureList/>
        </node>
        <node id="O15151">
            <nodeAppearance>
                <label value="O15151" show="false" alpha="0.0" position="E"/>
                <position xPos="41.29705" yPos="27.98811" zPos="-3.8456526" fixed="false"/>
                <advancedPosition xPos="0.0" yPos="0.0" zPos="0.0" xFixed="false" yFixed="false" zFixed="false"/>
                <color red="128" green="128" blue="128"/>
                <size width="8" height="8"/>
                <alpha value="1.0"/>
                <highlight highlighted="false" size="6">
                    <color red="255" green="0" blue="0"/>
                </highlight>
                <shape value="Ellipse"/>
            </nodeAppearance>
            <featureList/>
        </node>
        <node id="P04626">
            <nodeAppearance>
                <label value="P04626" show="false" alpha="0.0" position="E"/>
                <position xPos="11.077457" yPos="-44.58745" zPos="5.4554486" fixed="false"/>
                <advancedPosition xPos="0.0" yPos="0.0" zPos="0.0" xFixed="false" yFixed="false" zFixed="false"/>
                <color red="128" green="128" blue="128"/>
                <size width="8" height="8"/>
                <alpha value="1.0"/>
                <highlight highlighted="false" size="6">
                    <color red="255" green="0" blue="0"/>
                </highlight>
                <shape value="Ellipse"/>
            </nodeAppearance>
            <featureList/>
        </node>
        <node id="P62805">
            <nodeAppearance>
                <label value="P62805" show="false" alpha="0.0" position="E"/>
                <position xPos="-22.090197" yPos="-4.6208158" zPos="0.012865506" fixed="false"/>
                <advancedPosition xPos="0.0" yPos="0.0" zPos="0.0" xFixed="false" yFixed="false" zFixed="false"/>
                <color red="128" green="128" blue="128"/>
                <size width="8" height="8"/>
                <alpha value="1.0"/>
                <highlight highlighted="false" size="6">
                    <color red="255" green="0" blue="0"/>
                </highlight>
                <shape value="Ellipse"/>
            </nodeAppearance>
            <featureList/>
        </node>
        <node id="P28069">
            <nodeAppearance>
                <label value="P28069" show="false" alpha="0.0" position="E"/>
                <position xPos="-7.8854585" yPos="-32.447773" zPos="-12.165367" fixed="false"/>
                <advancedPosition xPos="0.0" yPos="0.0" zPos="0.0" xFixed="false" yFixed="false" zFixed="false"/>
                <color red="128" green="128" blue="128"/>
                <size width="8" height="8"/>
                <alpha value="1.0"/>
                <highlight highlighted="false" size="6">
                    <color red="255" green="0" blue="0"/>
                </highlight>
                <shape value="Ellipse"/>
            </nodeAppearance>
            <featureList/>
        </node>
        <node id="P40189">
            <nodeAppearance>
                <label value="P40189" show="false" alpha="0.0" position="E"/>
                <position xPos="-45.567997" yPos="7.8438063" zPos="-14.688805" fixed="false"/>
                <advancedPosition xPos="0.0" yPos="0.0" zPos="0.0" xFixed="false" yFixed="false" zFixed="false"/>
                <color red="128" green="128" blue="128"/>
                <size width="8" height="8"/>
                <alpha value="1.0"/>
                <highlight highlighted="false" size="6">
                    <color red="255" green="0" blue="0"/>
                </highlight>
                <shape value="Ellipse"/>
            </nodeAppearance>
            <featureList/>
        </node>
        <node id="P01106">
            <nodeAppearance>
                <label value="P01106" show="false" alpha="0.0" position="E"/>
                <position xPos="15.270022" yPos="-12.84495" zPos="-14.116412" fixed="false"/>
                <advancedPosition xPos="0.0" yPos="0.0" zPos="0.0" xFixed="false" yFixed="false" zFixed="false"/>
                <color red="128" green="128" blue="128"/>
                <size width="8" height="8"/>
                <alpha value="1.0"/>
                <highlight highlighted="false" size="6">
                    <color red="255" green="0" blue="0"/>
                </highlight>
                <shape value="Ellipse"/>
            </nodeAppearance>
            <featureList/>
        </node>
        <node id="P54132">
            <nodeAppearance>
                <label value="P54132" show="false" alpha="0.0" position="E"/>
                <position xPos="14.434189" yPos="28.008877" zPos="4.635896" fixed="false"/>
                <advancedPosition xPos="0.0" yPos="0.0" zPos="0.0" xFixed="false" yFixed="false" zFixed="false"/>
                <color red="128" green="128" blue="128"/>
                <size width="8" height="8"/>
                <alpha value="1.0"/>
                <highlight highlighted="false" size="6">
                    <color red="255" green="0" blue="0"/>
                </highlight>
                <shape value="Ellipse"/>
            </nodeAppearance>
            <featureList/>
        </node>
        <node id="P27986">
            <nodeAppearance>
                <label value="P27986" show="false" alpha="0.0" position="E"/>
                <position xPos="27.67634" yPos="-4.9700465" zPos="19.556" fixed="false"/>
                <advancedPosition xPos="0.0" yPos="0.0" zPos="0.0" xFixed="false" yFixed="false" zFixed="false"/>
                <color red="128" green="128" blue="128"/>
                <size width="8" height="8"/>
                <alpha value="1.0"/>
                <highlight highlighted="false" size="6">
                    <color red="255" green="0" blue="0"/>
                </highlight>
                <shape value="Ellipse"/>
            </nodeAppearance>
            <featureList/>
        </node>
        <node id="P54098">
            <nodeAppearance>
                <label value="P54098" show="false" alpha="0.0" position="E"/>
                <position xPos="25.843935" yPos="-1.453816" zPos="21.165731" fixed="false"/>
                <advancedPosition xPos="0.0" yPos="0.0" zPos="0.0" xFixed="false" yFixed="false" zFixed="false"/>
                <color red="128" green="128" blue="128"/>
                <size width="8" height="8"/>
                <alpha value="1.0"/>
                <highlight highlighted="false" size="6">
                    <color red="255" green="0" blue="0"/>
                </highlight>
                <shape value="Ellipse"/>
            </nodeAppearance>
            <featureList/>
        </node>
        <node id="Q07960">
            <nodeAppearance>
                <label value="Q07960" show="false" alpha="0.0" position="E"/>
                <position xPos="-18.019053" yPos="-3.8751464" zPos="-21.136559" fixed="false"/>
                <advancedPosition xPos="0.0" yPos="0.0" zPos="0.0" xFixed="false" yFixed="false" zFixed="false"/>
                <color red="128" green="128" blue="128"/>
                <size width="8" height="8"/>
                <alpha value="1.0"/>
                <highlight highlighted="false" size="6">
                    <color red="255" green="0" blue="0"/>
                </highlight>
                <shape value="Ellipse"/>
            </nodeAppearance>
            <featureList/>
        </node>
        <node id="P78406">
            <nodeAppearance>
                <label value="P78406" show="false" alpha="0.0" position="E"/>
                <position xPos="-7.0295706" yPos="-16.187622" zPos="43.793007" fixed="false"/>
                <advancedPosition xPos="0.0" yPos="0.0" zPos="0.0" xFixed="false" yFixed="false" zFixed="false"/>
                <color red="128" green="128" blue="128"/>
                <size width="8" height="8"/>
                <alpha value="1.0"/>
                <highlight highlighted="false" size="6">
                    <color red="255" green="0" blue="0"/>
                </highlight>
                <shape value="Ellipse"/>
            </nodeAppearance>
            <featureList/>
        </node>
        <node id="P35268">
            <nodeAppearance>
                <label value="P35268" show="false" alpha="0.0" position="E"/>
                <position xPos="-30.332876" yPos="-37.806126" zPos="23.976044" fixed="false"/>
                <advancedPosition xPos="0.0" yPos="0.0" zPos="0.0" xFixed="false" yFixed="false" zFixed="false"/>
                <color red="128" green="128" blue="128"/>
                <size width="8" height="8"/>
                <alpha value="1.0"/>
                <highlight highlighted="false" size="6">
                    <color red="255" green="0" blue="0"/>
                </highlight>
                <shape value="Ellipse"/>
            </nodeAppearance>
            <featureList/>
        </node>
        <node id="Q01130">
            <nodeAppearance>
                <label value="Q01130" show="false" alpha="0.0" position="E"/>
                <position xPos="-23.609406" yPos="38.336124" zPos="36.450455" fixed="false"/>
                <advancedPosition xPos="0.0" yPos="0.0" zPos="0.0" xFixed="false" yFixed="false" zFixed="false"/>
                <color red="128" green="128" blue="128"/>
                <size width="8" height="8"/>
                <alpha value="1.0"/>
                <highlight highlighted="false" size="6">
                    <color red="255" green="0" blue="0"/>
                </highlight>
                <shape value="Ellipse"/>
            </nodeAppearance>
            <featureList/>
        </node>
        <node id="P24864">
            <nodeAppearance>
                <label value="P24864" show="false" alpha="0.0" position="E"/>
                <position xPos="39.579243" yPos="-23.229422" zPos="25.583296" fixed="false"/>
                <advancedPosition xPos="0.0" yPos="0.0" zPos="0.0" xFixed="false" yFixed="false" zFixed="false"/>
                <color red="128" green="128" blue="128"/>
                <size width="8" height="8"/>
                <alpha value="1.0"/>
                <highlight highlighted="false" size="6">
                    <color red="255" green="0" blue="0"/>
                </highlight>
                <shape value="Ellipse"/>
            </nodeAppearance>
            <featureList/>
        </node>
        <node id="P11387">
            <nodeAppearance>
                <label value="P11387" show="false" alpha="0.0" position="E"/>
                <position xPos="-34.937817" yPos="-0.26740298" zPos="-29.239939" fixed="false"/>
                <advancedPosition xPos="0.0" yPos="0.0" zPos="0.0" xFixed="false" yFixed="false" zFixed="false"/>
                <color red="128" green="128" blue="128"/>
                <size width="8" height="8"/>
                <alpha value="1.0"/>
                <highlight highlighted="false" size="6">
                    <color red="255" green="0" blue="0"/>
                </highlight>
                <shape value="Ellipse"/>
            </nodeAppearance>
            <featureList/>
        </node>
        <node id="Q15831">
            <nodeAppearance>
                <label value="Q15831" show="false" alpha="0.0" position="E"/>
                <position xPos="21.634365" yPos="-10.865967" zPos="-5.4028196" fixed="false"/>
                <advancedPosition xPos="0.0" yPos="0.0" zPos="0.0" xFixed="false" yFixed="false" zFixed="false"/>
                <color red="128" green="128" blue="128"/>
                <size width="8" height="8"/>
                <alpha value="1.0"/>
                <highlight highlighted="false" size="6">
                    <color red="255" green="0" blue="0"/>
                </highlight>
                <shape value="Ellipse"/>
            </nodeAppearance>
            <featureList/>
        </node>
        <node id="O15534">
            <nodeAppearance>
                <label value="O15534" show="false" alpha="0.0" position="E"/>
                <position xPos="-35.809467" yPos="56.70987" zPos="-38.419033" fixed="false"/>
                <advancedPosition xPos="0.0" yPos="0.0" zPos="0.0" xFixed="false" yFixed="false" zFixed="false"/>
                <color red="128" green="128" blue="128"/>
                <size width="8" height="8"/>
                <alpha value="1.0"/>
                <highlight highlighted="false" size="6">
                    <color red="255" green="0" blue="0"/>
                </highlight>
                <shape value="Ellipse"/>
            </nodeAppearance>
            <featureList/>
        </node>
        <node id="Q9UNE7">
            <nodeAppearance>
                <label value="Q9UNE7" show="false" alpha="0.0" position="E"/>
                <position xPos="-23.693087" yPos="4.728317" zPos="23.095612" fixed="false"/>
                <advancedPosition xPos="0.0" yPos="0.0" zPos="0.0" xFixed="false" yFixed="false" zFixed="false"/>
                <color red="128" green="128" blue="128"/>
                <size width="8" height="8"/>
                <alpha value="1.0"/>
                <highlight highlighted="false" size="6">
                    <color red="255" green="0" blue="0"/>
                </highlight>
                <shape value="Ellipse"/>
            </nodeAppearance>
            <featureList/>
        </node>
        <node id="P16234">
            <nodeAppearance>
                <label value="P16234" show="false" alpha="0.0" position="E"/>
                <position xPos="17.218452" yPos="-52.040165" zPos="4.0186253" fixed="false"/>
                <advancedPosition xPos="0.0" yPos="0.0" zPos="0.0" xFixed="false" yFixed="false" zFixed="false"/>
                <color red="128" green="128" blue="128"/>
                <size width="8" height="8"/>
                <alpha value="1.0"/>
                <highlight highlighted="false" size="6">
                    <color red="255" green="0" blue="0"/>
                </highlight>
                <shape value="Ellipse"/>
            </nodeAppearance>
            <featureList/>
        </node>
        <node id="Q86XK2">
            <nodeAppearance>
                <label value="Q86XK2" show="false" alpha="0.0" position="E"/>
                <position xPos="-46.963497" yPos="-60.683693" zPos="-13.348409" fixed="false"/>
                <advancedPosition xPos="0.0" yPos="0.0" zPos="0.0" xFixed="false" yFixed="false" zFixed="false"/>
                <color red="128" green="128" blue="128"/>
                <size width="8" height="8"/>
                <alpha value="1.0"/>
                <highlight highlighted="false" size="6">
                    <color red="255" green="0" blue="0"/>
                </highlight>
                <shape value="Ellipse"/>
            </nodeAppearance>
            <featureList/>
        </node>
        <node id="P35658">
            <nodeAppearance>
                <label value="P35658" show="false" alpha="0.0" position="E"/>
                <position xPos="-21.9673" yPos="-37.13563" zPos="0.40770805" fixed="false"/>
                <advancedPosition xPos="0.0" yPos="0.0" zPos="0.0" xFixed="false" yFixed="false" zFixed="false"/>
                <color red="128" green="128" blue="128"/>
                <size width="8" height="8"/>
                <alpha value="1.0"/>
                <highlight highlighted="false" size="6">
                    <color red="255" green="0" blue="0"/>
                </highlight>
                <shape value="Ellipse"/>
            </nodeAppearance>
            <featureList/>
        </node>
        <node id="Q8N726">
            <nodeAppearance>
                <label value="Q8N726" show="false" alpha="0.0" position="E"/>
                <position xPos="7.6782002" yPos="2.921888" zPos="-0.66667366" fixed="false"/>
                <advancedPosition xPos="0.0" yPos="0.0" zPos="0.0" xFixed="false" yFixed="false" zFixed="false"/>
                <color red="128" green="128" blue="128"/>
                <size width="8" height="8"/>
                <alpha value="1.0"/>
                <highlight highlighted="false" size="6">
                    <color red="255" green="0" blue="0"/>
                </highlight>
                <shape value="Ellipse"/>
            </nodeAppearance>
            <featureList/>
        </node>
        <node id="Q9BX63">
            <nodeAppearance>
                <label value="Q9BX63" show="false" alpha="0.0" position="E"/>
                <position xPos="29.104708" yPos="71.366394" zPos="-1.0395919" fixed="false"/>
                <advancedPosition xPos="0.0" yPos="0.0" zPos="0.0" xFixed="false" yFixed="false" zFixed="false"/>
                <color red="128" green="128" blue="128"/>
                <size width="8" height="8"/>
                <alpha value="1.0"/>
                <highlight highlighted="false" size="6">
                    <color red="255" green="0" blue="0"/>
                </highlight>
                <shape value="Ellipse"/>
            </nodeAppearance>
            <featureList/>
        </node>
        <node id="Q9H3D4">
            <nodeAppearance>
                <label value="Q9H3D4" show="false" alpha="0.0" position="E"/>
                <position xPos="5.0888457" yPos="0.7919769" zPos="1.6804285" fixed="false"/>
                <advancedPosition xPos="0.0" yPos="0.0" zPos="0.0" xFixed="false" yFixed="false" zFixed="false"/>
                <color red="128" green="128" blue="128"/>
                <size width="8" height="8"/>
                <alpha value="1.0"/>
                <highlight highlighted="false" size="6">
                    <color red="255" green="0" blue="0"/>
                </highlight>
                <shape value="Ellipse"/>
            </nodeAppearance>
            <featureList/>
        </node>
        <node id="Q15596">
            <nodeAppearance>
                <label value="Q15596" show="false" alpha="0.0" position="E"/>
                <position xPos="51.472443" yPos="3.1780636" zPos="30.691034" fixed="false"/>
                <advancedPosition xPos="0.0" yPos="0.0" zPos="0.0" xFixed="false" yFixed="false" zFixed="false"/>
                <color red="128" green="128" blue="128"/>
                <size width="8" height="8"/>
                <alpha value="1.0"/>
                <highlight highlighted="false" size="6">
                    <color red="255" green="0" blue="0"/>
                </highlight>
                <shape value="Ellipse"/>
            </nodeAppearance>
            <featureList/>
        </node>
        <node id="P29474">
            <nodeAppearance>
                <label value="P29474" show="false" alpha="0.0" position="E"/>
                <position xPos="7.155732" yPos="-3.0620682" zPos="-26.862991" fixed="false"/>
                <advancedPosition xPos="0.0" yPos="0.0" zPos="0.0" xFixed="false" yFixed="false" zFixed="false"/>
                <color red="128" green="128" blue="128"/>
                <size width="8" height="8"/>
                <alpha value="1.0"/>
                <highlight highlighted="false" size="6">
                    <color red="255" green="0" blue="0"/>
                </highlight>
                <shape value="Ellipse"/>
            </nodeAppearance>
            <featureList/>
        </node>
        <node id="O15297">
            <nodeAppearance>
                <label value="O15297" show="false" alpha="0.0" position="E"/>
                <position xPos="43.297615" yPos="-45.000683" zPos="15.775046" fixed="false"/>
                <advancedPosition xPos="0.0" yPos="0.0" zPos="0.0" xFixed="false" yFixed="false" zFixed="false"/>
                <color red="128" green="128" blue="128"/>
                <size width="8" height="8"/>
                <alpha value="1.0"/>
                <highlight highlighted="false" size="6">
                    <color red="255" green="0" blue="0"/>
                </highlight>
                <shape value="Ellipse"/>
            </nodeAppearance>
            <featureList/>
        </node>
        <node id="Q96FI4">
            <nodeAppearance>
                <label value="Q96FI4" show="false" alpha="0.0" position="E"/>
                <position xPos="32.93036" yPos="-77.55518" zPos="-20.992067" fixed="false"/>
                <advancedPosition xPos="0.0" yPos="0.0" zPos="0.0" xFixed="false" yFixed="false" zFixed="false"/>
                <color red="128" green="128" blue="128"/>
                <size width="8" height="8"/>
                <alpha value="1.0"/>
                <highlight highlighted="false" size="6">
                    <color red="255" green="0" blue="0"/>
                </highlight>
                <shape value="Ellipse"/>
            </nodeAppearance>
            <featureList/>
        </node>
        <node id="P19544">
            <nodeAppearance>
                <label value="P19544" show="false" alpha="0.0" position="E"/>
                <position xPos="32.96999" yPos="37.06982" zPos="-21.032515" fixed="false"/>
                <advancedPosition xPos="0.0" yPos="0.0" zPos="0.0" xFixed="false" yFixed="false" zFixed="false"/>
                <color red="128" green="128" blue="128"/>
                <size width="8" height="8"/>
                <alpha value="1.0"/>
                <highlight highlighted="false" size="6">
                    <color red="255" green="0" blue="0"/>
                </highlight>
                <shape value="Ellipse"/>
            </nodeAppearance>
            <featureList/>
        </node>
        <node id="Q00653">
            <nodeAppearance>
                <label value="Q00653" show="false" alpha="0.0" position="E"/>
                <position xPos="-42.101818" yPos="5.792656" zPos="-7.7812986" fixed="false"/>
                <advancedPosition xPos="0.0" yPos="0.0" zPos="0.0" xFixed="false" yFixed="false" zFixed="false"/>
                <color red="128" green="128" blue="128"/>
                <size width="8" height="8"/>
                <alpha value="1.0"/>
                <highlight highlighted="false" size="6">
                    <color red="255" green="0" blue="0"/>
                </highlight>
                <shape value="Ellipse"/>
            </nodeAppearance>
            <featureList/>
        </node>
        <node id="Q15233">
            <nodeAppearance>
                <label value="Q15233" show="false" alpha="0.0" position="E"/>
                <position xPos="-28.654562" yPos="-44.193016" zPos="-14.720507" fixed="false"/>
                <advancedPosition xPos="0.0" yPos="0.0" zPos="0.0" xFixed="false" yFixed="false" zFixed="false"/>
                <color red="128" green="128" blue="128"/>
                <size width="8" height="8"/>
                <alpha value="1.0"/>
                <highlight highlighted="false" size="6">
                    <color red="255" green="0" blue="0"/>
                </highlight>
                <shape value="Ellipse"/>
            </nodeAppearance>
            <featureList/>
        </node>
        <node id="P09619">
            <nodeAppearance>
                <label value="P09619" show="false" alpha="0.0" position="E"/>
                <position xPos="5.931212" yPos="-49.888336" zPos="17.08834" fixed="false"/>
                <advancedPosition xPos="0.0" yPos="0.0" zPos="0.0" xFixed="false" yFixed="false" zFixed="false"/>
                <color red="128" green="128" blue="128"/>
                <size width="8" height="8"/>
                <alpha value="1.0"/>
                <highlight highlighted="false" size="6">
                    <color red="255" green="0" blue="0"/>
                </highlight>
                <shape value="Ellipse"/>
            </nodeAppearance>
            <featureList/>
        </node>
        <node id="Q06136">
            <nodeAppearance>
                <label value="Q06136" show="false" alpha="0.0" position="E"/>
                <position xPos="-66.816124" yPos="18.85139" zPos="14.357696" fixed="false"/>
                <advancedPosition xPos="0.0" yPos="0.0" zPos="0.0" xFixed="false" yFixed="false" zFixed="false"/>
                <color red="128" green="128" blue="128"/>
                <size width="8" height="8"/>
                <alpha value="1.0"/>
                <highlight highlighted="false" size="6">
                    <color red="255" green="0" blue="0"/>
                </highlight>
                <shape value="Ellipse"/>
            </nodeAppearance>
            <featureList/>
        </node>
        <node id="P22607">
            <nodeAppearance>
                <label value="P22607" show="false" alpha="0.0" position="E"/>
                <position xPos="14.99551" yPos="-33.02443" zPos="9.690804" fixed="false"/>
                <advancedPosition xPos="0.0" yPos="0.0" zPos="0.0" xFixed="false" yFixed="false" zFixed="false"/>
                <color red="128" green="128" blue="128"/>
                <size width="8" height="8"/>
                <alpha value="1.0"/>
                <highlight highlighted="false" size="6">
                    <color red="255" green="0" blue="0"/>
                </highlight>
                <shape value="Ellipse"/>
            </nodeAppearance>
            <featureList/>
        </node>
        <node id="O15524">
            <nodeAppearance>
                <label value="O15524" show="false" alpha="0.0" position="E"/>
                <position xPos="47.48845" yPos="-23.490892" zPos="-47.994476" fixed="false"/>
                <advancedPosition xPos="0.0" yPos="0.0" zPos="0.0" xFixed="false" yFixed="false" zFixed="false"/>
                <color red="128" green="128" blue="128"/>
                <size width="8" height="8"/>
                <alpha value="1.0"/>
                <highlight highlighted="false" size="6">
                    <color red="255" green="0" blue="0"/>
                </highlight>
                <shape value="Ellipse"/>
            </nodeAppearance>
            <featureList/>
        </node>
        <node id="Q13535">
            <nodeAppearance>
                <label value="Q13535" show="false" alpha="0.0" position="E"/>
                <position xPos="5.153313" yPos="0.24033895" zPos="-17.698027" fixed="false"/>
                <advancedPosition xPos="0.0" yPos="0.0" zPos="0.0" xFixed="false" yFixed="false" zFixed="false"/>
                <color red="128" green="128" blue="128"/>
                <size width="8" height="8"/>
                <alpha value="1.0"/>
                <highlight highlighted="false" size="6">
                    <color red="255" green="0" blue="0"/>
                </highlight>
                <shape value="Ellipse"/>
            </nodeAppearance>
            <featureList/>
        </node>
        <node id="P17844">
            <nodeAppearance>
                <label value="P17844" show="false" alpha="0.0" position="E"/>
                <position xPos="-22.956434" yPos="-47.999626" zPos="-21.75803" fixed="false"/>
                <advancedPosition xPos="0.0" yPos="0.0" zPos="0.0" xFixed="false" yFixed="false" zFixed="false"/>
                <color red="128" green="128" blue="128"/>
                <size width="8" height="8"/>
                <alpha value="1.0"/>
                <highlight highlighted="false" size="6">
                    <color red="255" green="0" blue="0"/>
                </highlight>
                <shape value="Ellipse"/>
            </nodeAppearance>
            <featureList/>
        </node>
        <node id="P12830">
            <nodeAppearance>
                <label value="P12830" show="false" alpha="0.0" position="E"/>
                <position xPos="-3.6460273" yPos="-59.845673" zPos="15.765094" fixed="false"/>
                <advancedPosition xPos="0.0" yPos="0.0" zPos="0.0" xFixed="false" yFixed="false" zFixed="false"/>
                <color red="128" green="128" blue="128"/>
                <size width="8" height="8"/>
                <alpha value="1.0"/>
                <highlight highlighted="false" size="6">
                    <color red="255" green="0" blue="0"/>
                </highlight>
                <shape value="Ellipse"/>
            </nodeAppearance>
            <featureList/>
        </node>
        <node id="P16220">
            <nodeAppearance>
                <label value="P16220" show="false" alpha="0.0" position="E"/>
                <position xPos="-12.204012" yPos="-8.648557" zPos="-19.925259" fixed="false"/>
                <advancedPosition xPos="0.0" yPos="0.0" zPos="0.0" xFixed="false" yFixed="false" zFixed="false"/>
                <color red="128" green="128" blue="128"/>
                <size width="8" height="8"/>
                <alpha value="1.0"/>
                <highlight highlighted="false" size="6">
                    <color red="255" green="0" blue="0"/>
                </highlight>
                <shape value="Ellipse"/>
            </nodeAppearance>
            <featureList/>
        </node>
        <node id="O75360">
            <nodeAppearance>
                <label value="O75360" show="false" alpha="0.0" position="E"/>
                <position xPos="-16.589048" yPos="54.18342" zPos="32.92902" fixed="false"/>
                <advancedPosition xPos="0.0" yPos="0.0" zPos="0.0" xFixed="false" yFixed="false" zFixed="false"/>
                <color red="128" green="128" blue="128"/>
                <size width="8" height="8"/>
                <alpha value="1.0"/>
                <highlight highlighted="false" size="6">
                    <color red="255" green="0" blue="0"/>
                </highlight>
                <shape value="Ellipse"/>
            </nodeAppearance>
            <featureList/>
        </node>
        <node id="Q5JWF2">
            <nodeAppearance>
                <label value="Q5JWF2" show="false" alpha="0.0" position="E"/>
                <position xPos="-19.40214" yPos="1.5881164" zPos="1.9572455" fixed="false"/>
                <advancedPosition xPos="0.0" yPos="0.0" zPos="0.0" xFixed="false" yFixed="false" zFixed="false"/>
                <color red="128" green="128" blue="128"/>
                <size width="8" height="8"/>
                <alpha value="1.0"/>
                <highlight highlighted="false" size="6">
                    <color red="255" green="0" blue="0"/>
                </highlight>
                <shape value="Ellipse"/>
            </nodeAppearance>
            <featureList/>
        </node>
        <node id="P54278">
            <nodeAppearance>
                <label value="P54278" show="false" alpha="0.0" position="E"/>
                <position xPos="17.973858" yPos="9.920843" zPos="24.94957" fixed="false"/>
                <advancedPosition xPos="0.0" yPos="0.0" zPos="0.0" xFixed="false" yFixed="false" zFixed="false"/>
                <color red="128" green="128" blue="128"/>
                <size width="8" height="8"/>
                <alpha value="1.0"/>
                <highlight highlighted="false" size="6">
                    <color red="255" green="0" blue="0"/>
                </highlight>
                <shape value="Ellipse"/>
            </nodeAppearance>
            <featureList/>
        </node>
        <node id="Q92793">
            <nodeAppearance>
                <label value="Q92793" show="false" alpha="0.0" position="E"/>
                <position xPos="-10.88801" yPos="22.232157" zPos="12.935583" fixed="false"/>
                <advancedPosition xPos="0.0" yPos="0.0" zPos="0.0" xFixed="false" yFixed="false" zFixed="false"/>
                <color red="128" green="128" blue="128"/>
                <size width="8" height="8"/>
                <alpha value="1.0"/>
                <highlight highlighted="false" size="6">
                    <color red="255" green="0" blue="0"/>
                </highlight>
                <shape value="Ellipse"/>
            </nodeAppearance>
            <featureList/>
        </node>
        <node id="P54277">
            <nodeAppearance>
                <label value="P54277" show="false" alpha="0.0" position="E"/>
                <position xPos="34.760334" yPos="-3.5436862" zPos="-25.437954" fixed="false"/>
                <advancedPosition xPos="0.0" yPos="0.0" zPos="0.0" xFixed="false" yFixed="false" zFixed="false"/>
                <color red="128" green="128" blue="128"/>
                <size width="8" height="8"/>
                <alpha value="1.0"/>
                <highlight highlighted="false" size="6">
                    <color red="255" green="0" blue="0"/>
                </highlight>
                <shape value="Ellipse"/>
            </nodeAppearance>
            <featureList/>
        </node>
        <node id="P11802">
            <nodeAppearance>
                <label value="P11802" show="false" alpha="0.0" position="E"/>
                <position xPos="37.95316" yPos="27.969208" zPos="-12.675165" fixed="false"/>
                <advancedPosition xPos="0.0" yPos="0.0" zPos="0.0" xFixed="false" yFixed="false" zFixed="false"/>
                <color red="128" green="128" blue="128"/>
                <size width="8" height="8"/>
                <alpha value="1.0"/>
                <highlight highlighted="false" size="6">
                    <color red="255" green="0" blue="0"/>
                </highlight>
                <shape value="Ellipse"/>
            </nodeAppearance>
            <featureList/>
        </node>
        <node id="Q92597">
            <nodeAppearance>
                <label value="Q92597" show="false" alpha="0.0" position="E"/>
                <position xPos="34.761215" yPos="-41.855595" zPos="14.359082" fixed="false"/>
                <advancedPosition xPos="0.0" yPos="0.0" zPos="0.0" xFixed="false" yFixed="false" zFixed="false"/>
                <color red="128" green="128" blue="128"/>
                <size width="8" height="8"/>
                <alpha value="1.0"/>
                <highlight highlighted="false" size="6">
                    <color red="255" green="0" blue="0"/>
                </highlight>
                <shape value="Ellipse"/>
            </nodeAppearance>
            <featureList/>
        </node>
        <node id="Q9NQC7">
            <nodeAppearance>
                <label value="Q9NQC7" show="false" alpha="0.0" position="E"/>
                <position xPos="37.88244" yPos="-51.919025" zPos="-34.605675" fixed="false"/>
                <advancedPosition xPos="0.0" yPos="0.0" zPos="0.0" xFixed="false" yFixed="false" zFixed="false"/>
                <color red="128" green="128" blue="128"/>
                <size width="8" height="8"/>
                <alpha value="1.0"/>
                <highlight highlighted="false" size="6">
                    <color red="255" green="0" blue="0"/>
                </highlight>
                <shape value="Ellipse"/>
            </nodeAppearance>
            <featureList/>
        </node>
        <node id="P01241">
            <nodeAppearance>
                <label value="P01241" show="false" alpha="0.0" position="E"/>
                <position xPos="14.850517" yPos="-13.163078" zPos="-13.574382" fixed="false"/>
                <advancedPosition xPos="0.0" yPos="0.0" zPos="0.0" xFixed="false" yFixed="false" zFixed="false"/>
                <color red="128" green="128" blue="128"/>
                <size width="8" height="8"/>
                <alpha value="1.0"/>
                <highlight highlighted="false" size="6">
                    <color red="255" green="0" blue="0"/>
                </highlight>
                <shape value="Ellipse"/>
            </nodeAppearance>
            <featureList/>
        </node>
        <node id="Q9UKJ5">
            <nodeAppearance>
                <label value="Q9UKJ5" show="false" alpha="0.0" position="E"/>
                <position xPos="26.37023" yPos="-26.070347" zPos="22.215038" fixed="false"/>
                <advancedPosition xPos="0.0" yPos="0.0" zPos="0.0" xFixed="false" yFixed="false" zFixed="false"/>
                <color red="128" green="128" blue="128"/>
                <size width="8" height="8"/>
                <alpha value="1.0"/>
                <highlight highlighted="false" size="6">
                    <color red="255" green="0" blue="0"/>
                </highlight>
                <shape value="Ellipse"/>
            </nodeAppearance>
            <featureList/>
        </node>
        <node id="P18074">
            <nodeAppearance>
                <label value="P18074" show="false" alpha="0.0" position="E"/>
                <position xPos="10.11451" yPos="4.2064204" zPos="5.8669987" fixed="false"/>
                <advancedPosition xPos="0.0" yPos="0.0" zPos="0.0" xFixed="false" yFixed="false" zFixed="false"/>
                <color red="128" green="128" blue="128"/>
                <size width="8" height="8"/>
                <alpha value="1.0"/>
                <highlight highlighted="false" size="6">
                    <color red="255" green="0" blue="0"/>
                </highlight>
                <shape value="Ellipse"/>
            </nodeAppearance>
            <featureList/>
        </node>
        <node id="P12235">
            <nodeAppearance>
                <label value="P12235" show="false" alpha="0.0" position="E"/>
                <position xPos="-23.272799" yPos="-44.35332" zPos="-13.692437" fixed="false"/>
                <advancedPosition xPos="0.0" yPos="0.0" zPos="0.0" xFixed="false" yFixed="false" zFixed="false"/>
                <color red="128" green="128" blue="128"/>
                <size width="8" height="8"/>
                <alpha value="1.0"/>
                <highlight highlighted="false" size="6">
                    <color red="255" green="0" blue="0"/>
                </highlight>
                <shape value="Ellipse"/>
            </nodeAppearance>
            <featureList/>
        </node>
        <node id="Q06124">
            <nodeAppearance>
                <label value="Q06124" show="false" alpha="0.0" position="E"/>
                <position xPos="-2.6165552" yPos="11.170971" zPos="-17.50739" fixed="false"/>
                <advancedPosition xPos="0.0" yPos="0.0" zPos="0.0" xFixed="false" yFixed="false" zFixed="false"/>
                <color red="128" green="128" blue="128"/>
                <size width="8" height="8"/>
                <alpha value="1.0"/>
                <highlight highlighted="false" size="6">
                    <color red="255" green="0" blue="0"/>
                </highlight>
                <shape value="Ellipse"/>
            </nodeAppearance>
            <featureList/>
        </node>
        <node id="Q96IZ0">
            <nodeAppearance>
                <label value="Q96IZ0" show="false" alpha="0.0" position="E"/>
                <position xPos="-21.770061" yPos="-0.31388742" zPos="-10.93314" fixed="false"/>
                <advancedPosition xPos="0.0" yPos="0.0" zPos="0.0" xFixed="false" yFixed="false" zFixed="false"/>
                <color red="128" green="128" blue="128"/>
                <size width="8" height="8"/>
                <alpha value="1.0"/>
                <highlight highlighted="false" size="6">
                    <color red="255" green="0" blue="0"/>
                </highlight>
                <shape value="Ellipse"/>
            </nodeAppearance>
            <featureList/>
        </node>
        <node id="P23025">
            <nodeAppearance>
                <label value="P23025" show="false" alpha="0.0" position="E"/>
                <position xPos="-1.7840154" yPos="48.28393" zPos="-12.771162" fixed="false"/>
                <advancedPosition xPos="0.0" yPos="0.0" zPos="0.0" xFixed="false" yFixed="false" zFixed="false"/>
                <color red="128" green="128" blue="128"/>
                <size width="8" height="8"/>
                <alpha value="1.0"/>
                <highlight highlighted="false" size="6">
                    <color red="255" green="0" blue="0"/>
                </highlight>
                <shape value="Ellipse"/>
            </nodeAppearance>
            <featureList/>
        </node>
        <node id="P11362">
            <nodeAppearance>
                <label value="P11362" show="false" alpha="0.0" position="E"/>
                <position xPos="-23.848148" yPos="-36.690563" zPos="-12.91026" fixed="false"/>
                <advancedPosition xPos="0.0" yPos="0.0" zPos="0.0" xFixed="false" yFixed="false" zFixed="false"/>
                <color red="128" green="128" blue="128"/>
                <size width="8" height="8"/>
                <alpha value="1.0"/>
                <highlight highlighted="false" size="6">
                    <color red="255" green="0" blue="0"/>
                </highlight>
                <shape value="Ellipse"/>
            </nodeAppearance>
            <featureList/>
        </node>
        <node id="Q13489">
            <nodeAppearance>
                <label value="Q13489" show="false" alpha="0.0" position="E"/>
                <position xPos="30.433731" yPos="24.494081" zPos="8.500451" fixed="false"/>
                <advancedPosition xPos="0.0" yPos="0.0" zPos="0.0" xFixed="false" yFixed="false" zFixed="false"/>
                <color red="128" green="128" blue="128"/>
                <size width="8" height="8"/>
                <alpha value="1.0"/>
                <highlight highlighted="false" size="6">
                    <color red="255" green="0" blue="0"/>
                </highlight>
                <shape value="Ellipse"/>
            </nodeAppearance>
            <featureList/>
        </node>
        <node id="P35638">
            <nodeAppearance>
                <label value="P35638" show="false" alpha="0.0" position="E"/>
                <position xPos="25.005873" yPos="-17.180853" zPos="-44.54861" fixed="false"/>
                <advancedPosition xPos="0.0" yPos="0.0" zPos="0.0" xFixed="false" yFixed="false" zFixed="false"/>
                <color red="128" green="128" blue="128"/>
                <size width="8" height="8"/>
                <alpha value="1.0"/>
                <highlight highlighted="false" size="6">
                    <color red="255" green="0" blue="0"/>
                </highlight>
                <shape value="Ellipse"/>
            </nodeAppearance>
            <featureList/>
        </node>
        <node id="P35637">
            <nodeAppearance>
                <label value="P35637" show="false" alpha="0.0" position="E"/>
                <position xPos="-33.38638" yPos="-31.204815" zPos="-3.15863" fixed="false"/>
                <advancedPosition xPos="0.0" yPos="0.0" zPos="0.0" xFixed="false" yFixed="false" zFixed="false"/>
                <color red="128" green="128" blue="128"/>
                <size width="8" height="8"/>
                <alpha value="1.0"/>
                <highlight highlighted="false" size="6">
                    <color red="255" green="0" blue="0"/>
                </highlight>
                <shape value="Ellipse"/>
            </nodeAppearance>
            <featureList/>
        </node>
        <node id="Q13485">
            <nodeAppearance>
                <label value="Q13485" show="false" alpha="0.0" position="E"/>
                <position xPos="34.194637" yPos="-8.821858" zPos="28.09409" fixed="false"/>
                <advancedPosition xPos="0.0" yPos="0.0" zPos="0.0" xFixed="false" yFixed="false" zFixed="false"/>
                <color red="128" green="128" blue="128"/>
                <size width="8" height="8"/>
                <alpha value="1.0"/>
                <highlight highlighted="false" size="6">
                    <color red="255" green="0" blue="0"/>
                </highlight>
                <shape value="Ellipse"/>
            </nodeAppearance>
            <featureList/>
        </node>
        <node id="P07900">
            <nodeAppearance>
                <label value="P07900" show="false" alpha="0.0" position="E"/>
                <position xPos="-29.907232" yPos="-34.465797" zPos="-43.773254" fixed="false"/>
                <advancedPosition xPos="0.0" yPos="0.0" zPos="0.0" xFixed="false" yFixed="false" zFixed="false"/>
                <color red="128" green="128" blue="128"/>
                <size width="8" height="8"/>
                <alpha value="1.0"/>
                <highlight highlighted="false" size="6">
                    <color red="255" green="0" blue="0"/>
                </highlight>
                <shape value="Ellipse"/>
            </nodeAppearance>
            <featureList/>
        </node>
        <node id="Q01105">
            <nodeAppearance>
                <label value="Q01105" show="false" alpha="0.0" position="E"/>
                <position xPos="-36.534492" yPos="-27.943565" zPos="-0.5409959" fixed="false"/>
                <advancedPosition xPos="0.0" yPos="0.0" zPos="0.0" xFixed="false" yFixed="false" zFixed="false"/>
                <color red="128" green="128" blue="128"/>
                <size width="8" height="8"/>
                <alpha value="1.0"/>
                <highlight highlighted="false" size="6">
                    <color red="255" green="0" blue="0"/>
                </highlight>
                <shape value="Ellipse"/>
            </nodeAppearance>
            <featureList/>
        </node>
        <node id="P05412">
            <nodeAppearance>
                <label value="P05412" show="false" alpha="0.0" position="E"/>
                <position xPos="-1.6812893" yPos="18.173021" zPos="-17.69978" fixed="false"/>
                <advancedPosition xPos="0.0" yPos="0.0" zPos="0.0" xFixed="false" yFixed="false" zFixed="false"/>
                <color red="128" green="128" blue="128"/>
                <size width="8" height="8"/>
                <alpha value="1.0"/>
                <highlight highlighted="false" size="6">
                    <color red="255" green="0" blue="0"/>
                </highlight>
                <shape value="Ellipse"/>
            </nodeAppearance>
            <featureList/>
        </node>
        <node id="Q9NQB0">
            <nodeAppearance>
                <label value="Q9NQB0" show="false" alpha="0.0" position="E"/>
                <position xPos="-48.622913" yPos="-3.4864373" zPos="0.019104883" fixed="false"/>
                <advancedPosition xPos="0.0" yPos="0.0" zPos="0.0" xFixed="false" yFixed="false" zFixed="false"/>
                <color red="128" green="128" blue="128"/>
                <size width="8" height="8"/>
                <alpha value="1.0"/>
                <highlight highlighted="false" size="6">
                    <color red="255" green="0" blue="0"/>
                </highlight>
                <shape value="Ellipse"/>
            </nodeAppearance>
            <featureList/>
        </node>
        <node id="P05019">
            <nodeAppearance>
                <label value="P05019" show="false" alpha="0.0" position="E"/>
                <position xPos="26.025383" yPos="-17.596405" zPos="-16.92272" fixed="false"/>
                <advancedPosition xPos="0.0" yPos="0.0" zPos="0.0" xFixed="false" yFixed="false" zFixed="false"/>
                <color red="128" green="128" blue="128"/>
                <size width="8" height="8"/>
                <alpha value="1.0"/>
                <highlight highlighted="false" size="6">
                    <color red="255" green="0" blue="0"/>
                </highlight>
                <shape value="Ellipse"/>
            </nodeAppearance>
            <featureList/>
        </node>
        <node id="P28222">
            <nodeAppearance>
                <label value="P28222" show="false" alpha="0.0" position="E"/>
                <position xPos="-25.90394" yPos="-6.581488" zPos="-13.930916" fixed="false"/>
                <advancedPosition xPos="0.0" yPos="0.0" zPos="0.0" xFixed="false" yFixed="false" zFixed="false"/>
                <color red="128" green="128" blue="128"/>
                <size width="8" height="8"/>
                <alpha value="1.0"/>
                <highlight highlighted="false" size="6">
                    <color red="255" green="0" blue="0"/>
                </highlight>
                <shape value="Ellipse"/>
            </nodeAppearance>
            <featureList/>
        </node>
        <node id="P02452">
            <nodeAppearance>
                <label value="P02452" show="false" alpha="0.0" position="E"/>
                <position xPos="10.976226" yPos="-67.511284" zPos="20.92882" fixed="false"/>
                <advancedPosition xPos="0.0" yPos="0.0" zPos="0.0" xFixed="false" yFixed="false" zFixed="false"/>
                <color red="128" green="128" blue="128"/>
                <size width="8" height="8"/>
                <alpha value="1.0"/>
                <highlight highlighted="false" size="6">
                    <color red="255" green="0" blue="0"/>
                </highlight>
                <shape value="Ellipse"/>
            </nodeAppearance>
            <featureList/>
        </node>
    </networkNodeList>
    <networkEdgeList>
        <edge>
            <edgeNodeList>
                <node id="P38398"/>
                <node id="P40692"/>
            </edgeNodeList>
            <edgeAppearance>
                <label value="HPRD, BioGrid" labelSource="Source" show="false"/>
                <color red="0" green="0" blue="0"/>
                <alpha value="1.0"/>
                <width value="1"/>
                <length value="50.0"/>
                <inverseSpringConstant value="3.0"/>
                <style value="STRAIGHT" automate="true" xPos="0.0" yPos="0.0" zPos="0.0" stipplePattern="-1"/>
            </edgeAppearance>
            <featureList>
                <feature name="Source" type="org.navigatorgl.feature.legacy.StringFeature">
                    <valuelist primaryIndex="0" onlyShowPrimary="false">
                        <value>HPRD</value>
                        <value>BioGrid</value>
                    </valuelist>
                </feature>
            </featureList>
        </edge>
        <edge>
            <edgeNodeList>
                <node id="P52701"/>
                <node id="P01106"/>
            </edgeNodeList>
            <edgeAppearance>
                <label value="BioGrid, IntAct" labelSource="Source" show="false"/>
                <color red="0" green="0" blue="0"/>
                <alpha value="1.0"/>
                <width value="1"/>
                <length value="50.0"/>
                <inverseSpringConstant value="3.0"/>
                <style value="STRAIGHT" automate="true" xPos="0.0" yPos="0.0" zPos="0.0" stipplePattern="-1"/>
            </edgeAppearance>
            <featureList>
                <feature name="Source" type="org.navigatorgl.feature.legacy.StringFeature">
                    <valuelist primaryIndex="0" onlyShowPrimary="false">
                        <value>BioGrid</value>
                        <value>IntAct</value>
                    </valuelist>
                </feature>
            </featureList>
        </edge>
        <edge>
            <edgeNodeList>
                <node id="Q06830"/>
                <node id="P00533"/>
            </edgeNodeList>
            <edgeAppearance>
                <label value="MYTH_EGFR, BioGrid" labelSource="Source" show="false"/>
                <color red="0" green="0" blue="0"/>
                <alpha value="1.0"/>
                <width value="1"/>
                <length value="50.0"/>
                <inverseSpringConstant value="3.0"/>
                <style value="STRAIGHT" automate="true" xPos="0.0" yPos="0.0" zPos="0.0" stipplePattern="-1"/>
            </edgeAppearance>
            <featureList>
                <feature name="Source" type="org.navigatorgl.feature.legacy.StringFeature">
                    <valuelist primaryIndex="0" onlyShowPrimary="false">
                        <value>MYTH_EGFR</value>
                        <value>BioGrid</value>
                    </valuelist>
                </feature>
            </featureList>
        </edge>
        <edge>
            <edgeNodeList>
                <node id="P52333"/>
                <node id="O15524"/>
            </edgeNodeList>
            <edgeAppearance>
                <label value="HPRD" labelSource="Source" show="false"/>
                <color red="0" green="0" blue="0"/>
                <alpha value="1.0"/>
                <width value="1"/>
                <length value="50.0"/>
                <inverseSpringConstant value="3.0"/>
                <style value="STRAIGHT" automate="true" xPos="0.0" yPos="0.0" zPos="0.0" stipplePattern="-1"/>
            </edgeAppearance>
            <featureList>
                <feature name="Source" type="org.navigatorgl.feature.legacy.StringFeature">
                    <valuelist primaryIndex="0" onlyShowPrimary="false">
                        <value>HPRD</value>
                    </valuelist>
                </feature>
            </featureList>
        </edge>
        <edge>
            <edgeNodeList>
                <node id="Q15831"/>
                <node id="Q13315"/>
            </edgeNodeList>
            <edgeAppearance>
                <label value="HPRD" labelSource="Source" show="false"/>
                <color red="0" green="0" blue="0"/>
                <alpha value="1.0"/>
                <width value="1"/>
                <length value="50.0"/>
                <inverseSpringConstant value="3.0"/>
                <style value="STRAIGHT" automate="true" xPos="0.0" yPos="0.0" zPos="0.0" stipplePattern="-1"/>
            </edgeAppearance>
            <featureList>
                <feature name="Source" type="org.navigatorgl.feature.legacy.StringFeature">
                    <valuelist primaryIndex="0" onlyShowPrimary="false">
                        <value>HPRD</value>
                    </valuelist>
                </feature>
            </featureList>
        </edge>
        <edge>
            <edgeNodeList>
                <node id="P22607"/>
                <node id="P22607"/>
            </edgeNodeList>
            <edgeAppearance>
                <label value="HPRD, IntAct" labelSource="Source" show="false"/>
                <color red="0" green="0" blue="0"/>
                <alpha value="1.0"/>
                <width value="1"/>
                <length value="50.0"/>
                <inverseSpringConstant value="3.0"/>
                <style value="STRAIGHT" automate="true" xPos="0.0" yPos="0.0" zPos="0.0" stipplePattern="-1"/>
            </edgeAppearance>
            <featureList>
                <feature name="Source" type="org.navigatorgl.feature.legacy.StringFeature">
                    <valuelist primaryIndex="0" onlyShowPrimary="false">
                        <value>HPRD</value>
                        <value>IntAct</value>
                    </valuelist>
                </feature>
            </featureList>
        </edge>
        <edge>
            <edgeNodeList>
                <node id="P00519"/>
                <node id="P29353"/>
            </edgeNodeList>
            <edgeAppearance>
                <label value="BioGrid" labelSource="Source" show="false"/>
                <color red="0" green="0" blue="0"/>
                <alpha value="1.0"/>
                <width value="1"/>
                <length value="50.0"/>
                <inverseSpringConstant value="3.0"/>
                <style value="STRAIGHT" automate="true" xPos="0.0" yPos="0.0" zPos="0.0" stipplePattern="-1"/>
            </edgeAppearance>
            <featureList>
                <feature name="Source" type="org.navigatorgl.feature.legacy.StringFeature">
                    <valuelist primaryIndex="0" onlyShowPrimary="false">
                        <value>BioGrid</value>
                    </valuelist>
                </feature>
            </featureList>
        </edge>
        <edge>
            <edgeNodeList>
                <node id="P29353"/>
                <node id="P40189"/>
            </edgeNodeList>
            <edgeAppearance>
                <label value="BioGrid" labelSource="Source" show="false"/>
                <color red="0" green="0" blue="0"/>
                <alpha value="1.0"/>
                <width value="1"/>
                <length value="50.0"/>
                <inverseSpringConstant value="3.0"/>
                <style value="STRAIGHT" automate="true" xPos="0.0" yPos="0.0" zPos="0.0" stipplePattern="-1"/>
            </edgeAppearance>
            <featureList>
                <feature name="Source" type="org.navigatorgl.feature.legacy.StringFeature">
                    <valuelist primaryIndex="0" onlyShowPrimary="false">
                        <value>BioGrid</value>
                    </valuelist>
                </feature>
            </featureList>
        </edge>
        <edge>
            <edgeNodeList>
                <node id="P11362"/>
                <node id="P11362"/>
            </edgeNodeList>
            <edgeAppearance>
                <label value="HPRD, BIND, BioGrid" labelSource="Source" show="false"/>
                <color red="0" green="0" blue="0"/>
                <alpha value="1.0"/>
                <width value="1"/>
                <length value="50.0"/>
                <inverseSpringConstant value="3.0"/>
                <style value="STRAIGHT" automate="true" xPos="0.0" yPos="0.0" zPos="0.0" stipplePattern="-1"/>
            </edgeAppearance>
            <featureList>
                <feature name="Source" type="org.navigatorgl.feature.legacy.StringFeature">
                    <valuelist primaryIndex="0" onlyShowPrimary="false">
                        <value>HPRD</value>
                        <value>BIND</value>
                        <value>BioGrid</value>
                    </valuelist>
                </feature>
            </featureList>
        </edge>
        <edge>
            <edgeNodeList>
                <node id="O00327"/>
                <node id="O15534"/>
            </edgeNodeList>
            <edgeAppearance>
                <label value="BioGrid_Mouse" labelSource="Source" show="false"/>
                <color red="0" green="0" blue="0"/>
                <alpha value="1.0"/>
                <width value="1"/>
                <length value="50.0"/>
                <inverseSpringConstant value="3.0"/>
                <style value="STRAIGHT" automate="true" xPos="0.0" yPos="0.0" zPos="0.0" stipplePattern="-1"/>
            </edgeAppearance>
            <featureList>
                <feature name="Source" type="org.navigatorgl.feature.legacy.StringFeature">
                    <valuelist primaryIndex="0" onlyShowPrimary="false">
                        <value>BioGrid_Mouse</value>
                    </valuelist>
                </feature>
            </featureList>
        </edge>
        <edge>
            <edgeNodeList>
                <node id="P25445"/>
                <node id="P25445"/>
            </edgeNodeList>
            <edgeAppearance>
                <label value="HPRD, IntAct, BioGrid" labelSource="Source" show="false"/>
                <color red="0" green="0" blue="0"/>
                <alpha value="1.0"/>
                <width value="1"/>
                <length value="50.0"/>
                <inverseSpringConstant value="3.0"/>
                <style value="STRAIGHT" automate="true" xPos="0.0" yPos="0.0" zPos="0.0" stipplePattern="-1"/>
            </edgeAppearance>
            <featureList>
                <feature name="Source" type="org.navigatorgl.feature.legacy.StringFeature">
                    <valuelist primaryIndex="0" onlyShowPrimary="false">
                        <value>HPRD</value>
                        <value>IntAct</value>
                        <value>BioGrid</value>
                    </valuelist>
                </feature>
            </featureList>
        </edge>
        <edge>
            <edgeNodeList>
                <node id="P12830"/>
                <node id="P12830"/>
            </edgeNodeList>
            <edgeAppearance>
                <label value="INNATEDB, BIND_Mouse, HPRD, BioGrid" labelSource="Source" show="false"/>
                <color red="0" green="0" blue="0"/>
                <alpha value="1.0"/>
                <width value="1"/>
                <length value="50.0"/>
                <inverseSpringConstant value="3.0"/>
                <style value="STRAIGHT" automate="true" xPos="0.0" yPos="0.0" zPos="0.0" stipplePattern="-1"/>
            </edgeAppearance>
            <featureList>
                <feature name="Source" type="org.navigatorgl.feature.legacy.StringFeature">
                    <valuelist primaryIndex="0" onlyShowPrimary="false">
                        <value>INNATEDB</value>
                        <value>BIND_Mouse</value>
                        <value>HPRD</value>
                        <value>BioGrid</value>
                    </valuelist>
                </feature>
            </featureList>
        </edge>
        <edge>
            <edgeNodeList>
                <node id="P08069"/>
                <node id="Q9NZN5"/>
            </edgeNodeList>
            <edgeAppearance>
                <label value="HPRD, BioGrid, MINT" labelSource="Source" show="false"/>
                <color red="0" green="0" blue="0"/>
                <alpha value="1.0"/>
                <width value="1"/>
                <length value="50.0"/>
                <inverseSpringConstant value="3.0"/>
                <style value="STRAIGHT" automate="true" xPos="0.0" yPos="0.0" zPos="0.0" stipplePattern="-1"/>
            </edgeAppearance>
            <featureList>
                <feature name="Source" type="org.navigatorgl.feature.legacy.StringFeature">
                    <valuelist primaryIndex="0" onlyShowPrimary="false">
                        <value>HPRD</value>
                        <value>BioGrid</value>
                        <value>MINT</value>
                    </valuelist>
                </feature>
            </featureList>
        </edge>
        <edge>
            <edgeNodeList>
                <node id="O96017"/>
                <node id="P42566"/>
            </edgeNodeList>
            <edgeAppearance>
                <label value="MINT_Yeast, BioGrid_Yeast, YeastLow, IntAct_Yeast" labelSource="Source" show="false"/>
                <color red="0" green="0" blue="0"/>
                <alpha value="1.0"/>
                <width value="1"/>
                <length value="50.0"/>
                <inverseSpringConstant value="3.0"/>
                <style value="STRAIGHT" automate="true" xPos="0.0" yPos="0.0" zPos="0.0" stipplePattern="-1"/>
            </edgeAppearance>
            <featureList>
                <feature name="Source" type="org.navigatorgl.feature.legacy.StringFeature">
                    <valuelist primaryIndex="0" onlyShowPrimary="false">
                        <value>MINT_Yeast</value>
                        <value>BioGrid_Yeast</value>
                        <value>YeastLow</value>
                        <value>IntAct_Yeast</value>
                    </valuelist>
                </feature>
            </featureList>
        </edge>
        <edge>
            <edgeNodeList>
                <node id="P42336"/>
                <node id="Q13535"/>
            </edgeNodeList>
            <edgeAppearance>
                <label value="BioGrid" labelSource="Source" show="false"/>
                <color red="0" green="0" blue="0"/>
                <alpha value="1.0"/>
                <width value="1"/>
                <length value="50.0"/>
                <inverseSpringConstant value="3.0"/>
                <style value="STRAIGHT" automate="true" xPos="0.0" yPos="0.0" zPos="0.0" stipplePattern="-1"/>
            </edgeAppearance>
            <featureList>
                <feature name="Source" type="org.navigatorgl.feature.legacy.StringFeature">
                    <valuelist primaryIndex="0" onlyShowPrimary="false">
                        <value>BioGrid</value>
                    </valuelist>
                </feature>
            </featureList>
        </edge>
        <edge>
            <edgeNodeList>
                <node id="P04637"/>
                <node id="P12956"/>
            </edgeNodeList>
            <edgeAppearance>
                <label value="HPRD, BIND, IntAct" labelSource="Source" show="false"/>
                <color red="0" green="0" blue="0"/>
                <alpha value="1.0"/>
                <width value="1"/>
                <length value="50.0"/>
                <inverseSpringConstant value="3.0"/>
                <style value="STRAIGHT" automate="true" xPos="0.0" yPos="0.0" zPos="0.0" stipplePattern="-1"/>
            </edgeAppearance>
            <featureList>
                <feature name="Source" type="org.navigatorgl.feature.legacy.StringFeature">
                    <valuelist primaryIndex="0" onlyShowPrimary="false">
                        <value>HPRD</value>
                        <value>BIND</value>
                        <value>IntAct</value>
                    </valuelist>
                </feature>
            </featureList>
        </edge>
        <edge>
            <edgeNodeList>
                <node id="P35637"/>
                <node id="Q15831"/>
            </edgeNodeList>
            <edgeAppearance>
                <label value="BEHRENDS_AUTOPHAGY_LOW" labelSource="Source" show="false"/>
                <color red="0" green="0" blue="0"/>
                <alpha value="1.0"/>
                <width value="1"/>
                <length value="50.0"/>
                <inverseSpringConstant value="3.0"/>
                <style value="STRAIGHT" automate="true" xPos="0.0" yPos="0.0" zPos="0.0" stipplePattern="-1"/>
            </edgeAppearance>
            <featureList>
                <feature name="Source" type="org.navigatorgl.feature.legacy.StringFeature">
                    <valuelist primaryIndex="0" onlyShowPrimary="false">
                        <value>BEHRENDS_AUTOPHAGY_LOW</value>
                    </valuelist>
                </feature>
            </featureList>
        </edge>
        <edge>
            <edgeNodeList>
                <node id="Q13485"/>
                <node id="Q12778"/>
            </edgeNodeList>
            <edgeAppearance>
                <label value="HPRD, BIND, BioGrid" labelSource="Source" show="false"/>
                <color red="0" green="0" blue="0"/>
                <alpha value="1.0"/>
                <width value="1"/>
                <length value="50.0"/>
                <inverseSpringConstant value="3.0"/>
                <style value="STRAIGHT" automate="true" xPos="0.0" yPos="0.0" zPos="0.0" stipplePattern="-1"/>
            </edgeAppearance>
            <featureList>
                <feature name="Source" type="org.navigatorgl.feature.legacy.StringFeature">
                    <valuelist primaryIndex="0" onlyShowPrimary="false">
                        <value>HPRD</value>
                        <value>BIND</value>
                        <value>BioGrid</value>
                    </valuelist>
                </feature>
            </featureList>
        </edge>
        <edge>
            <edgeNodeList>
                <node id="Q9UNE7"/>
                <node id="Q9UKJ5"/>
            </edgeNodeList>
            <edgeAppearance>
                <label value="BioGrid_Fly" labelSource="Source" show="false"/>
                <color red="0" green="0" blue="0"/>
                <alpha value="1.0"/>
                <width value="1"/>
                <length value="50.0"/>
                <inverseSpringConstant value="3.0"/>
                <style value="STRAIGHT" automate="true" xPos="0.0" yPos="0.0" zPos="0.0" stipplePattern="-1"/>
            </edgeAppearance>
            <featureList>
                <feature name="Source" type="org.navigatorgl.feature.legacy.StringFeature">
                    <valuelist primaryIndex="0" onlyShowPrimary="false">
                        <value>BioGrid_Fly</value>
                    </valuelist>
                </feature>
            </featureList>
        </edge>
        <edge>
            <edgeNodeList>
                <node id="Q13535"/>
                <node id="P38398"/>
            </edgeNodeList>
            <edgeAppearance>
                <label value="HPRD, BIND, BioGrid" labelSource="Source" show="false"/>
                <color red="0" green="0" blue="0"/>
                <alpha value="1.0"/>
                <width value="1"/>
                <length value="50.0"/>
                <inverseSpringConstant value="3.0"/>
                <style value="STRAIGHT" automate="true" xPos="0.0" yPos="0.0" zPos="0.0" stipplePattern="-1"/>
            </edgeAppearance>
            <featureList>
                <feature name="Source" type="org.navigatorgl.feature.legacy.StringFeature">
                    <valuelist primaryIndex="0" onlyShowPrimary="false">
                        <value>HPRD</value>
                        <value>BIND</value>
                        <value>BioGrid</value>
                    </valuelist>
                </feature>
            </featureList>
        </edge>
        <edge>
            <edgeNodeList>
                <node id="O96017"/>
                <node id="Q92889"/>
            </edgeNodeList>
            <edgeAppearance>
                <label value="BioGrid_Yeast, YeastLow, IntAct_Yeast" labelSource="Source" show="false"/>
                <color red="0" green="0" blue="0"/>
                <alpha value="1.0"/>
                <width value="1"/>
                <length value="50.0"/>
                <inverseSpringConstant value="3.0"/>
                <style value="STRAIGHT" automate="true" xPos="0.0" yPos="0.0" zPos="0.0" stipplePattern="-1"/>
            </edgeAppearance>
            <featureList>
                <feature name="Source" type="org.navigatorgl.feature.legacy.StringFeature">
                    <valuelist primaryIndex="0" onlyShowPrimary="false">
                        <value>BioGrid_Yeast</value>
                        <value>YeastLow</value>
                        <value>IntAct_Yeast</value>
                    </valuelist>
                </feature>
            </featureList>
        </edge>
        <edge>
            <edgeNodeList>
                <node id="P07954"/>
                <node id="Q92889"/>
            </edgeNodeList>
            <edgeAppearance>
                <label value="YeastLow" labelSource="Source" show="false"/>
                <color red="0" green="0" blue="0"/>
                <alpha value="1.0"/>
                <width value="1"/>
                <length value="50.0"/>
                <inverseSpringConstant value="3.0"/>
                <style value="STRAIGHT" automate="true" xPos="0.0" yPos="0.0" zPos="0.0" stipplePattern="-1"/>
            </edgeAppearance>
            <featureList>
                <feature name="Source" type="org.navigatorgl.feature.legacy.StringFeature">
                    <valuelist primaryIndex="0" onlyShowPrimary="false">
                        <value>YeastLow</value>
                    </valuelist>
                </feature>
            </featureList>
        </edge>
        <edge>
            <edgeNodeList>
                <node id="Q15233"/>
                <node id="P11387"/>
            </edgeNodeList>
            <edgeAppearance>
                <label value="INNATEDB, IntAct" labelSource="Source" show="false"/>
                <color red="0" green="0" blue="0"/>
                <alpha value="1.0"/>
                <width value="1"/>
                <length value="50.0"/>
                <inverseSpringConstant value="3.0"/>
                <style value="STRAIGHT" automate="true" xPos="0.0" yPos="0.0" zPos="0.0" stipplePattern="-1"/>
            </edgeAppearance>
            <featureList>
                <feature name="Source" type="org.navigatorgl.feature.legacy.StringFeature">
                    <valuelist primaryIndex="0" onlyShowPrimary="false">
                        <value>INNATEDB</value>
                        <value>IntAct</value>
                    </valuelist>
                </feature>
            </featureList>
        </edge>
        <edge>
            <edgeNodeList>
                <node id="Q8N726"/>
                <node id="P42773"/>
            </edgeNodeList>
            <edgeAppearance>
                <label value="HPRD" labelSource="Source" show="false"/>
                <color red="0" green="0" blue="0"/>
                <alpha value="1.0"/>
                <width value="1"/>
                <length value="50.0"/>
                <inverseSpringConstant value="3.0"/>
                <style value="STRAIGHT" automate="true" xPos="0.0" yPos="0.0" zPos="0.0" stipplePattern="-1"/>
            </edgeAppearance>
            <featureList>
                <feature name="Source" type="org.navigatorgl.feature.legacy.StringFeature">
                    <valuelist primaryIndex="0" onlyShowPrimary="false">
                        <value>HPRD</value>
                    </valuelist>
                </feature>
            </featureList>
        </edge>
        <edge>
            <edgeNodeList>
                <node id="P04637"/>
                <node id="P10415"/>
            </edgeNodeList>
            <edgeAppearance>
                <label value="HPRD" labelSource="Source" show="false"/>
                <color red="0" green="0" blue="0"/>
                <alpha value="1.0"/>
                <width value="1"/>
                <length value="50.0"/>
                <inverseSpringConstant value="3.0"/>
                <style value="STRAIGHT" automate="true" xPos="0.0" yPos="0.0" zPos="0.0" stipplePattern="-1"/>
            </edgeAppearance>
            <featureList>
                <feature name="Source" type="org.navigatorgl.feature.legacy.StringFeature">
                    <valuelist primaryIndex="0" onlyShowPrimary="false">
                        <value>HPRD</value>
                    </valuelist>
                </feature>
            </featureList>
        </edge>
        <edge>
            <edgeNodeList>
                <node id="P06400"/>
                <node id="P06400"/>
            </edgeNodeList>
            <edgeAppearance>
                <label value="HPRD, BIND, MINT" labelSource="Source" show="false"/>
                <color red="0" green="0" blue="0"/>
                <alpha value="1.0"/>
                <width value="1"/>
                <length value="50.0"/>
                <inverseSpringConstant value="3.0"/>
                <style value="STRAIGHT" automate="true" xPos="0.0" yPos="0.0" zPos="0.0" stipplePattern="-1"/>
            </edgeAppearance>
            <featureList>
                <feature name="Source" type="org.navigatorgl.feature.legacy.StringFeature">
                    <valuelist primaryIndex="0" onlyShowPrimary="false">
                        <value>HPRD</value>
                        <value>BIND</value>
                        <value>MINT</value>
                    </valuelist>
                </feature>
            </featureList>
        </edge>
        <edge>
            <edgeNodeList>
                <node id="P06213"/>
                <node id="Q9Y4H2"/>
            </edgeNodeList>
            <edgeAppearance>
                <label value="HPRD, BioGrid, MINT" labelSource="Source" show="false"/>
                <color red="0" green="0" blue="0"/>
                <alpha value="1.0"/>
                <width value="1"/>
                <length value="50.0"/>
                <inverseSpringConstant value="3.0"/>
                <style value="STRAIGHT" automate="true" xPos="0.0" yPos="0.0" zPos="0.0" stipplePattern="-1"/>
            </edgeAppearance>
            <featureList>
                <feature name="Source" type="org.navigatorgl.feature.legacy.StringFeature">
                    <valuelist primaryIndex="0" onlyShowPrimary="false">
                        <value>HPRD</value>
                        <value>BioGrid</value>
                        <value>MINT</value>
                    </valuelist>
                </feature>
            </featureList>
        </edge>
        <edge>
            <edgeNodeList>
                <node id="Q07960"/>
                <node id="P42768"/>
            </edgeNodeList>
            <edgeAppearance>
                <label value="HPRD" labelSource="Source" show="false"/>
                <color red="0" green="0" blue="0"/>
                <alpha value="1.0"/>
                <width value="1"/>
                <length value="50.0"/>
                <inverseSpringConstant value="3.0"/>
                <style value="STRAIGHT" automate="true" xPos="0.0" yPos="0.0" zPos="0.0" stipplePattern="-1"/>
            </edgeAppearance>
            <featureList>
                <feature name="Source" type="org.navigatorgl.feature.legacy.StringFeature">
                    <valuelist primaryIndex="0" onlyShowPrimary="false">
                        <value>HPRD</value>
                    </valuelist>
                </feature>
            </featureList>
        </edge>
        <edge>
            <edgeNodeList>
                <node id="P12270"/>
                <node id="P25054"/>
            </edgeNodeList>
            <edgeAppearance>
                <label value="SOURAV_MAPK_HIGH" labelSource="Source" show="false"/>
                <color red="0" green="0" blue="0"/>
                <alpha value="1.0"/>
                <width value="1"/>
                <length value="50.0"/>
                <inverseSpringConstant value="3.0"/>
                <style value="STRAIGHT" automate="true" xPos="0.0" yPos="0.0" zPos="0.0" stipplePattern="-1"/>
            </edgeAppearance>
            <featureList>
                <feature name="Source" type="org.navigatorgl.feature.legacy.StringFeature">
                    <valuelist primaryIndex="0" onlyShowPrimary="false">
                        <value>SOURAV_MAPK_HIGH</value>
                    </valuelist>
                </feature>
            </featureList>
        </edge>
        <edge>
            <edgeNodeList>
                <node id="P04637"/>
                <node id="P00519"/>
            </edgeNodeList>
            <edgeAppearance>
                <label value="INNATEDB, HPRD, BioGrid" labelSource="Source" show="false"/>
                <color red="0" green="0" blue="0"/>
                <alpha value="1.0"/>
                <width value="1"/>
                <length value="50.0"/>
                <inverseSpringConstant value="3.0"/>
                <style value="STRAIGHT" automate="true" xPos="0.0" yPos="0.0" zPos="0.0" stipplePattern="-1"/>
            </edgeAppearance>
            <featureList>
                <feature name="Source" type="org.navigatorgl.feature.legacy.StringFeature">
                    <valuelist primaryIndex="0" onlyShowPrimary="false">
                        <value>INNATEDB</value>
                        <value>HPRD</value>
                        <value>BioGrid</value>
                    </valuelist>
                </feature>
            </featureList>
        </edge>
        <edge>
            <edgeNodeList>
                <node id="P16234"/>
                <node id="P16234"/>
            </edgeNodeList>
            <edgeAppearance>
                <label value="HPRD, BioGrid" labelSource="Source" show="false"/>
                <color red="0" green="0" blue="0"/>
                <alpha value="1.0"/>
                <width value="1"/>
                <length value="50.0"/>
                <inverseSpringConstant value="3.0"/>
                <style value="STRAIGHT" automate="true" xPos="0.0" yPos="0.0" zPos="0.0" stipplePattern="-1"/>
            </edgeAppearance>
            <featureList>
                <feature name="Source" type="org.navigatorgl.feature.legacy.StringFeature">
                    <valuelist primaryIndex="0" onlyShowPrimary="false">
                        <value>HPRD</value>
                        <value>BioGrid</value>
                    </valuelist>
                </feature>
            </featureList>
        </edge>
        <edge>
            <edgeNodeList>
                <node id="Q9UNE7"/>
                <node id="Q9UNE7"/>
            </edgeNodeList>
            <edgeAppearance>
                <label value="BioGrid" labelSource="Source" show="false"/>
                <color red="0" green="0" blue="0"/>
                <alpha value="1.0"/>
                <width value="1"/>
                <length value="50.0"/>
                <inverseSpringConstant value="3.0"/>
                <style value="STRAIGHT" automate="true" xPos="0.0" yPos="0.0" zPos="0.0" stipplePattern="-1"/>
            </edgeAppearance>
            <featureList>
                <feature name="Source" type="org.navigatorgl.feature.legacy.StringFeature">
                    <valuelist primaryIndex="0" onlyShowPrimary="false">
                        <value>BioGrid</value>
                    </valuelist>
                </feature>
            </featureList>
        </edge>
        <edge>
            <edgeNodeList>
                <node id="P09619"/>
                <node id="P04049"/>
            </edgeNodeList>
            <edgeAppearance>
                <label value="HPRD, BioGrid" labelSource="Source" show="false"/>
                <color red="0" green="0" blue="0"/>
                <alpha value="1.0"/>
                <width value="1"/>
                <length value="50.0"/>
                <inverseSpringConstant value="3.0"/>
                <style value="STRAIGHT" automate="true" xPos="0.0" yPos="0.0" zPos="0.0" stipplePattern="-1"/>
            </edgeAppearance>
            <featureList>
                <feature name="Source" type="org.navigatorgl.feature.legacy.StringFeature">
                    <valuelist primaryIndex="0" onlyShowPrimary="false">
                        <value>HPRD</value>
                        <value>BioGrid</value>
                    </valuelist>
                </feature>
            </featureList>
        </edge>
        <edge>
            <edgeNodeList>
                <node id="P12956"/>
                <node id="O43524"/>
            </edgeNodeList>
            <edgeAppearance>
                <label value="BEHRENDS_AUTOPHAGY_LOW" labelSource="Source" show="false"/>
                <color red="0" green="0" blue="0"/>
                <alpha value="1.0"/>
                <width value="1"/>
                <length value="50.0"/>
                <inverseSpringConstant value="3.0"/>
                <style value="STRAIGHT" automate="true" xPos="0.0" yPos="0.0" zPos="0.0" stipplePattern="-1"/>
            </edgeAppearance>
            <featureList>
                <feature name="Source" type="org.navigatorgl.feature.legacy.StringFeature">
                    <valuelist primaryIndex="0" onlyShowPrimary="false">
                        <value>BEHRENDS_AUTOPHAGY_LOW</value>
                    </valuelist>
                </feature>
            </featureList>
        </edge>
        <edge>
            <edgeNodeList>
                <node id="Q92793"/>
                <node id="P17676"/>
            </edgeNodeList>
            <edgeAppearance>
                <label value="HPRD" labelSource="Source" show="false"/>
                <color red="0" green="0" blue="0"/>
                <alpha value="1.0"/>
                <width value="1"/>
                <length value="50.0"/>
                <inverseSpringConstant value="3.0"/>
                <style value="STRAIGHT" automate="true" xPos="0.0" yPos="0.0" zPos="0.0" stipplePattern="-1"/>
            </edgeAppearance>
            <featureList>
                <feature name="Source" type="org.navigatorgl.feature.legacy.StringFeature">
                    <valuelist primaryIndex="0" onlyShowPrimary="false">
                        <value>HPRD</value>
                    </valuelist>
                </feature>
            </featureList>
        </edge>
        <edge>
            <edgeNodeList>
                <node id="P04629"/>
                <node id="P00519"/>
            </edgeNodeList>
            <edgeAppearance>
                <label value="HPRD, BioGrid" labelSource="Source" show="false"/>
                <color red="0" green="0" blue="0"/>
                <alpha value="1.0"/>
                <width value="1"/>
                <length value="50.0"/>
                <inverseSpringConstant value="3.0"/>
                <style value="STRAIGHT" automate="true" xPos="0.0" yPos="0.0" zPos="0.0" stipplePattern="-1"/>
            </edgeAppearance>
            <featureList>
                <feature name="Source" type="org.navigatorgl.feature.legacy.StringFeature">
                    <valuelist primaryIndex="0" onlyShowPrimary="false">
                        <value>HPRD</value>
                        <value>BioGrid</value>
                    </valuelist>
                </feature>
            </featureList>
        </edge>
        <edge>
            <edgeNodeList>
                <node id="P04626"/>
                <node id="P00519"/>
            </edgeNodeList>
            <edgeAppearance>
                <label value="JonesErbB1, MINT" labelSource="Source" show="false"/>
                <color red="0" green="0" blue="0"/>
                <alpha value="1.0"/>
                <width value="1"/>
                <length value="50.0"/>
                <inverseSpringConstant value="3.0"/>
                <style value="STRAIGHT" automate="true" xPos="0.0" yPos="0.0" zPos="0.0" stipplePattern="-1"/>
            </edgeAppearance>
            <featureList>
                <feature name="Source" type="org.navigatorgl.feature.legacy.StringFeature">
                    <valuelist primaryIndex="0" onlyShowPrimary="false">
                        <value>JonesErbB1</value>
                        <value>MINT</value>
                    </valuelist>
                </feature>
            </featureList>
        </edge>
        <edge>
            <edgeNodeList>
                <node id="P51587"/>
                <node id="P04637"/>
            </edgeNodeList>
            <edgeAppearance>
                <label value="HPRD, BioGrid" labelSource="Source" show="false"/>
                <color red="0" green="0" blue="0"/>
                <alpha value="1.0"/>
                <width value="1"/>
                <length value="50.0"/>
                <inverseSpringConstant value="3.0"/>
                <style value="STRAIGHT" automate="true" xPos="0.0" yPos="0.0" zPos="0.0" stipplePattern="-1"/>
            </edgeAppearance>
            <featureList>
                <feature name="Source" type="org.navigatorgl.feature.legacy.StringFeature">
                    <valuelist primaryIndex="0" onlyShowPrimary="false">
                        <value>HPRD</value>
                        <value>BioGrid</value>
                    </valuelist>
                </feature>
            </featureList>
        </edge>
        <edge>
            <edgeNodeList>
                <node id="P29353"/>
                <node id="P43405"/>
            </edgeNodeList>
            <edgeAppearance>
                <label value="INNATEDB_Mouse, HPRD" labelSource="Source" show="false"/>
                <color red="0" green="0" blue="0"/>
                <alpha value="1.0"/>
                <width value="1"/>
                <length value="50.0"/>
                <inverseSpringConstant value="3.0"/>
                <style value="STRAIGHT" automate="true" xPos="0.0" yPos="0.0" zPos="0.0" stipplePattern="-1"/>
            </edgeAppearance>
            <featureList>
                <feature name="Source" type="org.navigatorgl.feature.legacy.StringFeature">
                    <valuelist primaryIndex="0" onlyShowPrimary="false">
                        <value>INNATEDB_Mouse</value>
                        <value>HPRD</value>
                    </valuelist>
                </feature>
            </featureList>
        </edge>
        <edge>
            <edgeNodeList>
                <node id="Q13206"/>
                <node id="P62258"/>
            </edgeNodeList>
            <edgeAppearance>
                <label value="Krogan_NonCore" labelSource="Source" show="false"/>
                <color red="0" green="0" blue="0"/>
                <alpha value="1.0"/>
                <width value="1"/>
                <length value="50.0"/>
                <inverseSpringConstant value="3.0"/>
                <style value="STRAIGHT" automate="true" xPos="0.0" yPos="0.0" zPos="0.0" stipplePattern="-1"/>
            </edgeAppearance>
            <featureList>
                <feature name="Source" type="org.navigatorgl.feature.legacy.StringFeature">
                    <valuelist primaryIndex="0" onlyShowPrimary="false">
                        <value>Krogan_NonCore</value>
                    </valuelist>
                </feature>
            </featureList>
        </edge>
        <edge>
            <edgeNodeList>
                <node id="Q07960"/>
                <node id="Q07960"/>
            </edgeNodeList>
            <edgeAppearance>
                <label value="HPRD, BIND, BioGrid" labelSource="Source" show="false"/>
                <color red="0" green="0" blue="0"/>
                <alpha value="1.0"/>
                <width value="1"/>
                <length value="50.0"/>
                <inverseSpringConstant value="3.0"/>
                <style value="STRAIGHT" automate="true" xPos="0.0" yPos="0.0" zPos="0.0" stipplePattern="-1"/>
            </edgeAppearance>
            <featureList>
                <feature name="Source" type="org.navigatorgl.feature.legacy.StringFeature">
                    <valuelist primaryIndex="0" onlyShowPrimary="false">
                        <value>HPRD</value>
                        <value>BIND</value>
                        <value>BioGrid</value>
                    </valuelist>
                </feature>
            </featureList>
        </edge>
        <edge>
            <edgeNodeList>
                <node id="P18846"/>
                <node id="Q92793"/>
            </edgeNodeList>
            <edgeAppearance>
                <label value="HPRD, BioGrid" labelSource="Source" show="false"/>
                <color red="0" green="0" blue="0"/>
                <alpha value="1.0"/>
                <width value="1"/>
                <length value="50.0"/>
                <inverseSpringConstant value="3.0"/>
                <style value="STRAIGHT" automate="true" xPos="0.0" yPos="0.0" zPos="0.0" stipplePattern="-1"/>
            </edgeAppearance>
            <featureList>
                <feature name="Source" type="org.navigatorgl.feature.legacy.StringFeature">
                    <valuelist primaryIndex="0" onlyShowPrimary="false">
                        <value>HPRD</value>
                        <value>BioGrid</value>
                    </valuelist>
                </feature>
            </featureList>
        </edge>
        <edge>
            <edgeNodeList>
                <node id="Q06830"/>
                <node id="P01106"/>
            </edgeNodeList>
            <edgeAppearance>
                <label value="HPRD" labelSource="Source" show="false"/>
                <color red="0" green="0" blue="0"/>
                <alpha value="1.0"/>
                <width value="1"/>
                <length value="50.0"/>
                <inverseSpringConstant value="3.0"/>
                <style value="STRAIGHT" automate="true" xPos="0.0" yPos="0.0" zPos="0.0" stipplePattern="-1"/>
            </edgeAppearance>
            <featureList>
                <feature name="Source" type="org.navigatorgl.feature.legacy.StringFeature">
                    <valuelist primaryIndex="0" onlyShowPrimary="false">
                        <value>HPRD</value>
                    </valuelist>
                </feature>
            </featureList>
        </edge>
        <edge>
            <edgeNodeList>
                <node id="Q92793"/>
                <node id="Q15596"/>
            </edgeNodeList>
            <edgeAppearance>
                <label value="HPRD, IntAct" labelSource="Source" show="false"/>
                <color red="0" green="0" blue="0"/>
                <alpha value="1.0"/>
                <width value="1"/>
                <length value="50.0"/>
                <inverseSpringConstant value="3.0"/>
                <style value="STRAIGHT" automate="true" xPos="0.0" yPos="0.0" zPos="0.0" stipplePattern="-1"/>
            </edgeAppearance>
            <featureList>
                <feature name="Source" type="org.navigatorgl.feature.legacy.StringFeature">
                    <valuelist primaryIndex="0" onlyShowPrimary="false">
                        <value>HPRD</value>
                        <value>IntAct</value>
                    </valuelist>
                </feature>
            </featureList>
        </edge>
        <edge>
            <edgeNodeList>
                <node id="P38398"/>
                <node id="P38398"/>
            </edgeNodeList>
            <edgeAppearance>
                <label value="HPRD, IntAct, BIND, BioGrid" labelSource="Source" show="false"/>
                <color red="0" green="0" blue="0"/>
                <alpha value="1.0"/>
                <width value="1"/>
                <length value="50.0"/>
                <inverseSpringConstant value="3.0"/>
                <style value="STRAIGHT" automate="true" xPos="0.0" yPos="0.0" zPos="0.0" stipplePattern="-1"/>
            </edgeAppearance>
            <featureList>
                <feature name="Source" type="org.navigatorgl.feature.legacy.StringFeature">
                    <valuelist primaryIndex="0" onlyShowPrimary="false">
                        <value>HPRD</value>
                        <value>IntAct</value>
                        <value>BIND</value>
                        <value>BioGrid</value>
                    </valuelist>
                </feature>
            </featureList>
        </edge>
        <edge>
            <edgeNodeList>
                <node id="P17542"/>
                <node id="Q9UNE7"/>
            </edgeNodeList>
            <edgeAppearance>
                <label value="HPRD, BioGrid" labelSource="Source" show="false"/>
                <color red="0" green="0" blue="0"/>
                <alpha value="1.0"/>
                <width value="1"/>
                <length value="50.0"/>
                <inverseSpringConstant value="3.0"/>
                <style value="STRAIGHT" automate="true" xPos="0.0" yPos="0.0" zPos="0.0" stipplePattern="-1"/>
            </edgeAppearance>
            <featureList>
                <feature name="Source" type="org.navigatorgl.feature.legacy.StringFeature">
                    <valuelist primaryIndex="0" onlyShowPrimary="false">
                        <value>HPRD</value>
                        <value>BioGrid</value>
                    </valuelist>
                </feature>
            </featureList>
        </edge>
        <edge>
            <edgeNodeList>
                <node id="P51532"/>
                <node id="P51532"/>
            </edgeNodeList>
            <edgeAppearance>
                <label value="IntAct" labelSource="Source" show="false"/>
                <color red="0" green="0" blue="0"/>
                <alpha value="1.0"/>
                <width value="1"/>
                <length value="50.0"/>
                <inverseSpringConstant value="3.0"/>
                <style value="STRAIGHT" automate="true" xPos="0.0" yPos="0.0" zPos="0.0" stipplePattern="-1"/>
            </edgeAppearance>
            <featureList>
                <feature name="Source" type="org.navigatorgl.feature.legacy.StringFeature">
                    <valuelist primaryIndex="0" onlyShowPrimary="false">
                        <value>IntAct</value>
                    </valuelist>
                </feature>
            </featureList>
        </edge>
        <edge>
            <edgeNodeList>
                <node id="P40337"/>
                <node id="Q01105"/>
            </edgeNodeList>
            <edgeAppearance>
                <label value="IntAct" labelSource="Source" show="false"/>
                <color red="0" green="0" blue="0"/>
                <alpha value="1.0"/>
                <width value="1"/>
                <length value="50.0"/>
                <inverseSpringConstant value="3.0"/>
                <style value="STRAIGHT" automate="true" xPos="0.0" yPos="0.0" zPos="0.0" stipplePattern="-1"/>
            </edgeAppearance>
            <featureList>
                <feature name="Source" type="org.navigatorgl.feature.legacy.StringFeature">
                    <valuelist primaryIndex="0" onlyShowPrimary="false">
                        <value>IntAct</value>
                    </valuelist>
                </feature>
            </featureList>
        </edge>
        <edge>
            <edgeNodeList>
                <node id="P20823"/>
                <node id="Q09472"/>
            </edgeNodeList>
            <edgeAppearance>
                <label value="HPRD, BioGrid" labelSource="Source" show="false"/>
                <color red="0" green="0" blue="0"/>
                <alpha value="1.0"/>
                <width value="1"/>
                <length value="50.0"/>
                <inverseSpringConstant value="3.0"/>
                <style value="STRAIGHT" automate="true" xPos="0.0" yPos="0.0" zPos="0.0" stipplePattern="-1"/>
            </edgeAppearance>
            <featureList>
                <feature name="Source" type="org.navigatorgl.feature.legacy.StringFeature">
                    <valuelist primaryIndex="0" onlyShowPrimary="false">
                        <value>HPRD</value>
                        <value>BioGrid</value>
                    </valuelist>
                </feature>
            </featureList>
        </edge>
        <edge>
            <edgeNodeList>
                <node id="Q92793"/>
                <node id="P12830"/>
            </edgeNodeList>
            <edgeAppearance>
                <label value="BioGrid" labelSource="Source" show="false"/>
                <color red="0" green="0" blue="0"/>
                <alpha value="1.0"/>
                <width value="1"/>
                <length value="50.0"/>
                <inverseSpringConstant value="3.0"/>
                <style value="STRAIGHT" automate="true" xPos="0.0" yPos="0.0" zPos="0.0" stipplePattern="-1"/>
            </edgeAppearance>
            <featureList>
                <feature name="Source" type="org.navigatorgl.feature.legacy.StringFeature">
                    <valuelist primaryIndex="0" onlyShowPrimary="false">
                        <value>BioGrid</value>
                    </valuelist>
                </feature>
            </featureList>
        </edge>
        <edge>
            <edgeNodeList>
                <node id="Q13489"/>
                <node id="Q9UER7"/>
            </edgeNodeList>
            <edgeAppearance>
                <label value="INNATEDB" labelSource="Source" show="false"/>
                <color red="0" green="0" blue="0"/>
                <alpha value="1.0"/>
                <width value="1"/>
                <length value="50.0"/>
                <inverseSpringConstant value="3.0"/>
                <style value="STRAIGHT" automate="true" xPos="0.0" yPos="0.0" zPos="0.0" stipplePattern="-1"/>
            </edgeAppearance>
            <featureList>
                <feature name="Source" type="org.navigatorgl.feature.legacy.StringFeature">
                    <valuelist primaryIndex="0" onlyShowPrimary="false">
                        <value>INNATEDB</value>
                    </valuelist>
                </feature>
            </featureList>
        </edge>
        <edge>
            <edgeNodeList>
                <node id="Q15910"/>
                <node id="P11308"/>
            </edgeNodeList>
            <edgeAppearance>
                <label value="IntAct" labelSource="Source" show="false"/>
                <color red="0" green="0" blue="0"/>
                <alpha value="1.0"/>
                <width value="1"/>
                <length value="50.0"/>
                <inverseSpringConstant value="3.0"/>
                <style value="STRAIGHT" automate="true" xPos="0.0" yPos="0.0" zPos="0.0" stipplePattern="-1"/>
            </edgeAppearance>
            <featureList>
                <feature name="Source" type="org.navigatorgl.feature.legacy.StringFeature">
                    <valuelist primaryIndex="0" onlyShowPrimary="false">
                        <value>IntAct</value>
                    </valuelist>
                </feature>
            </featureList>
        </edge>
        <edge>
            <edgeNodeList>
                <node id="P01112"/>
                <node id="Q03135"/>
            </edgeNodeList>
            <edgeAppearance>
                <label value="HPRD, MINT" labelSource="Source" show="false"/>
                <color red="0" green="0" blue="0"/>
                <alpha value="1.0"/>
                <width value="1"/>
                <length value="50.0"/>
                <inverseSpringConstant value="3.0"/>
                <style value="STRAIGHT" automate="true" xPos="0.0" yPos="0.0" zPos="0.0" stipplePattern="-1"/>
            </edgeAppearance>
            <featureList>
                <feature name="Source" type="org.navigatorgl.feature.legacy.StringFeature">
                    <valuelist primaryIndex="0" onlyShowPrimary="false">
                        <value>HPRD</value>
                        <value>MINT</value>
                    </valuelist>
                </feature>
            </featureList>
        </edge>
        <edge>
            <edgeNodeList>
                <node id="O60934"/>
                <node id="Q13315"/>
            </edgeNodeList>
            <edgeAppearance>
                <label value="INNATEDB, HPRD, BIND, BioGrid" labelSource="Source" show="false"/>
                <color red="0" green="0" blue="0"/>
                <alpha value="1.0"/>
                <width value="1"/>
                <length value="50.0"/>
                <inverseSpringConstant value="3.0"/>
                <style value="STRAIGHT" automate="true" xPos="0.0" yPos="0.0" zPos="0.0" stipplePattern="-1"/>
            </edgeAppearance>
            <featureList>
                <feature name="Source" type="org.navigatorgl.feature.legacy.StringFeature">
                    <valuelist primaryIndex="0" onlyShowPrimary="false">
                        <value>INNATEDB</value>
                        <value>HPRD</value>
                        <value>BIND</value>
                        <value>BioGrid</value>
                    </valuelist>
                </feature>
            </featureList>
        </edge>
        <edge>
            <edgeNodeList>
                <node id="P35638"/>
                <node id="P08238"/>
            </edgeNodeList>
            <edgeAppearance>
                <label value="BEHRENDS_AUTOPHAGY_LOW" labelSource="Source" show="false"/>
                <color red="0" green="0" blue="0"/>
                <alpha value="1.0"/>
                <width value="1"/>
                <length value="50.0"/>
                <inverseSpringConstant value="3.0"/>
                <style value="STRAIGHT" automate="true" xPos="0.0" yPos="0.0" zPos="0.0" stipplePattern="-1"/>
            </edgeAppearance>
            <featureList>
                <feature name="Source" type="org.navigatorgl.feature.legacy.StringFeature">
                    <valuelist primaryIndex="0" onlyShowPrimary="false">
                        <value>BEHRENDS_AUTOPHAGY_LOW</value>
                    </valuelist>
                </feature>
            </featureList>
        </edge>
        <edge>
            <edgeNodeList>
                <node id="Q15831"/>
                <node id="P10599"/>
            </edgeNodeList>
            <edgeAppearance>
                <label value="BEHRENDS_AUTOPHAGY_LOW" labelSource="Source" show="false"/>
                <color red="0" green="0" blue="0"/>
                <alpha value="1.0"/>
                <width value="1"/>
                <length value="50.0"/>
                <inverseSpringConstant value="3.0"/>
                <style value="STRAIGHT" automate="true" xPos="0.0" yPos="0.0" zPos="0.0" stipplePattern="-1"/>
            </edgeAppearance>
            <featureList>
                <feature name="Source" type="org.navigatorgl.feature.legacy.StringFeature">
                    <valuelist primaryIndex="0" onlyShowPrimary="false">
                        <value>BEHRENDS_AUTOPHAGY_LOW</value>
                    </valuelist>
                </feature>
            </featureList>
        </edge>
        <edge>
            <edgeNodeList>
                <node id="P06748"/>
                <node id="P29353"/>
            </edgeNodeList>
            <edgeAppearance>
                <label value="HPRD, BIND" labelSource="Source" show="false"/>
                <color red="0" green="0" blue="0"/>
                <alpha value="1.0"/>
                <width value="1"/>
                <length value="50.0"/>
                <inverseSpringConstant value="3.0"/>
                <style value="STRAIGHT" automate="true" xPos="0.0" yPos="0.0" zPos="0.0" stipplePattern="-1"/>
            </edgeAppearance>
            <featureList>
                <feature name="Source" type="org.navigatorgl.feature.legacy.StringFeature">
                    <valuelist primaryIndex="0" onlyShowPrimary="false">
                        <value>HPRD</value>
                        <value>BIND</value>
                    </valuelist>
                </feature>
            </featureList>
        </edge>
        <edge>
            <edgeNodeList>
                <node id="P35968"/>
                <node id="Q06124"/>
            </edgeNodeList>
            <edgeAppearance>
                <label value="HPRD" labelSource="Source" show="false"/>
                <color red="0" green="0" blue="0"/>
                <alpha value="1.0"/>
                <width value="1"/>
                <length value="50.0"/>
                <inverseSpringConstant value="3.0"/>
                <style value="STRAIGHT" automate="true" xPos="0.0" yPos="0.0" zPos="0.0" stipplePattern="-1"/>
            </edgeAppearance>
            <featureList>
                <feature name="Source" type="org.navigatorgl.feature.legacy.StringFeature">
                    <valuelist primaryIndex="0" onlyShowPrimary="false">
                        <value>HPRD</value>
                    </valuelist>
                </feature>
            </featureList>
        </edge>
        <edge>
            <edgeNodeList>
                <node id="Q09472"/>
                <node id="Q09472"/>
            </edgeNodeList>
            <edgeAppearance>
                <label value="INNATEDB, HPRD, BioGrid" labelSource="Source" show="false"/>
                <color red="0" green="0" blue="0"/>
                <alpha value="1.0"/>
                <width value="1"/>
                <length value="50.0"/>
                <inverseSpringConstant value="3.0"/>
                <style value="STRAIGHT" automate="true" xPos="0.0" yPos="0.0" zPos="0.0" stipplePattern="-1"/>
            </edgeAppearance>
            <featureList>
                <feature name="Source" type="org.navigatorgl.feature.legacy.StringFeature">
                    <valuelist primaryIndex="0" onlyShowPrimary="false">
                        <value>INNATEDB</value>
                        <value>HPRD</value>
                        <value>BioGrid</value>
                    </valuelist>
                </feature>
            </featureList>
        </edge>
        <edge>
            <edgeNodeList>
                <node id="Q13206"/>
                <node id="Q13206"/>
            </edgeNodeList>
            <edgeAppearance>
                <label value="MINT_Yeast, BioGrid_Yeast, IntAct_Yeast" labelSource="Source" show="false"/>
                <color red="0" green="0" blue="0"/>
                <alpha value="1.0"/>
                <width value="1"/>
                <length value="50.0"/>
                <inverseSpringConstant value="3.0"/>
                <style value="STRAIGHT" automate="true" xPos="0.0" yPos="0.0" zPos="0.0" stipplePattern="-1"/>
            </edgeAppearance>
            <featureList>
                <feature name="Source" type="org.navigatorgl.feature.legacy.StringFeature">
                    <valuelist primaryIndex="0" onlyShowPrimary="false">
                        <value>MINT_Yeast</value>
                        <value>BioGrid_Yeast</value>
                        <value>IntAct_Yeast</value>
                    </valuelist>
                </feature>
            </featureList>
        </edge>
        <edge>
            <edgeNodeList>
                <node id="Q9NZN5"/>
                <node id="Q9NZN5"/>
            </edgeNodeList>
            <edgeAppearance>
                <label value="HPRD, BioGrid" labelSource="Source" show="false"/>
                <color red="0" green="0" blue="0"/>
                <alpha value="1.0"/>
                <width value="1"/>
                <length value="50.0"/>
                <inverseSpringConstant value="3.0"/>
                <style value="STRAIGHT" automate="true" xPos="0.0" yPos="0.0" zPos="0.0" stipplePattern="-1"/>
            </edgeAppearance>
            <featureList>
                <feature name="Source" type="org.navigatorgl.feature.legacy.StringFeature">
                    <valuelist primaryIndex="0" onlyShowPrimary="false">
                        <value>HPRD</value>
                        <value>BioGrid</value>
                    </valuelist>
                </feature>
            </featureList>
        </edge>
        <edge>
            <edgeNodeList>
                <node id="Q13485"/>
                <node id="P08238"/>
            </edgeNodeList>
            <edgeAppearance>
                <label value="IntAct_Worm, MINT_Worm, BIND_Worm, CORE_1, BioGrid_Worm" labelSource="Source" show="false"/>
                <color red="0" green="0" blue="0"/>
                <alpha value="1.0"/>
                <width value="1"/>
                <length value="50.0"/>
                <inverseSpringConstant value="3.0"/>
                <style value="STRAIGHT" automate="true" xPos="0.0" yPos="0.0" zPos="0.0" stipplePattern="-1"/>
            </edgeAppearance>
            <featureList>
                <feature name="Source" type="org.navigatorgl.feature.legacy.StringFeature">
                    <valuelist primaryIndex="0" onlyShowPrimary="false">
                        <value>IntAct_Worm</value>
                        <value>MINT_Worm</value>
                        <value>BIND_Worm</value>
                        <value>CORE_1</value>
                        <value>BioGrid_Worm</value>
                    </valuelist>
                </feature>
            </featureList>
        </edge>
        <edge>
            <edgeNodeList>
                <node id="P02545"/>
                <node id="P02545"/>
            </edgeNodeList>
            <edgeAppearance>
                <label value="HPRD, BIND" labelSource="Source" show="false"/>
                <color red="0" green="0" blue="0"/>
                <alpha value="1.0"/>
                <width value="1"/>
                <length value="50.0"/>
                <inverseSpringConstant value="3.0"/>
                <style value="STRAIGHT" automate="true" xPos="0.0" yPos="0.0" zPos="0.0" stipplePattern="-1"/>
            </edgeAppearance>
            <featureList>
                <feature name="Source" type="org.navigatorgl.feature.legacy.StringFeature">
                    <valuelist primaryIndex="0" onlyShowPrimary="false">
                        <value>HPRD</value>
                        <value>BIND</value>
                    </valuelist>
                </feature>
            </featureList>
        </edge>
        <edge>
            <edgeNodeList>
                <node id="P49715"/>
                <node id="Q12778"/>
            </edgeNodeList>
            <edgeAppearance>
                <label value="MINT_Mouse" labelSource="Source" show="false"/>
                <color red="0" green="0" blue="0"/>
                <alpha value="1.0"/>
                <width value="1"/>
                <length value="50.0"/>
                <inverseSpringConstant value="3.0"/>
                <style value="STRAIGHT" automate="true" xPos="0.0" yPos="0.0" zPos="0.0" stipplePattern="-1"/>
            </edgeAppearance>
            <featureList>
                <feature name="Source" type="org.navigatorgl.feature.legacy.StringFeature">
                    <valuelist primaryIndex="0" onlyShowPrimary="false">
                        <value>MINT_Mouse</value>
                    </valuelist>
                </feature>
            </featureList>
        </edge>
        <edge>
            <edgeNodeList>
                <node id="P49736"/>
                <node id="P42771"/>
            </edgeNodeList>
            <edgeAppearance>
                <label value="BIND, IntAct" labelSource="Source" show="false"/>
                <color red="0" green="0" blue="0"/>
                <alpha value="1.0"/>
                <width value="1"/>
                <length value="50.0"/>
                <inverseSpringConstant value="3.0"/>
                <style value="STRAIGHT" automate="true" xPos="0.0" yPos="0.0" zPos="0.0" stipplePattern="-1"/>
            </edgeAppearance>
            <featureList>
                <feature name="Source" type="org.navigatorgl.feature.legacy.StringFeature">
                    <valuelist primaryIndex="0" onlyShowPrimary="false">
                        <value>BIND</value>
                        <value>IntAct</value>
                    </valuelist>
                </feature>
            </featureList>
        </edge>
        <edge>
            <edgeNodeList>
                <node id="O15360"/>
                <node id="Q92889"/>
            </edgeNodeList>
            <edgeAppearance>
                <label value="BioGrid" labelSource="Source" show="false"/>
                <color red="0" green="0" blue="0"/>
                <alpha value="1.0"/>
                <width value="1"/>
                <length value="50.0"/>
                <inverseSpringConstant value="3.0"/>
                <style value="STRAIGHT" automate="true" xPos="0.0" yPos="0.0" zPos="0.0" stipplePattern="-1"/>
            </edgeAppearance>
            <featureList>
                <feature name="Source" type="org.navigatorgl.feature.legacy.StringFeature">
                    <valuelist primaryIndex="0" onlyShowPrimary="false">
                        <value>BioGrid</value>
                    </valuelist>
                </feature>
            </featureList>
        </edge>
        <edge>
            <edgeNodeList>
                <node id="P24385"/>
                <node id="P38936"/>
            </edgeNodeList>
            <edgeAppearance>
                <label value="MGI, HPRD, BioGrid_Mouse, BioGrid, IntAct, BIND, MINT" labelSource="Source" show="false"/>
                <color red="0" green="0" blue="0"/>
                <alpha value="1.0"/>
                <width value="1"/>
                <length value="50.0"/>
                <inverseSpringConstant value="3.0"/>
                <style value="STRAIGHT" automate="true" xPos="0.0" yPos="0.0" zPos="0.0" stipplePattern="-1"/>
            </edgeAppearance>
            <featureList>
                <feature name="Source" type="org.navigatorgl.feature.legacy.StringFeature">
                    <valuelist primaryIndex="0" onlyShowPrimary="false">
                        <value>MGI</value>
                        <value>HPRD</value>
                        <value>BioGrid_Mouse</value>
                        <value>BioGrid</value>
                        <value>IntAct</value>
                        <value>BIND</value>
                        <value>MINT</value>
                    </valuelist>
                </feature>
            </featureList>
        </edge>
        <edge>
            <edgeNodeList>
                <node id="P30281"/>
                <node id="P11802"/>
            </edgeNodeList>
            <edgeAppearance>
                <label value="HPRD, IntAct_Mouse, VidalHuman_core, IntAct, BIND, BioGrid, MINT, IntAct_Rat" labelSource="Source" show="false"/>
                <color red="0" green="0" blue="0"/>
                <alpha value="1.0"/>
                <width value="1"/>
                <length value="50.0"/>
                <inverseSpringConstant value="3.0"/>
                <style value="STRAIGHT" automate="true" xPos="0.0" yPos="0.0" zPos="0.0" stipplePattern="-1"/>
            </edgeAppearance>
            <featureList>
                <feature name="Source" type="org.navigatorgl.feature.legacy.StringFeature">
                    <valuelist primaryIndex="0" onlyShowPrimary="false">
                        <value>HPRD</value>
                        <value>IntAct_Mouse</value>
                        <value>VidalHuman_core</value>
                        <value>IntAct</value>
                        <value>BIND</value>
                        <value>BioGrid</value>
                        <value>MINT</value>
                        <value>IntAct_Rat</value>
                    </valuelist>
                </feature>
            </featureList>
        </edge>
        <edge>
            <edgeNodeList>
                <node id="Q9Y4H2"/>
                <node id="P10415"/>
            </edgeNodeList>
            <edgeAppearance>
                <label value="BioGrid" labelSource="Source" show="false"/>
                <color red="0" green="0" blue="0"/>
                <alpha value="1.0"/>
                <width value="1"/>
                <length value="50.0"/>
                <inverseSpringConstant value="3.0"/>
                <style value="STRAIGHT" automate="true" xPos="0.0" yPos="0.0" zPos="0.0" stipplePattern="-1"/>
            </edgeAppearance>
            <featureList>
                <feature name="Source" type="org.navigatorgl.feature.legacy.StringFeature">
                    <valuelist primaryIndex="0" onlyShowPrimary="false">
                        <value>BioGrid</value>
                    </valuelist>
                </feature>
            </featureList>
        </edge>
        <edge>
            <edgeNodeList>
                <node id="P17676"/>
                <node id="Q15306"/>
            </edgeNodeList>
            <edgeAppearance>
                <label value="INNATEDB" labelSource="Source" show="false"/>
                <color red="0" green="0" blue="0"/>
                <alpha value="1.0"/>
                <width value="1"/>
                <length value="50.0"/>
                <inverseSpringConstant value="3.0"/>
                <style value="STRAIGHT" automate="true" xPos="0.0" yPos="0.0" zPos="0.0" stipplePattern="-1"/>
            </edgeAppearance>
            <featureList>
                <feature name="Source" type="org.navigatorgl.feature.legacy.StringFeature">
                    <valuelist primaryIndex="0" onlyShowPrimary="false">
                        <value>INNATEDB</value>
                    </valuelist>
                </feature>
            </featureList>
        </edge>
        <edge>
            <edgeNodeList>
                <node id="P25054"/>
                <node id="O60566"/>
            </edgeNodeList>
            <edgeAppearance>
                <label value="HPRD, BioGrid" labelSource="Source" show="false"/>
                <color red="0" green="0" blue="0"/>
                <alpha value="1.0"/>
                <width value="1"/>
                <length value="50.0"/>
                <inverseSpringConstant value="3.0"/>
                <style value="STRAIGHT" automate="true" xPos="0.0" yPos="0.0" zPos="0.0" stipplePattern="-1"/>
            </edgeAppearance>
            <featureList>
                <feature name="Source" type="org.navigatorgl.feature.legacy.StringFeature">
                    <valuelist primaryIndex="0" onlyShowPrimary="false">
                        <value>HPRD</value>
                        <value>BioGrid</value>
                    </valuelist>
                </feature>
            </featureList>
        </edge>
        <edge>
            <edgeNodeList>
                <node id="O15360"/>
                <node id="P51532"/>
            </edgeNodeList>
            <edgeAppearance>
                <label value="HPRD, BioGrid, MINT" labelSource="Source" show="false"/>
                <color red="0" green="0" blue="0"/>
                <alpha value="1.0"/>
                <width value="1"/>
                <length value="50.0"/>
                <inverseSpringConstant value="3.0"/>
                <style value="STRAIGHT" automate="true" xPos="0.0" yPos="0.0" zPos="0.0" stipplePattern="-1"/>
            </edgeAppearance>
            <featureList>
                <feature name="Source" type="org.navigatorgl.feature.legacy.StringFeature">
                    <valuelist primaryIndex="0" onlyShowPrimary="false">
                        <value>HPRD</value>
                        <value>BioGrid</value>
                        <value>MINT</value>
                    </valuelist>
                </feature>
            </featureList>
        </edge>
        <edge>
            <edgeNodeList>
                <node id="P35638"/>
                <node id="P17676"/>
            </edgeNodeList>
            <edgeAppearance>
                <label value="HPRD, BEHRENDS_AUTOPHAGY_LOW, BIND, BioGrid" labelSource="Source" show="false"/>
                <color red="0" green="0" blue="0"/>
                <alpha value="1.0"/>
                <width value="1"/>
                <length value="50.0"/>
                <inverseSpringConstant value="3.0"/>
                <style value="STRAIGHT" automate="true" xPos="0.0" yPos="0.0" zPos="0.0" stipplePattern="-1"/>
            </edgeAppearance>
            <featureList>
                <feature name="Source" type="org.navigatorgl.feature.legacy.StringFeature">
                    <valuelist primaryIndex="0" onlyShowPrimary="false">
                        <value>HPRD</value>
                        <value>BEHRENDS_AUTOPHAGY_LOW</value>
                        <value>BIND</value>
                        <value>BioGrid</value>
                    </valuelist>
                </feature>
            </featureList>
        </edge>
        <edge>
            <edgeNodeList>
                <node id="P42575"/>
                <node id="P42575"/>
            </edgeNodeList>
            <edgeAppearance>
                <label value="INNATEDB, IntAct_Worm, HPRD, IntAct, BIND, BioGrid" labelSource="Source" show="false"/>
                <color red="0" green="0" blue="0"/>
                <alpha value="1.0"/>
                <width value="1"/>
                <length value="50.0"/>
                <inverseSpringConstant value="3.0"/>
                <style value="STRAIGHT" automate="true" xPos="0.0" yPos="0.0" zPos="0.0" stipplePattern="-1"/>
            </edgeAppearance>
            <featureList>
                <feature name="Source" type="org.navigatorgl.feature.legacy.StringFeature">
                    <valuelist primaryIndex="0" onlyShowPrimary="false">
                        <value>INNATEDB</value>
                        <value>IntAct_Worm</value>
                        <value>HPRD</value>
                        <value>IntAct</value>
                        <value>BIND</value>
                        <value>BioGrid</value>
                    </valuelist>
                </feature>
            </featureList>
        </edge>
        <edge>
            <edgeNodeList>
                <node id="P29590"/>
                <node id="P06400"/>
            </edgeNodeList>
            <edgeAppearance>
                <label value="HPRD, BioGrid" labelSource="Source" show="false"/>
                <color red="0" green="0" blue="0"/>
                <alpha value="1.0"/>
                <width value="1"/>
                <length value="50.0"/>
                <inverseSpringConstant value="3.0"/>
                <style value="STRAIGHT" automate="true" xPos="0.0" yPos="0.0" zPos="0.0" stipplePattern="-1"/>
            </edgeAppearance>
            <featureList>
                <feature name="Source" type="org.navigatorgl.feature.legacy.StringFeature">
                    <valuelist primaryIndex="0" onlyShowPrimary="false">
                        <value>HPRD</value>
                        <value>BioGrid</value>
                    </valuelist>
                </feature>
            </featureList>
        </edge>
        <edge>
            <edgeNodeList>
                <node id="P07900"/>
                <node id="P29353"/>
            </edgeNodeList>
            <edgeAppearance>
                <label value="SOURAV_MAPK_LOW" labelSource="Source" show="false"/>
                <color red="0" green="0" blue="0"/>
                <alpha value="1.0"/>
                <width value="1"/>
                <length value="50.0"/>
                <inverseSpringConstant value="3.0"/>
                <style value="STRAIGHT" automate="true" xPos="0.0" yPos="0.0" zPos="0.0" stipplePattern="-1"/>
            </edgeAppearance>
            <featureList>
                <feature name="Source" type="org.navigatorgl.feature.legacy.StringFeature">
                    <valuelist primaryIndex="0" onlyShowPrimary="false">
                        <value>SOURAV_MAPK_LOW</value>
                    </valuelist>
                </feature>
            </featureList>
        </edge>
        <edge>
            <edgeNodeList>
                <node id="P01112"/>
                <node id="P04049"/>
            </edgeNodeList>
            <edgeAppearance>
                <label value="INNATEDB, HPRD, IntAct_Mouse, IntAct, BIND, BioGrid, SOURAV_MAPK_LOW, MINT" labelSource="Source" show="false"/>
                <color red="0" green="0" blue="0"/>
                <alpha value="1.0"/>
                <width value="1"/>
                <length value="50.0"/>
                <inverseSpringConstant value="3.0"/>
                <style value="STRAIGHT" automate="true" xPos="0.0" yPos="0.0" zPos="0.0" stipplePattern="-1"/>
            </edgeAppearance>
            <featureList>
                <feature name="Source" type="org.navigatorgl.feature.legacy.StringFeature">
                    <valuelist primaryIndex="0" onlyShowPrimary="false">
                        <value>INNATEDB</value>
                        <value>HPRD</value>
                        <value>IntAct_Mouse</value>
                        <value>IntAct</value>
                        <value>BIND</value>
                        <value>BioGrid</value>
                        <value>SOURAV_MAPK_LOW</value>
                        <value>MINT</value>
                    </valuelist>
                </feature>
            </featureList>
        </edge>
        <edge>
            <edgeNodeList>
                <node id="P30279"/>
                <node id="P11802"/>
            </edgeNodeList>
            <edgeAppearance>
                <label value="HPRD, IntAct_Mouse, BioGrid, IntAct, BIND, IntAct_Rat" labelSource="Source" show="false"/>
                <color red="0" green="0" blue="0"/>
                <alpha value="1.0"/>
                <width value="1"/>
                <length value="50.0"/>
                <inverseSpringConstant value="3.0"/>
                <style value="STRAIGHT" automate="true" xPos="0.0" yPos="0.0" zPos="0.0" stipplePattern="-1"/>
            </edgeAppearance>
            <featureList>
                <feature name="Source" type="org.navigatorgl.feature.legacy.StringFeature">
                    <valuelist primaryIndex="0" onlyShowPrimary="false">
                        <value>HPRD</value>
                        <value>IntAct_Mouse</value>
                        <value>BioGrid</value>
                        <value>IntAct</value>
                        <value>BIND</value>
                        <value>IntAct_Rat</value>
                    </valuelist>
                </feature>
            </featureList>
        </edge>
        <edge>
            <edgeNodeList>
                <node id="Q06830"/>
                <node id="P30153"/>
            </edgeNodeList>
            <edgeAppearance>
                <label value="HPRD, IntAct" labelSource="Source" show="false"/>
                <color red="0" green="0" blue="0"/>
                <alpha value="1.0"/>
                <width value="1"/>
                <length value="50.0"/>
                <inverseSpringConstant value="3.0"/>
                <style value="STRAIGHT" automate="true" xPos="0.0" yPos="0.0" zPos="0.0" stipplePattern="-1"/>
            </edgeAppearance>
            <featureList>
                <feature name="Source" type="org.navigatorgl.feature.legacy.StringFeature">
                    <valuelist primaryIndex="0" onlyShowPrimary="false">
                        <value>HPRD</value>
                        <value>IntAct</value>
                    </valuelist>
                </feature>
            </featureList>
        </edge>
        <edge>
            <edgeNodeList>
                <node id="P35222"/>
                <node id="P35222"/>
            </edgeNodeList>
            <edgeAppearance>
                <label value="INNATEDB_Mouse, INNATEDB, BIND_Mouse, Miller_WntLumier" labelSource="Source" show="false"/>
                <color red="0" green="0" blue="0"/>
                <alpha value="1.0"/>
                <width value="1"/>
                <length value="50.0"/>
                <inverseSpringConstant value="3.0"/>
                <style value="STRAIGHT" automate="true" xPos="0.0" yPos="0.0" zPos="0.0" stipplePattern="-1"/>
            </edgeAppearance>
            <featureList>
                <feature name="Source" type="org.navigatorgl.feature.legacy.StringFeature">
                    <valuelist primaryIndex="0" onlyShowPrimary="false">
                        <value>INNATEDB_Mouse</value>
                        <value>INNATEDB</value>
                        <value>BIND_Mouse</value>
                        <value>Miller_WntLumier</value>
                    </valuelist>
                </feature>
            </featureList>
        </edge>
        <edge>
            <edgeNodeList>
                <node id="P09619"/>
                <node id="Q03135"/>
            </edgeNodeList>
            <edgeAppearance>
                <label value="BioGrid" labelSource="Source" show="false"/>
                <color red="0" green="0" blue="0"/>
                <alpha value="1.0"/>
                <width value="1"/>
                <length value="50.0"/>
                <inverseSpringConstant value="3.0"/>
                <style value="STRAIGHT" automate="true" xPos="0.0" yPos="0.0" zPos="0.0" stipplePattern="-1"/>
            </edgeAppearance>
            <featureList>
                <feature name="Source" type="org.navigatorgl.feature.legacy.StringFeature">
                    <valuelist primaryIndex="0" onlyShowPrimary="false">
                        <value>BioGrid</value>
                    </valuelist>
                </feature>
            </featureList>
        </edge>
        <edge>
            <edgeNodeList>
                <node id="Q04864"/>
                <node id="Q00653"/>
            </edgeNodeList>
            <edgeAppearance>
                <label value="INNATEDB_Mouse, INNATEDB, HPRD, BioGrid, IntAct, MINT" labelSource="Source" show="false"/>
                <color red="0" green="0" blue="0"/>
                <alpha value="1.0"/>
                <width value="1"/>
                <length value="50.0"/>
                <inverseSpringConstant value="3.0"/>
                <style value="STRAIGHT" automate="true" xPos="0.0" yPos="0.0" zPos="0.0" stipplePattern="-1"/>
            </edgeAppearance>
            <featureList>
                <feature name="Source" type="org.navigatorgl.feature.legacy.StringFeature">
                    <valuelist primaryIndex="0" onlyShowPrimary="false">
                        <value>INNATEDB_Mouse</value>
                        <value>INNATEDB</value>
                        <value>HPRD</value>
                        <value>BioGrid</value>
                        <value>IntAct</value>
                        <value>MINT</value>
                    </valuelist>
                </feature>
            </featureList>
        </edge>
        <edge>
            <edgeNodeList>
                <node id="P17676"/>
                <node id="Q13485"/>
            </edgeNodeList>
            <edgeAppearance>
                <label value="HPRD, BIND, IntAct, BioGrid, MINT" labelSource="Source" show="false"/>
                <color red="0" green="0" blue="0"/>
                <alpha value="1.0"/>
                <width value="1"/>
                <length value="50.0"/>
                <inverseSpringConstant value="3.0"/>
                <style value="STRAIGHT" automate="true" xPos="0.0" yPos="0.0" zPos="0.0" stipplePattern="-1"/>
            </edgeAppearance>
            <featureList>
                <feature name="Source" type="org.navigatorgl.feature.legacy.StringFeature">
                    <valuelist primaryIndex="0" onlyShowPrimary="false">
                        <value>HPRD</value>
                        <value>BIND</value>
                        <value>IntAct</value>
                        <value>BioGrid</value>
                        <value>MINT</value>
                    </valuelist>
                </feature>
            </featureList>
        </edge>
        <edge>
            <edgeNodeList>
                <node id="P17676"/>
                <node id="P17676"/>
            </edgeNodeList>
            <edgeAppearance>
                <label value="HPRD, BIND" labelSource="Source" show="false"/>
                <color red="0" green="0" blue="0"/>
                <alpha value="1.0"/>
                <width value="1"/>
                <length value="50.0"/>
                <inverseSpringConstant value="3.0"/>
                <style value="STRAIGHT" automate="true" xPos="0.0" yPos="0.0" zPos="0.0" stipplePattern="-1"/>
            </edgeAppearance>
            <featureList>
                <feature name="Source" type="org.navigatorgl.feature.legacy.StringFeature">
                    <valuelist primaryIndex="0" onlyShowPrimary="false">
                        <value>HPRD</value>
                        <value>BIND</value>
                    </valuelist>
                </feature>
            </featureList>
        </edge>
        <edge>
            <edgeNodeList>
                <node id="P24385"/>
                <node id="Q92793"/>
            </edgeNodeList>
            <edgeAppearance>
                <label value="INNATEDB" labelSource="Source" show="false"/>
                <color red="0" green="0" blue="0"/>
                <alpha value="1.0"/>
                <width value="1"/>
                <length value="50.0"/>
                <inverseSpringConstant value="3.0"/>
                <style value="STRAIGHT" automate="true" xPos="0.0" yPos="0.0" zPos="0.0" stipplePattern="-1"/>
            </edgeAppearance>
            <featureList>
                <feature name="Source" type="org.navigatorgl.feature.legacy.StringFeature">
                    <valuelist primaryIndex="0" onlyShowPrimary="false">
                        <value>INNATEDB</value>
                    </valuelist>
                </feature>
            </featureList>
        </edge>
        <edge>
            <edgeNodeList>
                <node id="P11387"/>
                <node id="P62805"/>
            </edgeNodeList>
            <edgeAppearance>
                <label value="Krogan_NonCore" labelSource="Source" show="false"/>
                <color red="0" green="0" blue="0"/>
                <alpha value="1.0"/>
                <width value="1"/>
                <length value="50.0"/>
                <inverseSpringConstant value="3.0"/>
                <style value="STRAIGHT" automate="true" xPos="0.0" yPos="0.0" zPos="0.0" stipplePattern="-1"/>
            </edgeAppearance>
            <featureList>
                <feature name="Source" type="org.navigatorgl.feature.legacy.StringFeature">
                    <valuelist primaryIndex="0" onlyShowPrimary="false">
                        <value>Krogan_NonCore</value>
                    </valuelist>
                </feature>
            </featureList>
        </edge>
        <edge>
            <edgeNodeList>
                <node id="P06213"/>
                <node id="P01112"/>
            </edgeNodeList>
            <edgeAppearance>
                <label value="HPRD, BioGrid" labelSource="Source" show="false"/>
                <color red="0" green="0" blue="0"/>
                <alpha value="1.0"/>
                <width value="1"/>
                <length value="50.0"/>
                <inverseSpringConstant value="3.0"/>
                <style value="STRAIGHT" automate="true" xPos="0.0" yPos="0.0" zPos="0.0" stipplePattern="-1"/>
            </edgeAppearance>
            <featureList>
                <feature name="Source" type="org.navigatorgl.feature.legacy.StringFeature">
                    <valuelist primaryIndex="0" onlyShowPrimary="false">
                        <value>HPRD</value>
                        <value>BioGrid</value>
                    </valuelist>
                </feature>
            </featureList>
        </edge>
        <edge>
            <edgeNodeList>
                <node id="P10599"/>
                <node id="Q06830"/>
            </edgeNodeList>
            <edgeAppearance>
                <label value="MINT" labelSource="Source" show="false"/>
                <color red="0" green="0" blue="0"/>
                <alpha value="1.0"/>
                <width value="1"/>
                <length value="50.0"/>
                <inverseSpringConstant value="3.0"/>
                <style value="STRAIGHT" automate="true" xPos="0.0" yPos="0.0" zPos="0.0" stipplePattern="-1"/>
            </edgeAppearance>
            <featureList>
                <feature name="Source" type="org.navigatorgl.feature.legacy.StringFeature">
                    <valuelist primaryIndex="0" onlyShowPrimary="false">
                        <value>MINT</value>
                    </valuelist>
                </feature>
            </featureList>
        </edge>
        <edge>
            <edgeNodeList>
                <node id="P49715"/>
                <node id="P06400"/>
            </edgeNodeList>
            <edgeAppearance>
                <label value="MGI, HPRD" labelSource="Source" show="false"/>
                <color red="0" green="0" blue="0"/>
                <alpha value="1.0"/>
                <width value="1"/>
                <length value="50.0"/>
                <inverseSpringConstant value="3.0"/>
                <style value="STRAIGHT" automate="true" xPos="0.0" yPos="0.0" zPos="0.0" stipplePattern="-1"/>
            </edgeAppearance>
            <featureList>
                <feature name="Source" type="org.navigatorgl.feature.legacy.StringFeature">
                    <valuelist primaryIndex="0" onlyShowPrimary="false">
                        <value>MGI</value>
                        <value>HPRD</value>
                    </valuelist>
                </feature>
            </featureList>
        </edge>
        <edge>
            <edgeNodeList>
                <node id="P17844"/>
                <node id="P35222"/>
            </edgeNodeList>
            <edgeAppearance>
                <label value="INNATEDB" labelSource="Source" show="false"/>
                <color red="0" green="0" blue="0"/>
                <alpha value="1.0"/>
                <width value="1"/>
                <length value="50.0"/>
                <inverseSpringConstant value="3.0"/>
                <style value="STRAIGHT" automate="true" xPos="0.0" yPos="0.0" zPos="0.0" stipplePattern="-1"/>
            </edgeAppearance>
            <featureList>
                <feature name="Source" type="org.navigatorgl.feature.legacy.StringFeature">
                    <valuelist primaryIndex="0" onlyShowPrimary="false">
                        <value>INNATEDB</value>
                    </valuelist>
                </feature>
            </featureList>
        </edge>
        <edge>
            <edgeNodeList>
                <node id="Q13315"/>
                <node id="P51587"/>
            </edgeNodeList>
            <edgeAppearance>
                <label value="BioGrid" labelSource="Source" show="false"/>
                <color red="0" green="0" blue="0"/>
                <alpha value="1.0"/>
                <width value="1"/>
                <length value="50.0"/>
                <inverseSpringConstant value="3.0"/>
                <style value="STRAIGHT" automate="true" xPos="0.0" yPos="0.0" zPos="0.0" stipplePattern="-1"/>
            </edgeAppearance>
            <featureList>
                <feature name="Source" type="org.navigatorgl.feature.legacy.StringFeature">
                    <valuelist primaryIndex="0" onlyShowPrimary="false">
                        <value>BioGrid</value>
                    </valuelist>
                </feature>
            </featureList>
        </edge>
        <edge>
            <edgeNodeList>
                <node id="P28069"/>
                <node id="P37231"/>
            </edgeNodeList>
            <edgeAppearance>
                <label value="BioGrid" labelSource="Source" show="false"/>
                <color red="0" green="0" blue="0"/>
                <alpha value="1.0"/>
                <width value="1"/>
                <length value="50.0"/>
                <inverseSpringConstant value="3.0"/>
                <style value="STRAIGHT" automate="true" xPos="0.0" yPos="0.0" zPos="0.0" stipplePattern="-1"/>
            </edgeAppearance>
            <featureList>
                <feature name="Source" type="org.navigatorgl.feature.legacy.StringFeature">
                    <valuelist primaryIndex="0" onlyShowPrimary="false">
                        <value>BioGrid</value>
                    </valuelist>
                </feature>
            </featureList>
        </edge>
        <edge>
            <edgeNodeList>
                <node id="Q9UER7"/>
                <node id="Q00987"/>
            </edgeNodeList>
            <edgeAppearance>
                <label value="HPRD, BioGrid_Mouse, MINT_Mouse, IntAct, BioGrid, MINT" labelSource="Source" show="false"/>
                <color red="0" green="0" blue="0"/>
                <alpha value="1.0"/>
                <width value="1"/>
                <length value="50.0"/>
                <inverseSpringConstant value="3.0"/>
                <style value="STRAIGHT" automate="true" xPos="0.0" yPos="0.0" zPos="0.0" stipplePattern="-1"/>
            </edgeAppearance>
            <featureList>
                <feature name="Source" type="org.navigatorgl.feature.legacy.StringFeature">
                    <valuelist primaryIndex="0" onlyShowPrimary="false">
                        <value>HPRD</value>
                        <value>BioGrid_Mouse</value>
                        <value>MINT_Mouse</value>
                        <value>IntAct</value>
                        <value>BioGrid</value>
                        <value>MINT</value>
                    </valuelist>
                </feature>
            </featureList>
        </edge>
        <edge>
            <edgeNodeList>
                <node id="P11274"/>
                <node id="P01106"/>
            </edgeNodeList>
            <edgeAppearance>
                <label value="IntAct" labelSource="Source" show="false"/>
                <color red="0" green="0" blue="0"/>
                <alpha value="1.0"/>
                <width value="1"/>
                <length value="50.0"/>
                <inverseSpringConstant value="3.0"/>
                <style value="STRAIGHT" automate="true" xPos="0.0" yPos="0.0" zPos="0.0" stipplePattern="-1"/>
            </edgeAppearance>
            <featureList>
                <feature name="Source" type="org.navigatorgl.feature.legacy.StringFeature">
                    <valuelist primaryIndex="0" onlyShowPrimary="false">
                        <value>IntAct</value>
                    </valuelist>
                </feature>
            </featureList>
        </edge>
        <edge>
            <edgeNodeList>
                <node id="P08581"/>
                <node id="P22681"/>
            </edgeNodeList>
            <edgeAppearance>
                <label value="HPRD, BIND, BioGrid, MINT" labelSource="Source" show="false"/>
                <color red="0" green="0" blue="0"/>
                <alpha value="1.0"/>
                <width value="1"/>
                <length value="50.0"/>
                <inverseSpringConstant value="3.0"/>
                <style value="STRAIGHT" automate="true" xPos="0.0" yPos="0.0" zPos="0.0" stipplePattern="-1"/>
            </edgeAppearance>
            <featureList>
                <feature name="Source" type="org.navigatorgl.feature.legacy.StringFeature">
                    <valuelist primaryIndex="0" onlyShowPrimary="false">
                        <value>HPRD</value>
                        <value>BIND</value>
                        <value>BioGrid</value>
                        <value>MINT</value>
                    </valuelist>
                </feature>
            </featureList>
        </edge>
        <edge>
            <edgeNodeList>
                <node id="P08238"/>
                <node id="P42771"/>
            </edgeNodeList>
            <edgeAppearance>
                <label value="IntAct" labelSource="Source" show="false"/>
                <color red="0" green="0" blue="0"/>
                <alpha value="1.0"/>
                <width value="1"/>
                <length value="50.0"/>
                <inverseSpringConstant value="3.0"/>
                <style value="STRAIGHT" automate="true" xPos="0.0" yPos="0.0" zPos="0.0" stipplePattern="-1"/>
            </edgeAppearance>
            <featureList>
                <feature name="Source" type="org.navigatorgl.feature.legacy.StringFeature">
                    <valuelist primaryIndex="0" onlyShowPrimary="false">
                        <value>IntAct</value>
                    </valuelist>
                </feature>
            </featureList>
        </edge>
        <edge>
            <edgeNodeList>
                <node id="P17844"/>
                <node id="Q92793"/>
            </edgeNodeList>
            <edgeAppearance>
                <label value="HPRD, BioGrid" labelSource="Source" show="false"/>
                <color red="0" green="0" blue="0"/>
                <alpha value="1.0"/>
                <width value="1"/>
                <length value="50.0"/>
                <inverseSpringConstant value="3.0"/>
                <style value="STRAIGHT" automate="true" xPos="0.0" yPos="0.0" zPos="0.0" stipplePattern="-1"/>
            </edgeAppearance>
            <featureList>
                <feature name="Source" type="org.navigatorgl.feature.legacy.StringFeature">
                    <valuelist primaryIndex="0" onlyShowPrimary="false">
                        <value>HPRD</value>
                        <value>BioGrid</value>
                    </valuelist>
                </feature>
            </featureList>
        </edge>
        <edge>
            <edgeNodeList>
                <node id="P31751"/>
                <node id="P31749"/>
            </edgeNodeList>
            <edgeAppearance>
                <label value="HPRD" labelSource="Source" show="false"/>
                <color red="0" green="0" blue="0"/>
                <alpha value="1.0"/>
                <width value="1"/>
                <length value="50.0"/>
                <inverseSpringConstant value="3.0"/>
                <style value="STRAIGHT" automate="true" xPos="0.0" yPos="0.0" zPos="0.0" stipplePattern="-1"/>
            </edgeAppearance>
            <featureList>
                <feature name="Source" type="org.navigatorgl.feature.legacy.StringFeature">
                    <valuelist primaryIndex="0" onlyShowPrimary="false">
                        <value>HPRD</value>
                    </valuelist>
                </feature>
            </featureList>
        </edge>
        <edge>
            <edgeNodeList>
                <node id="Q13485"/>
                <node id="P12830"/>
            </edgeNodeList>
            <edgeAppearance>
                <label value="INNATEDB_Mouse" labelSource="Source" show="false"/>
                <color red="0" green="0" blue="0"/>
                <alpha value="1.0"/>
                <width value="1"/>
                <length value="50.0"/>
                <inverseSpringConstant value="3.0"/>
                <style value="STRAIGHT" automate="true" xPos="0.0" yPos="0.0" zPos="0.0" stipplePattern="-1"/>
            </edgeAppearance>
            <featureList>
                <feature name="Source" type="org.navigatorgl.feature.legacy.StringFeature">
                    <valuelist primaryIndex="0" onlyShowPrimary="false">
                        <value>INNATEDB_Mouse</value>
                    </valuelist>
                </feature>
            </featureList>
        </edge>
        <edge>
            <edgeNodeList>
                <node id="P08069"/>
                <node id="Q00987"/>
            </edgeNodeList>
            <edgeAppearance>
                <label value="HPRD, IntAct, BioGrid" labelSource="Source" show="false"/>
                <color red="0" green="0" blue="0"/>
                <alpha value="1.0"/>
                <width value="1"/>
                <length value="50.0"/>
                <inverseSpringConstant value="3.0"/>
                <style value="STRAIGHT" automate="true" xPos="0.0" yPos="0.0" zPos="0.0" stipplePattern="-1"/>
            </edgeAppearance>
            <featureList>
                <feature name="Source" type="org.navigatorgl.feature.legacy.StringFeature">
                    <valuelist primaryIndex="0" onlyShowPrimary="false">
                        <value>HPRD</value>
                        <value>IntAct</value>
                        <value>BioGrid</value>
                    </valuelist>
                </feature>
            </featureList>
        </edge>
        <edge>
            <edgeNodeList>
                <node id="Q13191"/>
                <node id="P35568"/>
            </edgeNodeList>
            <edgeAppearance>
                <label value="BioGrid" labelSource="Source" show="false"/>
                <color red="0" green="0" blue="0"/>
                <alpha value="1.0"/>
                <width value="1"/>
                <length value="50.0"/>
                <inverseSpringConstant value="3.0"/>
                <style value="STRAIGHT" automate="true" xPos="0.0" yPos="0.0" zPos="0.0" stipplePattern="-1"/>
            </edgeAppearance>
            <featureList>
                <feature name="Source" type="org.navigatorgl.feature.legacy.StringFeature">
                    <valuelist primaryIndex="0" onlyShowPrimary="false">
                        <value>BioGrid</value>
                    </valuelist>
                </feature>
            </featureList>
        </edge>
        <edge>
            <edgeNodeList>
                <node id="P09619"/>
                <node id="P23458"/>
            </edgeNodeList>
            <edgeAppearance>
                <label value="HPRD" labelSource="Source" show="false"/>
                <color red="0" green="0" blue="0"/>
                <alpha value="1.0"/>
                <width value="1"/>
                <length value="50.0"/>
                <inverseSpringConstant value="3.0"/>
                <style value="STRAIGHT" automate="true" xPos="0.0" yPos="0.0" zPos="0.0" stipplePattern="-1"/>
            </edgeAppearance>
            <featureList>
                <feature name="Source" type="org.navigatorgl.feature.legacy.StringFeature">
                    <valuelist primaryIndex="0" onlyShowPrimary="false">
                        <value>HPRD</value>
                    </valuelist>
                </feature>
            </featureList>
        </edge>
        <edge>
            <edgeNodeList>
                <node id="P23025"/>
                <node id="P23025"/>
            </edgeNodeList>
            <edgeAppearance>
                <label value="BIND_Fly, BioGrid_Fly, FlyCellCycle, MINT_Fly, IntAct_Fly" labelSource="Source" show="false"/>
                <color red="0" green="0" blue="0"/>
                <alpha value="1.0"/>
                <width value="1"/>
                <length value="50.0"/>
                <inverseSpringConstant value="3.0"/>
                <style value="STRAIGHT" automate="true" xPos="0.0" yPos="0.0" zPos="0.0" stipplePattern="-1"/>
            </edgeAppearance>
            <featureList>
                <feature name="Source" type="org.navigatorgl.feature.legacy.StringFeature">
                    <valuelist primaryIndex="0" onlyShowPrimary="false">
                        <value>BIND_Fly</value>
                        <value>BioGrid_Fly</value>
                        <value>FlyCellCycle</value>
                        <value>MINT_Fly</value>
                        <value>IntAct_Fly</value>
                    </valuelist>
                </feature>
            </featureList>
        </edge>
        <edge>
            <edgeNodeList>
                <node id="Q8N726"/>
                <node id="Q8N726"/>
            </edgeNodeList>
            <edgeAppearance>
                <label value="HPRD" labelSource="Source" show="false"/>
                <color red="0" green="0" blue="0"/>
                <alpha value="1.0"/>
                <width value="1"/>
                <length value="50.0"/>
                <inverseSpringConstant value="3.0"/>
                <style value="STRAIGHT" automate="true" xPos="0.0" yPos="0.0" zPos="0.0" stipplePattern="-1"/>
            </edgeAppearance>
            <featureList>
                <feature name="Source" type="org.navigatorgl.feature.legacy.StringFeature">
                    <valuelist primaryIndex="0" onlyShowPrimary="false">
                        <value>HPRD</value>
                    </valuelist>
                </feature>
            </featureList>
        </edge>
        <edge>
            <edgeNodeList>
                <node id="P37231"/>
                <node id="Q09472"/>
            </edgeNodeList>
            <edgeAppearance>
                <label value="IntAct, BioGrid" labelSource="Source" show="false"/>
                <color red="0" green="0" blue="0"/>
                <alpha value="1.0"/>
                <width value="1"/>
                <length value="50.0"/>
                <inverseSpringConstant value="3.0"/>
                <style value="STRAIGHT" automate="true" xPos="0.0" yPos="0.0" zPos="0.0" stipplePattern="-1"/>
            </edgeAppearance>
            <featureList>
                <feature name="Source" type="org.navigatorgl.feature.legacy.StringFeature">
                    <valuelist primaryIndex="0" onlyShowPrimary="false">
                        <value>IntAct</value>
                        <value>BioGrid</value>
                    </valuelist>
                </feature>
            </featureList>
        </edge>
        <edge>
            <edgeNodeList>
                <node id="P17542"/>
                <node id="P11387"/>
            </edgeNodeList>
            <edgeAppearance>
                <label value="MINT_Mouse, BioGrid" labelSource="Source" show="false"/>
                <color red="0" green="0" blue="0"/>
                <alpha value="1.0"/>
                <width value="1"/>
                <length value="50.0"/>
                <inverseSpringConstant value="3.0"/>
                <style value="STRAIGHT" automate="true" xPos="0.0" yPos="0.0" zPos="0.0" stipplePattern="-1"/>
            </edgeAppearance>
            <featureList>
                <feature name="Source" type="org.navigatorgl.feature.legacy.StringFeature">
                    <valuelist primaryIndex="0" onlyShowPrimary="false">
                        <value>MINT_Mouse</value>
                        <value>BioGrid</value>
                    </valuelist>
                </feature>
            </featureList>
        </edge>
        <edge>
            <edgeNodeList>
                <node id="Q15596"/>
                <node id="P35222"/>
            </edgeNodeList>
            <edgeAppearance>
                <label value="HPRD, MINT" labelSource="Source" show="false"/>
                <color red="0" green="0" blue="0"/>
                <alpha value="1.0"/>
                <width value="1"/>
                <length value="50.0"/>
                <inverseSpringConstant value="3.0"/>
                <style value="STRAIGHT" automate="true" xPos="0.0" yPos="0.0" zPos="0.0" stipplePattern="-1"/>
            </edgeAppearance>
            <featureList>
                <feature name="Source" type="org.navigatorgl.feature.legacy.StringFeature">
                    <valuelist primaryIndex="0" onlyShowPrimary="false">
                        <value>HPRD</value>
                        <value>MINT</value>
                    </valuelist>
                </feature>
            </featureList>
        </edge>
        <edge>
            <edgeNodeList>
                <node id="Q15233"/>
                <node id="P35222"/>
            </edgeNodeList>
            <edgeAppearance>
                <label value="INNATEDB" labelSource="Source" show="false"/>
                <color red="0" green="0" blue="0"/>
                <alpha value="1.0"/>
                <width value="1"/>
                <length value="50.0"/>
                <inverseSpringConstant value="3.0"/>
                <style value="STRAIGHT" automate="true" xPos="0.0" yPos="0.0" zPos="0.0" stipplePattern="-1"/>
            </edgeAppearance>
            <featureList>
                <feature name="Source" type="org.navigatorgl.feature.legacy.StringFeature">
                    <valuelist primaryIndex="0" onlyShowPrimary="false">
                        <value>INNATEDB</value>
                    </valuelist>
                </feature>
            </featureList>
        </edge>
        <edge>
            <edgeNodeList>
                <node id="Q03135"/>
                <node id="P60484"/>
            </edgeNodeList>
            <edgeAppearance>
                <label value="HPRD, BioGrid, BIND, MINT" labelSource="Source" show="false"/>
                <color red="0" green="0" blue="0"/>
                <alpha value="1.0"/>
                <width value="1"/>
                <length value="50.0"/>
                <inverseSpringConstant value="3.0"/>
                <style value="STRAIGHT" automate="true" xPos="0.0" yPos="0.0" zPos="0.0" stipplePattern="-1"/>
            </edgeAppearance>
            <featureList>
                <feature name="Source" type="org.navigatorgl.feature.legacy.StringFeature">
                    <valuelist primaryIndex="0" onlyShowPrimary="false">
                        <value>HPRD</value>
                        <value>BioGrid</value>
                        <value>BIND</value>
                        <value>MINT</value>
                    </valuelist>
                </feature>
            </featureList>
        </edge>
        <edge>
            <edgeNodeList>
                <node id="P31749"/>
                <node id="P31749"/>
            </edgeNodeList>
            <edgeAppearance>
                <label value="INNATEDB, BIND_Mouse, HPRD, IntAct" labelSource="Source" show="false"/>
                <color red="0" green="0" blue="0"/>
                <alpha value="1.0"/>
                <width value="1"/>
                <length value="50.0"/>
                <inverseSpringConstant value="3.0"/>
                <style value="STRAIGHT" automate="true" xPos="0.0" yPos="0.0" zPos="0.0" stipplePattern="-1"/>
            </edgeAppearance>
            <featureList>
                <feature name="Source" type="org.navigatorgl.feature.legacy.StringFeature">
                    <valuelist primaryIndex="0" onlyShowPrimary="false">
                        <value>INNATEDB</value>
                        <value>BIND_Mouse</value>
                        <value>HPRD</value>
                        <value>IntAct</value>
                    </valuelist>
                </feature>
            </featureList>
        </edge>
        <edge>
            <edgeNodeList>
                <node id="Q14191"/>
                <node id="P43246"/>
            </edgeNodeList>
            <edgeAppearance>
                <label value="YeastLow" labelSource="Source" show="false"/>
                <color red="0" green="0" blue="0"/>
                <alpha value="1.0"/>
                <width value="1"/>
                <length value="50.0"/>
                <inverseSpringConstant value="3.0"/>
                <style value="STRAIGHT" automate="true" xPos="0.0" yPos="0.0" zPos="0.0" stipplePattern="-1"/>
            </edgeAppearance>
            <featureList>
                <feature name="Source" type="org.navigatorgl.feature.legacy.StringFeature">
                    <valuelist primaryIndex="0" onlyShowPrimary="false">
                        <value>YeastLow</value>
                    </valuelist>
                </feature>
            </featureList>
        </edge>
        <edge>
            <edgeNodeList>
                <node id="O96017"/>
                <node id="Q13535"/>
            </edgeNodeList>
            <edgeAppearance>
                <label value="Yu_GoldStd, HPRD, BIND_Yeast, BioGrid_Yeast" labelSource="Source" show="false"/>
                <color red="0" green="0" blue="0"/>
                <alpha value="1.0"/>
                <width value="1"/>
                <length value="50.0"/>
                <inverseSpringConstant value="3.0"/>
                <style value="STRAIGHT" automate="true" xPos="0.0" yPos="0.0" zPos="0.0" stipplePattern="-1"/>
            </edgeAppearance>
            <featureList>
                <feature name="Source" type="org.navigatorgl.feature.legacy.StringFeature">
                    <valuelist primaryIndex="0" onlyShowPrimary="false">
                        <value>Yu_GoldStd</value>
                        <value>HPRD</value>
                        <value>BIND_Yeast</value>
                        <value>BioGrid_Yeast</value>
                    </valuelist>
                </feature>
            </featureList>
        </edge>
        <edge>
            <edgeNodeList>
                <node id="Q13535"/>
                <node id="P13010"/>
            </edgeNodeList>
            <edgeAppearance>
                <label value="HPRD, BIND" labelSource="Source" show="false"/>
                <color red="0" green="0" blue="0"/>
                <alpha value="1.0"/>
                <width value="1"/>
                <length value="50.0"/>
                <inverseSpringConstant value="3.0"/>
                <style value="STRAIGHT" automate="true" xPos="0.0" yPos="0.0" zPos="0.0" stipplePattern="-1"/>
            </edgeAppearance>
            <featureList>
                <feature name="Source" type="org.navigatorgl.feature.legacy.StringFeature">
                    <valuelist primaryIndex="0" onlyShowPrimary="false">
                        <value>HPRD</value>
                        <value>BIND</value>
                    </valuelist>
                </feature>
            </featureList>
        </edge>
        <edge>
            <edgeNodeList>
                <node id="P06239"/>
                <node id="Q9NQC7"/>
            </edgeNodeList>
            <edgeAppearance>
                <label value="INNATEDB_Mouse" labelSource="Source" show="false"/>
                <color red="0" green="0" blue="0"/>
                <alpha value="1.0"/>
                <width value="1"/>
                <length value="50.0"/>
                <inverseSpringConstant value="3.0"/>
                <style value="STRAIGHT" automate="true" xPos="0.0" yPos="0.0" zPos="0.0" stipplePattern="-1"/>
            </edgeAppearance>
            <featureList>
                <feature name="Source" type="org.navigatorgl.feature.legacy.StringFeature">
                    <valuelist primaryIndex="0" onlyShowPrimary="false">
                        <value>INNATEDB_Mouse</value>
                    </valuelist>
                </feature>
            </featureList>
        </edge>
        <edge>
            <edgeNodeList>
                <node id="P38936"/>
                <node id="P11309"/>
            </edgeNodeList>
            <edgeAppearance>
                <label value="HPRD, BioGrid" labelSource="Source" show="false"/>
                <color red="0" green="0" blue="0"/>
                <alpha value="1.0"/>
                <width value="1"/>
                <length value="50.0"/>
                <inverseSpringConstant value="3.0"/>
                <style value="STRAIGHT" automate="true" xPos="0.0" yPos="0.0" zPos="0.0" stipplePattern="-1"/>
            </edgeAppearance>
            <featureList>
                <feature name="Source" type="org.navigatorgl.feature.legacy.StringFeature">
                    <valuelist primaryIndex="0" onlyShowPrimary="false">
                        <value>HPRD</value>
                        <value>BioGrid</value>
                    </valuelist>
                </feature>
            </featureList>
        </edge>
        <edge>
            <edgeNodeList>
                <node id="P35568"/>
                <node id="P35222"/>
            </edgeNodeList>
            <edgeAppearance>
                <label value="INNATEDB_Mouse, IntAct_Mouse" labelSource="Source" show="false"/>
                <color red="0" green="0" blue="0"/>
                <alpha value="1.0"/>
                <width value="1"/>
                <length value="50.0"/>
                <inverseSpringConstant value="3.0"/>
                <style value="STRAIGHT" automate="true" xPos="0.0" yPos="0.0" zPos="0.0" stipplePattern="-1"/>
            </edgeAppearance>
            <featureList>
                <feature name="Source" type="org.navigatorgl.feature.legacy.StringFeature">
                    <valuelist primaryIndex="0" onlyShowPrimary="false">
                        <value>INNATEDB_Mouse</value>
                        <value>IntAct_Mouse</value>
                    </valuelist>
                </feature>
            </featureList>
        </edge>
        <edge>
            <edgeNodeList>
                <node id="Q92793"/>
                <node id="P62805"/>
            </edgeNodeList>
            <edgeAppearance>
                <label value="BioGrid" labelSource="Source" show="false"/>
                <color red="0" green="0" blue="0"/>
                <alpha value="1.0"/>
                <width value="1"/>
                <length value="50.0"/>
                <inverseSpringConstant value="3.0"/>
                <style value="STRAIGHT" automate="true" xPos="0.0" yPos="0.0" zPos="0.0" stipplePattern="-1"/>
            </edgeAppearance>
            <featureList>
                <feature name="Source" type="org.navigatorgl.feature.legacy.StringFeature">
                    <valuelist primaryIndex="0" onlyShowPrimary="false">
                        <value>BioGrid</value>
                    </valuelist>
                </feature>
            </featureList>
        </edge>
        <edge>
            <edgeNodeList>
                <node id="P43405"/>
                <node id="P26038"/>
            </edgeNodeList>
            <edgeAppearance>
                <label value="BIND" labelSource="Source" show="false"/>
                <color red="0" green="0" blue="0"/>
                <alpha value="1.0"/>
                <width value="1"/>
                <length value="50.0"/>
                <inverseSpringConstant value="3.0"/>
                <style value="STRAIGHT" automate="true" xPos="0.0" yPos="0.0" zPos="0.0" stipplePattern="-1"/>
            </edgeAppearance>
            <featureList>
                <feature name="Source" type="org.navigatorgl.feature.legacy.StringFeature">
                    <valuelist primaryIndex="0" onlyShowPrimary="false">
                        <value>BIND</value>
                    </valuelist>
                </feature>
            </featureList>
        </edge>
        <edge>
            <edgeNodeList>
                <node id="P07900"/>
                <node id="P07900"/>
            </edgeNodeList>
            <edgeAppearance>
                <label value="StelzlMedium, IntAct_Worm, HPRD, MINT_Worm, BIND_Worm, TewariTGFb, IntAct, BioGrid, BioGrid_Worm, MINT" labelSource="Source" show="false"/>
                <color red="0" green="0" blue="0"/>
                <alpha value="1.0"/>
                <width value="1"/>
                <length value="50.0"/>
                <inverseSpringConstant value="3.0"/>
                <style value="STRAIGHT" automate="true" xPos="0.0" yPos="0.0" zPos="0.0" stipplePattern="-1"/>
            </edgeAppearance>
            <featureList>
                <feature name="Source" type="org.navigatorgl.feature.legacy.StringFeature">
                    <valuelist primaryIndex="0" onlyShowPrimary="false">
                        <value>StelzlMedium</value>
                        <value>IntAct_Worm</value>
                        <value>HPRD</value>
                        <value>MINT_Worm</value>
                        <value>BIND_Worm</value>
                        <value>TewariTGFb</value>
                        <value>IntAct</value>
                        <value>BioGrid</value>
                        <value>BioGrid_Worm</value>
                        <value>MINT</value>
                    </valuelist>
                </feature>
            </featureList>
        </edge>
        <edge>
            <edgeNodeList>
                <node id="P16220"/>
                <node id="Q13315"/>
            </edgeNodeList>
            <edgeAppearance>
                <label value="HPRD, BioGrid" labelSource="Source" show="false"/>
                <color red="0" green="0" blue="0"/>
                <alpha value="1.0"/>
                <width value="1"/>
                <length value="50.0"/>
                <inverseSpringConstant value="3.0"/>
                <style value="STRAIGHT" automate="true" xPos="0.0" yPos="0.0" zPos="0.0" stipplePattern="-1"/>
            </edgeAppearance>
            <featureList>
                <feature name="Source" type="org.navigatorgl.feature.legacy.StringFeature">
                    <valuelist primaryIndex="0" onlyShowPrimary="false">
                        <value>HPRD</value>
                        <value>BioGrid</value>
                    </valuelist>
                </feature>
            </featureList>
        </edge>
        <edge>
            <edgeNodeList>
                <node id="P04637"/>
                <node id="P51532"/>
            </edgeNodeList>
            <edgeAppearance>
                <label value="HPRD, IntAct, BioGrid" labelSource="Source" show="false"/>
                <color red="0" green="0" blue="0"/>
                <alpha value="1.0"/>
                <width value="1"/>
                <length value="50.0"/>
                <inverseSpringConstant value="3.0"/>
                <style value="STRAIGHT" automate="true" xPos="0.0" yPos="0.0" zPos="0.0" stipplePattern="-1"/>
            </edgeAppearance>
            <featureList>
                <feature name="Source" type="org.navigatorgl.feature.legacy.StringFeature">
                    <valuelist primaryIndex="0" onlyShowPrimary="false">
                        <value>HPRD</value>
                        <value>IntAct</value>
                        <value>BioGrid</value>
                    </valuelist>
                </feature>
            </featureList>
        </edge>
        <edge>
            <edgeNodeList>
                <node id="O43684"/>
                <node id="O60566"/>
            </edgeNodeList>
            <edgeAppearance>
                <label value="HPRD, BioGrid" labelSource="Source" show="false"/>
                <color red="0" green="0" blue="0"/>
                <alpha value="1.0"/>
                <width value="1"/>
                <length value="50.0"/>
                <inverseSpringConstant value="3.0"/>
                <style value="STRAIGHT" automate="true" xPos="0.0" yPos="0.0" zPos="0.0" stipplePattern="-1"/>
            </edgeAppearance>
            <featureList>
                <feature name="Source" type="org.navigatorgl.feature.legacy.StringFeature">
                    <valuelist primaryIndex="0" onlyShowPrimary="false">
                        <value>HPRD</value>
                        <value>BioGrid</value>
                    </valuelist>
                </feature>
            </featureList>
        </edge>
        <edge>
            <edgeNodeList>
                <node id="P31994"/>
                <node id="Q06124"/>
            </edgeNodeList>
            <edgeAppearance>
                <label value="BioGrid" labelSource="Source" show="false"/>
                <color red="0" green="0" blue="0"/>
                <alpha value="1.0"/>
                <width value="1"/>
                <length value="50.0"/>
                <inverseSpringConstant value="3.0"/>
                <style value="STRAIGHT" automate="true" xPos="0.0" yPos="0.0" zPos="0.0" stipplePattern="-1"/>
            </edgeAppearance>
            <featureList>
                <feature name="Source" type="org.navigatorgl.feature.legacy.StringFeature">
                    <valuelist primaryIndex="0" onlyShowPrimary="false">
                        <value>BioGrid</value>
                    </valuelist>
                </feature>
            </featureList>
        </edge>
        <edge>
            <edgeNodeList>
                <node id="P13010"/>
                <node id="P13010"/>
            </edgeNodeList>
            <edgeAppearance>
                <label value="HPRD" labelSource="Source" show="false"/>
                <color red="0" green="0" blue="0"/>
                <alpha value="1.0"/>
                <width value="1"/>
                <length value="50.0"/>
                <inverseSpringConstant value="3.0"/>
                <style value="STRAIGHT" automate="true" xPos="0.0" yPos="0.0" zPos="0.0" stipplePattern="-1"/>
            </edgeAppearance>
            <featureList>
                <feature name="Source" type="org.navigatorgl.feature.legacy.StringFeature">
                    <valuelist primaryIndex="0" onlyShowPrimary="false">
                        <value>HPRD</value>
                    </valuelist>
                </feature>
            </featureList>
        </edge>
        <edge>
            <edgeNodeList>
                <node id="Q92793"/>
                <node id="P20749"/>
            </edgeNodeList>
            <edgeAppearance>
                <label value="HPRD" labelSource="Source" show="false"/>
                <color red="0" green="0" blue="0"/>
                <alpha value="1.0"/>
                <width value="1"/>
                <length value="50.0"/>
                <inverseSpringConstant value="3.0"/>
                <style value="STRAIGHT" automate="true" xPos="0.0" yPos="0.0" zPos="0.0" stipplePattern="-1"/>
            </edgeAppearance>
            <featureList>
                <feature name="Source" type="org.navigatorgl.feature.legacy.StringFeature">
                    <valuelist primaryIndex="0" onlyShowPrimary="false">
                        <value>HPRD</value>
                    </valuelist>
                </feature>
            </featureList>
        </edge>
        <edge>
            <edgeNodeList>
                <node id="P35638"/>
                <node id="P35638"/>
            </edgeNodeList>
            <edgeAppearance>
                <label value="BEHRENDS_AUTOPHAGY_LOW, BIND" labelSource="Source" show="false"/>
                <color red="0" green="0" blue="0"/>
                <alpha value="1.0"/>
                <width value="1"/>
                <length value="50.0"/>
                <inverseSpringConstant value="3.0"/>
                <style value="STRAIGHT" automate="true" xPos="0.0" yPos="0.0" zPos="0.0" stipplePattern="-1"/>
            </edgeAppearance>
            <featureList>
                <feature name="Source" type="org.navigatorgl.feature.legacy.StringFeature">
                    <valuelist primaryIndex="0" onlyShowPrimary="false">
                        <value>BEHRENDS_AUTOPHAGY_LOW</value>
                        <value>BIND</value>
                    </valuelist>
                </feature>
            </featureList>
        </edge>
        <edge>
            <edgeNodeList>
                <node id="P35568"/>
                <node id="P08069"/>
            </edgeNodeList>
            <edgeAppearance>
                <label value="HPRD, IntAct, BIND, BioGrid" labelSource="Source" show="false"/>
                <color red="0" green="0" blue="0"/>
                <alpha value="1.0"/>
                <width value="1"/>
                <length value="50.0"/>
                <inverseSpringConstant value="3.0"/>
                <style value="STRAIGHT" automate="true" xPos="0.0" yPos="0.0" zPos="0.0" stipplePattern="-1"/>
            </edgeAppearance>
            <featureList>
                <feature name="Source" type="org.navigatorgl.feature.legacy.StringFeature">
                    <valuelist primaryIndex="0" onlyShowPrimary="false">
                        <value>HPRD</value>
                        <value>IntAct</value>
                        <value>BIND</value>
                        <value>BioGrid</value>
                    </valuelist>
                </feature>
            </featureList>
        </edge>
        <edge>
            <edgeNodeList>
                <node id="P30279"/>
                <node id="P30281"/>
            </edgeNodeList>
            <edgeAppearance>
                <label value="IntAct_Mouse" labelSource="Source" show="false"/>
                <color red="0" green="0" blue="0"/>
                <alpha value="1.0"/>
                <width value="1"/>
                <length value="50.0"/>
                <inverseSpringConstant value="3.0"/>
                <style value="STRAIGHT" automate="true" xPos="0.0" yPos="0.0" zPos="0.0" stipplePattern="-1"/>
            </edgeAppearance>
            <featureList>
                <feature name="Source" type="org.navigatorgl.feature.legacy.StringFeature">
                    <valuelist primaryIndex="0" onlyShowPrimary="false">
                        <value>IntAct_Mouse</value>
                    </valuelist>
                </feature>
            </featureList>
        </edge>
        <edge>
            <edgeNodeList>
                <node id="O60566"/>
                <node id="P51587"/>
            </edgeNodeList>
            <edgeAppearance>
                <label value="HPRD, BioGrid" labelSource="Source" show="false"/>
                <color red="0" green="0" blue="0"/>
                <alpha value="1.0"/>
                <width value="1"/>
                <length value="50.0"/>
                <inverseSpringConstant value="3.0"/>
                <style value="STRAIGHT" automate="true" xPos="0.0" yPos="0.0" zPos="0.0" stipplePattern="-1"/>
            </edgeAppearance>
            <featureList>
                <feature name="Source" type="org.navigatorgl.feature.legacy.StringFeature">
                    <valuelist primaryIndex="0" onlyShowPrimary="false">
                        <value>HPRD</value>
                        <value>BioGrid</value>
                    </valuelist>
                </feature>
            </featureList>
        </edge>
        <edge>
            <edgeNodeList>
                <node id="P11362"/>
                <node id="P35222"/>
            </edgeNodeList>
            <edgeAppearance>
                <label value="IntAct" labelSource="Source" show="false"/>
                <color red="0" green="0" blue="0"/>
                <alpha value="1.0"/>
                <width value="1"/>
                <length value="50.0"/>
                <inverseSpringConstant value="3.0"/>
                <style value="STRAIGHT" automate="true" xPos="0.0" yPos="0.0" zPos="0.0" stipplePattern="-1"/>
            </edgeAppearance>
            <featureList>
                <feature name="Source" type="org.navigatorgl.feature.legacy.StringFeature">
                    <valuelist primaryIndex="0" onlyShowPrimary="false">
                        <value>IntAct</value>
                    </valuelist>
                </feature>
            </featureList>
        </edge>
        <edge>
            <edgeNodeList>
                <node id="O75844"/>
                <node id="P04843"/>
            </edgeNodeList>
            <edgeAppearance>
                <label value="IntAct_Yeast" labelSource="Source" show="false"/>
                <color red="0" green="0" blue="0"/>
                <alpha value="1.0"/>
                <width value="1"/>
                <length value="50.0"/>
                <inverseSpringConstant value="3.0"/>
                <style value="STRAIGHT" automate="true" xPos="0.0" yPos="0.0" zPos="0.0" stipplePattern="-1"/>
            </edgeAppearance>
            <featureList>
                <feature name="Source" type="org.navigatorgl.feature.legacy.StringFeature">
                    <valuelist primaryIndex="0" onlyShowPrimary="false">
                        <value>IntAct_Yeast</value>
                    </valuelist>
                </feature>
            </featureList>
        </edge>
        <edge>
            <edgeNodeList>
                <node id="P54277"/>
                <node id="P30153"/>
            </edgeNodeList>
            <edgeAppearance>
                <label value="BioGrid" labelSource="Source" show="false"/>
                <color red="0" green="0" blue="0"/>
                <alpha value="1.0"/>
                <width value="1"/>
                <length value="50.0"/>
                <inverseSpringConstant value="3.0"/>
                <style value="STRAIGHT" automate="true" xPos="0.0" yPos="0.0" zPos="0.0" stipplePattern="-1"/>
            </edgeAppearance>
            <featureList>
                <feature name="Source" type="org.navigatorgl.feature.legacy.StringFeature">
                    <valuelist primaryIndex="0" onlyShowPrimary="false">
                        <value>BioGrid</value>
                    </valuelist>
                </feature>
            </featureList>
        </edge>
        <edge>
            <edgeNodeList>
                <node id="Q04864"/>
                <node id="Q00610"/>
            </edgeNodeList>
            <edgeAppearance>
                <label value="IntAct" labelSource="Source" show="false"/>
                <color red="0" green="0" blue="0"/>
                <alpha value="1.0"/>
                <width value="1"/>
                <length value="50.0"/>
                <inverseSpringConstant value="3.0"/>
                <style value="STRAIGHT" automate="true" xPos="0.0" yPos="0.0" zPos="0.0" stipplePattern="-1"/>
            </edgeAppearance>
            <featureList>
                <feature name="Source" type="org.navigatorgl.feature.legacy.StringFeature">
                    <valuelist primaryIndex="0" onlyShowPrimary="false">
                        <value>IntAct</value>
                    </valuelist>
                </feature>
            </featureList>
        </edge>
        <edge>
            <edgeNodeList>
                <node id="P42336"/>
                <node id="P22681"/>
            </edgeNodeList>
            <edgeAppearance>
                <label value="IntAct" labelSource="Source" show="false"/>
                <color red="0" green="0" blue="0"/>
                <alpha value="1.0"/>
                <width value="1"/>
                <length value="50.0"/>
                <inverseSpringConstant value="3.0"/>
                <style value="STRAIGHT" automate="true" xPos="0.0" yPos="0.0" zPos="0.0" stipplePattern="-1"/>
            </edgeAppearance>
            <featureList>
                <feature name="Source" type="org.navigatorgl.feature.legacy.StringFeature">
                    <valuelist primaryIndex="0" onlyShowPrimary="false">
                        <value>IntAct</value>
                    </valuelist>
                </feature>
            </featureList>
        </edge>
        <edge>
            <edgeNodeList>
                <node id="P25054"/>
                <node id="P12956"/>
            </edgeNodeList>
            <edgeAppearance>
                <label value="Jorgensen_EphR" labelSource="Source" show="false"/>
                <color red="0" green="0" blue="0"/>
                <alpha value="1.0"/>
                <width value="1"/>
                <length value="50.0"/>
                <inverseSpringConstant value="3.0"/>
                <style value="STRAIGHT" automate="true" xPos="0.0" yPos="0.0" zPos="0.0" stipplePattern="-1"/>
            </edgeAppearance>
            <featureList>
                <feature name="Source" type="org.navigatorgl.feature.legacy.StringFeature">
                    <valuelist primaryIndex="0" onlyShowPrimary="false">
                        <value>Jorgensen_EphR</value>
                    </valuelist>
                </feature>
            </featureList>
        </edge>
        <edge>
            <edgeNodeList>
                <node id="P38936"/>
                <node id="P30281"/>
            </edgeNodeList>
            <edgeAppearance>
                <label value="HPRD, VidalHuman_core, BIND, BioGrid, IntAct, MINT" labelSource="Source" show="false"/>
                <color red="0" green="0" blue="0"/>
                <alpha value="1.0"/>
                <width value="1"/>
                <length value="50.0"/>
                <inverseSpringConstant value="3.0"/>
                <style value="STRAIGHT" automate="true" xPos="0.0" yPos="0.0" zPos="0.0" stipplePattern="-1"/>
            </edgeAppearance>
            <featureList>
                <feature name="Source" type="org.navigatorgl.feature.legacy.StringFeature">
                    <valuelist primaryIndex="0" onlyShowPrimary="false">
                        <value>HPRD</value>
                        <value>VidalHuman_core</value>
                        <value>BIND</value>
                        <value>BioGrid</value>
                        <value>IntAct</value>
                        <value>MINT</value>
                    </valuelist>
                </feature>
            </featureList>
        </edge>
        <edge>
            <edgeNodeList>
                <node id="O60674"/>
                <node id="O15524"/>
            </edgeNodeList>
            <edgeAppearance>
                <label value="MGI, INNATEDB, BIND_Mouse, INNATEDB_Mouse, HPRD, BioGrid" labelSource="Source" show="false"/>
                <color red="0" green="0" blue="0"/>
                <alpha value="1.0"/>
                <width value="1"/>
                <length value="50.0"/>
                <inverseSpringConstant value="3.0"/>
                <style value="STRAIGHT" automate="true" xPos="0.0" yPos="0.0" zPos="0.0" stipplePattern="-1"/>
            </edgeAppearance>
            <featureList>
                <feature name="Source" type="org.navigatorgl.feature.legacy.StringFeature">
                    <valuelist primaryIndex="0" onlyShowPrimary="false">
                        <value>MGI</value>
                        <value>INNATEDB</value>
                        <value>BIND_Mouse</value>
                        <value>INNATEDB_Mouse</value>
                        <value>HPRD</value>
                        <value>BioGrid</value>
                    </valuelist>
                </feature>
            </featureList>
        </edge>
        <edge>
            <edgeNodeList>
                <node id="P04637"/>
                <node id="Q9H3D4"/>
            </edgeNodeList>
            <edgeAppearance>
                <label value="BIND_Mouse, HPRD, IntAct" labelSource="Source" show="false"/>
                <color red="0" green="0" blue="0"/>
                <alpha value="1.0"/>
                <width value="1"/>
                <length value="50.0"/>
                <inverseSpringConstant value="3.0"/>
                <style value="STRAIGHT" automate="true" xPos="0.0" yPos="0.0" zPos="0.0" stipplePattern="-1"/>
            </edgeAppearance>
            <featureList>
                <feature name="Source" type="org.navigatorgl.feature.legacy.StringFeature">
                    <valuelist primaryIndex="0" onlyShowPrimary="false">
                        <value>BIND_Mouse</value>
                        <value>HPRD</value>
                        <value>IntAct</value>
                    </valuelist>
                </feature>
            </featureList>
        </edge>
        <edge>
            <edgeNodeList>
                <node id="Q9NRZ9"/>
                <node id="Q9Y6K1"/>
            </edgeNodeList>
            <edgeAppearance>
                <label value="MINT_Mouse" labelSource="Source" show="false"/>
                <color red="0" green="0" blue="0"/>
                <alpha value="1.0"/>
                <width value="1"/>
                <length value="50.0"/>
                <inverseSpringConstant value="3.0"/>
                <style value="STRAIGHT" automate="true" xPos="0.0" yPos="0.0" zPos="0.0" stipplePattern="-1"/>
            </edgeAppearance>
            <featureList>
                <feature name="Source" type="org.navigatorgl.feature.legacy.StringFeature">
                    <valuelist primaryIndex="0" onlyShowPrimary="false">
                        <value>MINT_Mouse</value>
                    </valuelist>
                </feature>
            </featureList>
        </edge>
        <edge>
            <edgeNodeList>
                <node id="P27986"/>
                <node id="P35222"/>
            </edgeNodeList>
            <edgeAppearance>
                <label value="INNATEDB_Mouse, HPRD, IntAct_Mouse, BioGrid" labelSource="Source" show="false"/>
                <color red="0" green="0" blue="0"/>
                <alpha value="1.0"/>
                <width value="1"/>
                <length value="50.0"/>
                <inverseSpringConstant value="3.0"/>
                <style value="STRAIGHT" automate="true" xPos="0.0" yPos="0.0" zPos="0.0" stipplePattern="-1"/>
            </edgeAppearance>
            <featureList>
                <feature name="Source" type="org.navigatorgl.feature.legacy.StringFeature">
                    <valuelist primaryIndex="0" onlyShowPrimary="false">
                        <value>INNATEDB_Mouse</value>
                        <value>HPRD</value>
                        <value>IntAct_Mouse</value>
                        <value>BioGrid</value>
                    </valuelist>
                </feature>
            </featureList>
        </edge>
        <edge>
            <edgeNodeList>
                <node id="Q9NQB0"/>
                <node id="Q9UER7"/>
            </edgeNodeList>
            <edgeAppearance>
                <label value="HPRD, IntAct" labelSource="Source" show="false"/>
                <color red="0" green="0" blue="0"/>
                <alpha value="1.0"/>
                <width value="1"/>
                <length value="50.0"/>
                <inverseSpringConstant value="3.0"/>
                <style value="STRAIGHT" automate="true" xPos="0.0" yPos="0.0" zPos="0.0" stipplePattern="-1"/>
            </edgeAppearance>
            <featureList>
                <feature name="Source" type="org.navigatorgl.feature.legacy.StringFeature">
                    <valuelist primaryIndex="0" onlyShowPrimary="false">
                        <value>HPRD</value>
                        <value>IntAct</value>
                    </valuelist>
                </feature>
            </featureList>
        </edge>
        <edge>
            <edgeNodeList>
                <node id="P43246"/>
                <node id="Q99081"/>
            </edgeNodeList>
            <edgeAppearance>
                <label value="BIND_Fly, BioGrid_Fly, FlyEmbryo" labelSource="Source" show="false"/>
                <color red="0" green="0" blue="0"/>
                <alpha value="1.0"/>
                <width value="1"/>
                <length value="50.0"/>
                <inverseSpringConstant value="3.0"/>
                <style value="STRAIGHT" automate="true" xPos="0.0" yPos="0.0" zPos="0.0" stipplePattern="-1"/>
            </edgeAppearance>
            <featureList>
                <feature name="Source" type="org.navigatorgl.feature.legacy.StringFeature">
                    <valuelist primaryIndex="0" onlyShowPrimary="false">
                        <value>BIND_Fly</value>
                        <value>BioGrid_Fly</value>
                        <value>FlyEmbryo</value>
                    </valuelist>
                </feature>
            </featureList>
        </edge>
        <edge>
            <edgeNodeList>
                <node id="O96017"/>
                <node id="P38398"/>
            </edgeNodeList>
            <edgeAppearance>
                <label value="HPRD, IntAct, BIND, BioGrid" labelSource="Source" show="false"/>
                <color red="0" green="0" blue="0"/>
                <alpha value="1.0"/>
                <width value="1"/>
                <length value="50.0"/>
                <inverseSpringConstant value="3.0"/>
                <style value="STRAIGHT" automate="true" xPos="0.0" yPos="0.0" zPos="0.0" stipplePattern="-1"/>
            </edgeAppearance>
            <featureList>
                <feature name="Source" type="org.navigatorgl.feature.legacy.StringFeature">
                    <valuelist primaryIndex="0" onlyShowPrimary="false">
                        <value>HPRD</value>
                        <value>IntAct</value>
                        <value>BIND</value>
                        <value>BioGrid</value>
                    </valuelist>
                </feature>
            </featureList>
        </edge>
        <edge>
            <edgeNodeList>
                <node id="Q12824"/>
                <node id="P31749"/>
            </edgeNodeList>
            <edgeAppearance>
                <label value="INNATEDB" labelSource="Source" show="false"/>
                <color red="0" green="0" blue="0"/>
                <alpha value="1.0"/>
                <width value="1"/>
                <length value="50.0"/>
                <inverseSpringConstant value="3.0"/>
                <style value="STRAIGHT" automate="true" xPos="0.0" yPos="0.0" zPos="0.0" stipplePattern="-1"/>
            </edgeAppearance>
            <featureList>
                <feature name="Source" type="org.navigatorgl.feature.legacy.StringFeature">
                    <valuelist primaryIndex="0" onlyShowPrimary="false">
                        <value>INNATEDB</value>
                    </valuelist>
                </feature>
            </featureList>
        </edge>
        <edge>
            <edgeNodeList>
                <node id="P30153"/>
                <node id="P31749"/>
            </edgeNodeList>
            <edgeAppearance>
                <label value="MINT" labelSource="Source" show="false"/>
                <color red="0" green="0" blue="0"/>
                <alpha value="1.0"/>
                <width value="1"/>
                <length value="50.0"/>
                <inverseSpringConstant value="3.0"/>
                <style value="STRAIGHT" automate="true" xPos="0.0" yPos="0.0" zPos="0.0" stipplePattern="-1"/>
            </edgeAppearance>
            <featureList>
                <feature name="Source" type="org.navigatorgl.feature.legacy.StringFeature">
                    <valuelist primaryIndex="0" onlyShowPrimary="false">
                        <value>MINT</value>
                    </valuelist>
                </feature>
            </featureList>
        </edge>
        <edge>
            <edgeNodeList>
                <node id="P17676"/>
                <node id="Q01196"/>
            </edgeNodeList>
            <edgeAppearance>
                <label value="HPRD, BioGrid" labelSource="Source" show="false"/>
                <color red="0" green="0" blue="0"/>
                <alpha value="1.0"/>
                <width value="1"/>
                <length value="50.0"/>
                <inverseSpringConstant value="3.0"/>
                <style value="STRAIGHT" automate="true" xPos="0.0" yPos="0.0" zPos="0.0" stipplePattern="-1"/>
            </edgeAppearance>
            <featureList>
                <feature name="Source" type="org.navigatorgl.feature.legacy.StringFeature">
                    <valuelist primaryIndex="0" onlyShowPrimary="false">
                        <value>HPRD</value>
                        <value>BioGrid</value>
                    </valuelist>
                </feature>
            </featureList>
        </edge>
        <edge>
            <edgeNodeList>
                <node id="P42336"/>
                <node id="P35222"/>
            </edgeNodeList>
            <edgeAppearance>
                <label value="INNATEDB_Mouse, INNATEDB" labelSource="Source" show="false"/>
                <color red="0" green="0" blue="0"/>
                <alpha value="1.0"/>
                <width value="1"/>
                <length value="50.0"/>
                <inverseSpringConstant value="3.0"/>
                <style value="STRAIGHT" automate="true" xPos="0.0" yPos="0.0" zPos="0.0" stipplePattern="-1"/>
            </edgeAppearance>
            <featureList>
                <feature name="Source" type="org.navigatorgl.feature.legacy.StringFeature">
                    <valuelist primaryIndex="0" onlyShowPrimary="false">
                        <value>INNATEDB_Mouse</value>
                        <value>INNATEDB</value>
                    </valuelist>
                </feature>
            </featureList>
        </edge>
        <edge>
            <edgeNodeList>
                <node id="P20823"/>
                <node id="P20823"/>
            </edgeNodeList>
            <edgeAppearance>
                <label value="INNATEDB, HPRD, BIND, BioGrid" labelSource="Source" show="false"/>
                <color red="0" green="0" blue="0"/>
                <alpha value="1.0"/>
                <width value="1"/>
                <length value="50.0"/>
                <inverseSpringConstant value="3.0"/>
                <style value="STRAIGHT" automate="true" xPos="0.0" yPos="0.0" zPos="0.0" stipplePattern="-1"/>
            </edgeAppearance>
            <featureList>
                <feature name="Source" type="org.navigatorgl.feature.legacy.StringFeature">
                    <valuelist primaryIndex="0" onlyShowPrimary="false">
                        <value>INNATEDB</value>
                        <value>HPRD</value>
                        <value>BIND</value>
                        <value>BioGrid</value>
                    </valuelist>
                </feature>
            </featureList>
        </edge>
        <edge>
            <edgeNodeList>
                <node id="P12956"/>
                <node id="Q92597"/>
            </edgeNodeList>
            <edgeAppearance>
                <label value="IntAct" labelSource="Source" show="false"/>
                <color red="0" green="0" blue="0"/>
                <alpha value="1.0"/>
                <width value="1"/>
                <length value="50.0"/>
                <inverseSpringConstant value="3.0"/>
                <style value="STRAIGHT" automate="true" xPos="0.0" yPos="0.0" zPos="0.0" stipplePattern="-1"/>
            </edgeAppearance>
            <featureList>
                <feature name="Source" type="org.navigatorgl.feature.legacy.StringFeature">
                    <valuelist primaryIndex="0" onlyShowPrimary="false">
                        <value>IntAct</value>
                    </valuelist>
                </feature>
            </featureList>
        </edge>
        <edge>
            <edgeNodeList>
                <node id="P27986"/>
                <node id="P22681"/>
            </edgeNodeList>
            <edgeAppearance>
                <label value="HPRD, IntAct, BioGrid, MINT" labelSource="Source" show="false"/>
                <color red="0" green="0" blue="0"/>
                <alpha value="1.0"/>
                <width value="1"/>
                <length value="50.0"/>
                <inverseSpringConstant value="3.0"/>
                <style value="STRAIGHT" automate="true" xPos="0.0" yPos="0.0" zPos="0.0" stipplePattern="-1"/>
            </edgeAppearance>
            <featureList>
                <feature name="Source" type="org.navigatorgl.feature.legacy.StringFeature">
                    <valuelist primaryIndex="0" onlyShowPrimary="false">
                        <value>HPRD</value>
                        <value>IntAct</value>
                        <value>BioGrid</value>
                        <value>MINT</value>
                    </valuelist>
                </feature>
            </featureList>
        </edge>
        <edge>
            <edgeNodeList>
                <node id="P38398"/>
                <node id="Q01543"/>
            </edgeNodeList>
            <edgeAppearance>
                <label value="BioGrid" labelSource="Source" show="false"/>
                <color red="0" green="0" blue="0"/>
                <alpha value="1.0"/>
                <width value="1"/>
                <length value="50.0"/>
                <inverseSpringConstant value="3.0"/>
                <style value="STRAIGHT" automate="true" xPos="0.0" yPos="0.0" zPos="0.0" stipplePattern="-1"/>
            </edgeAppearance>
            <featureList>
                <feature name="Source" type="org.navigatorgl.feature.legacy.StringFeature">
                    <valuelist primaryIndex="0" onlyShowPrimary="false">
                        <value>BioGrid</value>
                    </valuelist>
                </feature>
            </featureList>
        </edge>
        <edge>
            <edgeNodeList>
                <node id="P04049"/>
                <node id="P31749"/>
            </edgeNodeList>
            <edgeAppearance>
                <label value="INNATEDB, HPRD, BioGrid, MINT" labelSource="Source" show="false"/>
                <color red="0" green="0" blue="0"/>
                <alpha value="1.0"/>
                <width value="1"/>
                <length value="50.0"/>
                <inverseSpringConstant value="3.0"/>
                <style value="STRAIGHT" automate="true" xPos="0.0" yPos="0.0" zPos="0.0" stipplePattern="-1"/>
            </edgeAppearance>
            <featureList>
                <feature name="Source" type="org.navigatorgl.feature.legacy.StringFeature">
                    <valuelist primaryIndex="0" onlyShowPrimary="false">
                        <value>INNATEDB</value>
                        <value>HPRD</value>
                        <value>BioGrid</value>
                        <value>MINT</value>
                    </valuelist>
                </feature>
            </featureList>
        </edge>
        <edge>
            <edgeNodeList>
                <node id="P06748"/>
                <node id="O14980"/>
            </edgeNodeList>
            <edgeAppearance>
                <label value="HPRD" labelSource="Source" show="false"/>
                <color red="0" green="0" blue="0"/>
                <alpha value="1.0"/>
                <width value="1"/>
                <length value="50.0"/>
                <inverseSpringConstant value="3.0"/>
                <style value="STRAIGHT" automate="true" xPos="0.0" yPos="0.0" zPos="0.0" stipplePattern="-1"/>
            </edgeAppearance>
            <featureList>
                <feature name="Source" type="org.navigatorgl.feature.legacy.StringFeature">
                    <valuelist primaryIndex="0" onlyShowPrimary="false">
                        <value>HPRD</value>
                    </valuelist>
                </feature>
            </featureList>
        </edge>
        <edge>
            <edgeNodeList>
                <node id="P43405"/>
                <node id="P22681"/>
            </edgeNodeList>
            <edgeAppearance>
                <label value="BIND_Mouse, INNATEDB, HPRD, BIND, BioGrid, MINT" labelSource="Source" show="false"/>
                <color red="0" green="0" blue="0"/>
                <alpha value="1.0"/>
                <width value="1"/>
                <length value="50.0"/>
                <inverseSpringConstant value="3.0"/>
                <style value="STRAIGHT" automate="true" xPos="0.0" yPos="0.0" zPos="0.0" stipplePattern="-1"/>
            </edgeAppearance>
            <featureList>
                <feature name="Source" type="org.navigatorgl.feature.legacy.StringFeature">
                    <valuelist primaryIndex="0" onlyShowPrimary="false">
                        <value>BIND_Mouse</value>
                        <value>INNATEDB</value>
                        <value>HPRD</value>
                        <value>BIND</value>
                        <value>BioGrid</value>
                        <value>MINT</value>
                    </valuelist>
                </feature>
            </featureList>
        </edge>
        <edge>
            <edgeNodeList>
                <node id="P23458"/>
                <node id="O15524"/>
            </edgeNodeList>
            <edgeAppearance>
                <label value="HPRD" labelSource="Source" show="false"/>
                <color red="0" green="0" blue="0"/>
                <alpha value="1.0"/>
                <width value="1"/>
                <length value="50.0"/>
                <inverseSpringConstant value="3.0"/>
                <style value="STRAIGHT" automate="true" xPos="0.0" yPos="0.0" zPos="0.0" stipplePattern="-1"/>
            </edgeAppearance>
            <featureList>
                <feature name="Source" type="org.navigatorgl.feature.legacy.StringFeature">
                    <valuelist primaryIndex="0" onlyShowPrimary="false">
                        <value>HPRD</value>
                    </valuelist>
                </feature>
            </featureList>
        </edge>
        <edge>
            <edgeNodeList>
                <node id="P42336"/>
                <node id="P17844"/>
            </edgeNodeList>
            <edgeAppearance>
                <label value="IntAct" labelSource="Source" show="false"/>
                <color red="0" green="0" blue="0"/>
                <alpha value="1.0"/>
                <width value="1"/>
                <length value="50.0"/>
                <inverseSpringConstant value="3.0"/>
                <style value="STRAIGHT" automate="true" xPos="0.0" yPos="0.0" zPos="0.0" stipplePattern="-1"/>
            </edgeAppearance>
            <featureList>
                <feature name="Source" type="org.navigatorgl.feature.legacy.StringFeature">
                    <valuelist primaryIndex="0" onlyShowPrimary="false">
                        <value>IntAct</value>
                    </valuelist>
                </feature>
            </featureList>
        </edge>
        <edge>
            <edgeNodeList>
                <node id="P38398"/>
                <node id="P11802"/>
            </edgeNodeList>
            <edgeAppearance>
                <label value="HPRD, BIND, BioGrid" labelSource="Source" show="false"/>
                <color red="0" green="0" blue="0"/>
                <alpha value="1.0"/>
                <width value="1"/>
                <length value="50.0"/>
                <inverseSpringConstant value="3.0"/>
                <style value="STRAIGHT" automate="true" xPos="0.0" yPos="0.0" zPos="0.0" stipplePattern="-1"/>
            </edgeAppearance>
            <featureList>
                <feature name="Source" type="org.navigatorgl.feature.legacy.StringFeature">
                    <valuelist primaryIndex="0" onlyShowPrimary="false">
                        <value>HPRD</value>
                        <value>BIND</value>
                        <value>BioGrid</value>
                    </valuelist>
                </feature>
            </featureList>
        </edge>
        <edge>
            <edgeNodeList>
                <node id="P09619"/>
                <node id="P22681"/>
            </edgeNodeList>
            <edgeAppearance>
                <label value="HPRD, BIND" labelSource="Source" show="false"/>
                <color red="0" green="0" blue="0"/>
                <alpha value="1.0"/>
                <width value="1"/>
                <length value="50.0"/>
                <inverseSpringConstant value="3.0"/>
                <style value="STRAIGHT" automate="true" xPos="0.0" yPos="0.0" zPos="0.0" stipplePattern="-1"/>
            </edgeAppearance>
            <featureList>
                <feature name="Source" type="org.navigatorgl.feature.legacy.StringFeature">
                    <valuelist primaryIndex="0" onlyShowPrimary="false">
                        <value>HPRD</value>
                        <value>BIND</value>
                    </valuelist>
                </feature>
            </featureList>
        </edge>
        <edge>
            <edgeNodeList>
                <node id="Q12824"/>
                <node id="P01106"/>
            </edgeNodeList>
            <edgeAppearance>
                <label value="HPRD, BioGrid" labelSource="Source" show="false"/>
                <color red="0" green="0" blue="0"/>
                <alpha value="1.0"/>
                <width value="1"/>
                <length value="50.0"/>
                <inverseSpringConstant value="3.0"/>
                <style value="STRAIGHT" automate="true" xPos="0.0" yPos="0.0" zPos="0.0" stipplePattern="-1"/>
            </edgeAppearance>
            <featureList>
                <feature name="Source" type="org.navigatorgl.feature.legacy.StringFeature">
                    <valuelist primaryIndex="0" onlyShowPrimary="false">
                        <value>HPRD</value>
                        <value>BioGrid</value>
                    </valuelist>
                </feature>
            </featureList>
        </edge>
        <edge>
            <edgeNodeList>
                <node id="P38936"/>
                <node id="P38936"/>
            </edgeNodeList>
            <edgeAppearance>
                <label value="HPRD" labelSource="Source" show="false"/>
                <color red="0" green="0" blue="0"/>
                <alpha value="1.0"/>
                <width value="1"/>
                <length value="50.0"/>
                <inverseSpringConstant value="3.0"/>
                <style value="STRAIGHT" automate="true" xPos="0.0" yPos="0.0" zPos="0.0" stipplePattern="-1"/>
            </edgeAppearance>
            <featureList>
                <feature name="Source" type="org.navigatorgl.feature.legacy.StringFeature">
                    <valuelist primaryIndex="0" onlyShowPrimary="false">
                        <value>HPRD</value>
                    </valuelist>
                </feature>
            </featureList>
        </edge>
        <edge>
            <edgeNodeList>
                <node id="P28069"/>
                <node id="P05412"/>
            </edgeNodeList>
            <edgeAppearance>
                <label value="HPRD, BioGrid" labelSource="Source" show="false"/>
                <color red="0" green="0" blue="0"/>
                <alpha value="1.0"/>
                <width value="1"/>
                <length value="50.0"/>
                <inverseSpringConstant value="3.0"/>
                <style value="STRAIGHT" automate="true" xPos="0.0" yPos="0.0" zPos="0.0" stipplePattern="-1"/>
            </edgeAppearance>
            <featureList>
                <feature name="Source" type="org.navigatorgl.feature.legacy.StringFeature">
                    <valuelist primaryIndex="0" onlyShowPrimary="false">
                        <value>HPRD</value>
                        <value>BioGrid</value>
                    </valuelist>
                </feature>
            </featureList>
        </edge>
        <edge>
            <edgeNodeList>
                <node id="O15360"/>
                <node id="Q13535"/>
            </edgeNodeList>
            <edgeAppearance>
                <label value="BioGrid" labelSource="Source" show="false"/>
                <color red="0" green="0" blue="0"/>
                <alpha value="1.0"/>
                <width value="1"/>
                <length value="50.0"/>
                <inverseSpringConstant value="3.0"/>
                <style value="STRAIGHT" automate="true" xPos="0.0" yPos="0.0" zPos="0.0" stipplePattern="-1"/>
            </edgeAppearance>
            <featureList>
                <feature name="Source" type="org.navigatorgl.feature.legacy.StringFeature">
                    <valuelist primaryIndex="0" onlyShowPrimary="false">
                        <value>BioGrid</value>
                    </valuelist>
                </feature>
            </featureList>
        </edge>
        <edge>
            <edgeNodeList>
                <node id="Q9Y4H2"/>
                <node id="P29353"/>
            </edgeNodeList>
            <edgeAppearance>
                <label value="HPRD" labelSource="Source" show="false"/>
                <color red="0" green="0" blue="0"/>
                <alpha value="1.0"/>
                <width value="1"/>
                <length value="50.0"/>
                <inverseSpringConstant value="3.0"/>
                <style value="STRAIGHT" automate="true" xPos="0.0" yPos="0.0" zPos="0.0" stipplePattern="-1"/>
            </edgeAppearance>
            <featureList>
                <feature name="Source" type="org.navigatorgl.feature.legacy.StringFeature">
                    <valuelist primaryIndex="0" onlyShowPrimary="false">
                        <value>HPRD</value>
                    </valuelist>
                </feature>
            </featureList>
        </edge>
        <edge>
            <edgeNodeList>
                <node id="P04629"/>
                <node id="Q9NQC7"/>
            </edgeNodeList>
            <edgeAppearance>
                <label value="INNATEDB_Mouse, BioGrid_Rat" labelSource="Source" show="false"/>
                <color red="0" green="0" blue="0"/>
                <alpha value="1.0"/>
                <width value="1"/>
                <length value="50.0"/>
                <inverseSpringConstant value="3.0"/>
                <style value="STRAIGHT" automate="true" xPos="0.0" yPos="0.0" zPos="0.0" stipplePattern="-1"/>
            </edgeAppearance>
            <featureList>
                <feature name="Source" type="org.navigatorgl.feature.legacy.StringFeature">
                    <valuelist primaryIndex="0" onlyShowPrimary="false">
                        <value>INNATEDB_Mouse</value>
                        <value>BioGrid_Rat</value>
                    </valuelist>
                </feature>
            </featureList>
        </edge>
        <edge>
            <edgeNodeList>
                <node id="P35568"/>
                <node id="P27986"/>
            </edgeNodeList>
            <edgeAppearance>
                <label value="INNATEDB_Mouse, INNATEDB, MINT_Rat, HPRD, BIND_Rat, BioGrid_Rat, MINT_Mouse, BioGrid, MINT" labelSource="Source" show="false"/>
                <color red="0" green="0" blue="0"/>
                <alpha value="1.0"/>
                <width value="1"/>
                <length value="50.0"/>
                <inverseSpringConstant value="3.0"/>
                <style value="STRAIGHT" automate="true" xPos="0.0" yPos="0.0" zPos="0.0" stipplePattern="-1"/>
            </edgeAppearance>
            <featureList>
                <feature name="Source" type="org.navigatorgl.feature.legacy.StringFeature">
                    <valuelist primaryIndex="0" onlyShowPrimary="false">
                        <value>INNATEDB_Mouse</value>
                        <value>INNATEDB</value>
                        <value>MINT_Rat</value>
                        <value>HPRD</value>
                        <value>BIND_Rat</value>
                        <value>BioGrid_Rat</value>
                        <value>MINT_Mouse</value>
                        <value>BioGrid</value>
                        <value>MINT</value>
                    </valuelist>
                </feature>
            </featureList>
        </edge>
        <edge>
            <edgeNodeList>
                <node id="Q01196"/>
                <node id="Q92793"/>
            </edgeNodeList>
            <edgeAppearance>
                <label value="MINT" labelSource="Source" show="false"/>
                <color red="0" green="0" blue="0"/>
                <alpha value="1.0"/>
                <width value="1"/>
                <length value="50.0"/>
                <inverseSpringConstant value="3.0"/>
                <style value="STRAIGHT" automate="true" xPos="0.0" yPos="0.0" zPos="0.0" stipplePattern="-1"/>
            </edgeAppearance>
            <featureList>
                <feature name="Source" type="org.navigatorgl.feature.legacy.StringFeature">
                    <valuelist primaryIndex="0" onlyShowPrimary="false">
                        <value>MINT</value>
                    </valuelist>
                </feature>
            </featureList>
        </edge>
        <edge>
            <edgeNodeList>
                <node id="P29590"/>
                <node id="Q92793"/>
            </edgeNodeList>
            <edgeAppearance>
                <label value="HPRD, BioGrid" labelSource="Source" show="false"/>
                <color red="0" green="0" blue="0"/>
                <alpha value="1.0"/>
                <width value="1"/>
                <length value="50.0"/>
                <inverseSpringConstant value="3.0"/>
                <style value="STRAIGHT" automate="true" xPos="0.0" yPos="0.0" zPos="0.0" stipplePattern="-1"/>
            </edgeAppearance>
            <featureList>
                <feature name="Source" type="org.navigatorgl.feature.legacy.StringFeature">
                    <valuelist primaryIndex="0" onlyShowPrimary="false">
                        <value>HPRD</value>
                        <value>BioGrid</value>
                    </valuelist>
                </feature>
            </featureList>
        </edge>
        <edge>
            <edgeNodeList>
                <node id="P29353"/>
                <node id="P08581"/>
            </edgeNodeList>
            <edgeAppearance>
                <label value="HPRD, BioGrid" labelSource="Source" show="false"/>
                <color red="0" green="0" blue="0"/>
                <alpha value="1.0"/>
                <width value="1"/>
                <length value="50.0"/>
                <inverseSpringConstant value="3.0"/>
                <style value="STRAIGHT" automate="true" xPos="0.0" yPos="0.0" zPos="0.0" stipplePattern="-1"/>
            </edgeAppearance>
            <featureList>
                <feature name="Source" type="org.navigatorgl.feature.legacy.StringFeature">
                    <valuelist primaryIndex="0" onlyShowPrimary="false">
                        <value>HPRD</value>
                        <value>BioGrid</value>
                    </valuelist>
                </feature>
            </featureList>
        </edge>
        <edge>
            <edgeNodeList>
                <node id="P31749"/>
                <node id="Q09472"/>
            </edgeNodeList>
            <edgeAppearance>
                <label value="HPRD" labelSource="Source" show="false"/>
                <color red="0" green="0" blue="0"/>
                <alpha value="1.0"/>
                <width value="1"/>
                <length value="50.0"/>
                <inverseSpringConstant value="3.0"/>
                <style value="STRAIGHT" automate="true" xPos="0.0" yPos="0.0" zPos="0.0" stipplePattern="-1"/>
            </edgeAppearance>
            <featureList>
                <feature name="Source" type="org.navigatorgl.feature.legacy.StringFeature">
                    <valuelist primaryIndex="0" onlyShowPrimary="false">
                        <value>HPRD</value>
                    </valuelist>
                </feature>
            </featureList>
        </edge>
        <edge>
            <edgeNodeList>
                <node id="P06213"/>
                <node id="O15524"/>
            </edgeNodeList>
            <edgeAppearance>
                <label value="HPRD, BIND" labelSource="Source" show="false"/>
                <color red="0" green="0" blue="0"/>
                <alpha value="1.0"/>
                <width value="1"/>
                <length value="50.0"/>
                <inverseSpringConstant value="3.0"/>
                <style value="STRAIGHT" automate="true" xPos="0.0" yPos="0.0" zPos="0.0" stipplePattern="-1"/>
            </edgeAppearance>
            <featureList>
                <feature name="Source" type="org.navigatorgl.feature.legacy.StringFeature">
                    <valuelist primaryIndex="0" onlyShowPrimary="false">
                        <value>HPRD</value>
                        <value>BIND</value>
                    </valuelist>
                </feature>
            </featureList>
        </edge>
        <edge>
            <edgeNodeList>
                <node id="Q06124"/>
                <node id="P10912"/>
            </edgeNodeList>
            <edgeAppearance>
                <label value="HPRD, BioGrid" labelSource="Source" show="false"/>
                <color red="0" green="0" blue="0"/>
                <alpha value="1.0"/>
                <width value="1"/>
                <length value="50.0"/>
                <inverseSpringConstant value="3.0"/>
                <style value="STRAIGHT" automate="true" xPos="0.0" yPos="0.0" zPos="0.0" stipplePattern="-1"/>
            </edgeAppearance>
            <featureList>
                <feature name="Source" type="org.navigatorgl.feature.legacy.StringFeature">
                    <valuelist primaryIndex="0" onlyShowPrimary="false">
                        <value>HPRD</value>
                        <value>BioGrid</value>
                    </valuelist>
                </feature>
            </featureList>
        </edge>
        <edge>
            <edgeNodeList>
                <node id="P25054"/>
                <node id="P25054"/>
            </edgeNodeList>
            <edgeAppearance>
                <label value="HPRD, BioGrid" labelSource="Source" show="false"/>
                <color red="0" green="0" blue="0"/>
                <alpha value="1.0"/>
                <width value="1"/>
                <length value="50.0"/>
                <inverseSpringConstant value="3.0"/>
                <style value="STRAIGHT" automate="true" xPos="0.0" yPos="0.0" zPos="0.0" stipplePattern="-1"/>
            </edgeAppearance>
            <featureList>
                <feature name="Source" type="org.navigatorgl.feature.legacy.StringFeature">
                    <valuelist primaryIndex="0" onlyShowPrimary="false">
                        <value>HPRD</value>
                        <value>BioGrid</value>
                    </valuelist>
                </feature>
            </featureList>
        </edge>
        <edge>
            <edgeNodeList>
                <node id="P38936"/>
                <node id="Q92793"/>
            </edgeNodeList>
            <edgeAppearance>
                <label value="BIND" labelSource="Source" show="false"/>
                <color red="0" green="0" blue="0"/>
                <alpha value="1.0"/>
                <width value="1"/>
                <length value="50.0"/>
                <inverseSpringConstant value="3.0"/>
                <style value="STRAIGHT" automate="true" xPos="0.0" yPos="0.0" zPos="0.0" stipplePattern="-1"/>
            </edgeAppearance>
            <featureList>
                <feature name="Source" type="org.navigatorgl.feature.legacy.StringFeature">
                    <valuelist primaryIndex="0" onlyShowPrimary="false">
                        <value>BIND</value>
                    </valuelist>
                </feature>
            </featureList>
        </edge>
        <edge>
            <edgeNodeList>
                <node id="P35968"/>
                <node id="Q03135"/>
            </edgeNodeList>
            <edgeAppearance>
                <label value="HPRD" labelSource="Source" show="false"/>
                <color red="0" green="0" blue="0"/>
                <alpha value="1.0"/>
                <width value="1"/>
                <length value="50.0"/>
                <inverseSpringConstant value="3.0"/>
                <style value="STRAIGHT" automate="true" xPos="0.0" yPos="0.0" zPos="0.0" stipplePattern="-1"/>
            </edgeAppearance>
            <featureList>
                <feature name="Source" type="org.navigatorgl.feature.legacy.StringFeature">
                    <valuelist primaryIndex="0" onlyShowPrimary="false">
                        <value>HPRD</value>
                    </valuelist>
                </feature>
            </featureList>
        </edge>
        <edge>
            <edgeNodeList>
                <node id="P17844"/>
                <node id="P11387"/>
            </edgeNodeList>
            <edgeAppearance>
                <label value="IntAct" labelSource="Source" show="false"/>
                <color red="0" green="0" blue="0"/>
                <alpha value="1.0"/>
                <width value="1"/>
                <length value="50.0"/>
                <inverseSpringConstant value="3.0"/>
                <style value="STRAIGHT" automate="true" xPos="0.0" yPos="0.0" zPos="0.0" stipplePattern="-1"/>
            </edgeAppearance>
            <featureList>
                <feature name="Source" type="org.navigatorgl.feature.legacy.StringFeature">
                    <valuelist primaryIndex="0" onlyShowPrimary="false">
                        <value>IntAct</value>
                    </valuelist>
                </feature>
            </featureList>
        </edge>
        <edge>
            <edgeNodeList>
                <node id="Q07812"/>
                <node id="Q07812"/>
            </edgeNodeList>
            <edgeAppearance>
                <label value="MGI, IntAct, BioGrid, MINT" labelSource="Source" show="false"/>
                <color red="0" green="0" blue="0"/>
                <alpha value="1.0"/>
                <width value="1"/>
                <length value="50.0"/>
                <inverseSpringConstant value="3.0"/>
                <style value="STRAIGHT" automate="true" xPos="0.0" yPos="0.0" zPos="0.0" stipplePattern="-1"/>
            </edgeAppearance>
            <featureList>
                <feature name="Source" type="org.navigatorgl.feature.legacy.StringFeature">
                    <valuelist primaryIndex="0" onlyShowPrimary="false">
                        <value>MGI</value>
                        <value>IntAct</value>
                        <value>BioGrid</value>
                        <value>MINT</value>
                    </valuelist>
                </feature>
            </featureList>
        </edge>
        <edge>
            <edgeNodeList>
                <node id="P00533"/>
                <node id="P00519"/>
            </edgeNodeList>
            <edgeAppearance>
                <label value="JonesErbB1, MINT" labelSource="Source" show="false"/>
                <color red="0" green="0" blue="0"/>
                <alpha value="1.0"/>
                <width value="1"/>
                <length value="50.0"/>
                <inverseSpringConstant value="3.0"/>
                <style value="STRAIGHT" automate="true" xPos="0.0" yPos="0.0" zPos="0.0" stipplePattern="-1"/>
            </edgeAppearance>
            <featureList>
                <feature name="Source" type="org.navigatorgl.feature.legacy.StringFeature">
                    <valuelist primaryIndex="0" onlyShowPrimary="false">
                        <value>JonesErbB1</value>
                        <value>MINT</value>
                    </valuelist>
                </feature>
            </featureList>
        </edge>
        <edge>
            <edgeNodeList>
                <node id="P12956"/>
                <node id="P60568"/>
            </edgeNodeList>
            <edgeAppearance>
                <label value="INNATEDB_Mouse, INNATEDB" labelSource="Source" show="false"/>
                <color red="0" green="0" blue="0"/>
                <alpha value="1.0"/>
                <width value="1"/>
                <length value="50.0"/>
                <inverseSpringConstant value="3.0"/>
                <style value="STRAIGHT" automate="true" xPos="0.0" yPos="0.0" zPos="0.0" stipplePattern="-1"/>
            </edgeAppearance>
            <featureList>
                <feature name="Source" type="org.navigatorgl.feature.legacy.StringFeature">
                    <valuelist primaryIndex="0" onlyShowPrimary="false">
                        <value>INNATEDB_Mouse</value>
                        <value>INNATEDB</value>
                    </valuelist>
                </feature>
            </featureList>
        </edge>
        <edge>
            <edgeNodeList>
                <node id="P62258"/>
                <node id="O14980"/>
            </edgeNodeList>
            <edgeAppearance>
                <label value="YeastLow, IntAct_Yeast" labelSource="Source" show="false"/>
                <color red="0" green="0" blue="0"/>
                <alpha value="1.0"/>
                <width value="1"/>
                <length value="50.0"/>
                <inverseSpringConstant value="3.0"/>
                <style value="STRAIGHT" automate="true" xPos="0.0" yPos="0.0" zPos="0.0" stipplePattern="-1"/>
            </edgeAppearance>
            <featureList>
                <feature name="Source" type="org.navigatorgl.feature.legacy.StringFeature">
                    <valuelist primaryIndex="0" onlyShowPrimary="false">
                        <value>YeastLow</value>
                        <value>IntAct_Yeast</value>
                    </valuelist>
                </feature>
            </featureList>
        </edge>
        <edge>
            <edgeNodeList>
                <node id="P40189"/>
                <node id="P27986"/>
            </edgeNodeList>
            <edgeAppearance>
                <label value="BioGrid" labelSource="Source" show="false"/>
                <color red="0" green="0" blue="0"/>
                <alpha value="1.0"/>
                <width value="1"/>
                <length value="50.0"/>
                <inverseSpringConstant value="3.0"/>
                <style value="STRAIGHT" automate="true" xPos="0.0" yPos="0.0" zPos="0.0" stipplePattern="-1"/>
            </edgeAppearance>
            <featureList>
                <feature name="Source" type="org.navigatorgl.feature.legacy.StringFeature">
                    <valuelist primaryIndex="0" onlyShowPrimary="false">
                        <value>BioGrid</value>
                    </valuelist>
                </feature>
            </featureList>
        </edge>
        <edge>
            <edgeNodeList>
                <node id="P17844"/>
                <node id="P62805"/>
            </edgeNodeList>
            <edgeAppearance>
                <label value="YeastLow" labelSource="Source" show="false"/>
                <color red="0" green="0" blue="0"/>
                <alpha value="1.0"/>
                <width value="1"/>
                <length value="50.0"/>
                <inverseSpringConstant value="3.0"/>
                <style value="STRAIGHT" automate="true" xPos="0.0" yPos="0.0" zPos="0.0" stipplePattern="-1"/>
            </edgeAppearance>
            <featureList>
                <feature name="Source" type="org.navigatorgl.feature.legacy.StringFeature">
                    <valuelist primaryIndex="0" onlyShowPrimary="false">
                        <value>YeastLow</value>
                    </valuelist>
                </feature>
            </featureList>
        </edge>
        <edge>
            <edgeNodeList>
                <node id="P27986"/>
                <node id="P08069"/>
            </edgeNodeList>
            <edgeAppearance>
                <label value="HPRD" labelSource="Source" show="false"/>
                <color red="0" green="0" blue="0"/>
                <alpha value="1.0"/>
                <width value="1"/>
                <length value="50.0"/>
                <inverseSpringConstant value="3.0"/>
                <style value="STRAIGHT" automate="true" xPos="0.0" yPos="0.0" zPos="0.0" stipplePattern="-1"/>
            </edgeAppearance>
            <featureList>
                <feature name="Source" type="org.navigatorgl.feature.legacy.StringFeature">
                    <valuelist primaryIndex="0" onlyShowPrimary="false">
                        <value>HPRD</value>
                    </valuelist>
                </feature>
            </featureList>
        </edge>
        <edge>
            <edgeNodeList>
                <node id="P01106"/>
                <node id="Q09472"/>
            </edgeNodeList>
            <edgeAppearance>
                <label value="HPRD, IntAct" labelSource="Source" show="false"/>
                <color red="0" green="0" blue="0"/>
                <alpha value="1.0"/>
                <width value="1"/>
                <length value="50.0"/>
                <inverseSpringConstant value="3.0"/>
                <style value="STRAIGHT" automate="true" xPos="0.0" yPos="0.0" zPos="0.0" stipplePattern="-1"/>
            </edgeAppearance>
            <featureList>
                <feature name="Source" type="org.navigatorgl.feature.legacy.StringFeature">
                    <valuelist primaryIndex="0" onlyShowPrimary="false">
                        <value>HPRD</value>
                        <value>IntAct</value>
                    </valuelist>
                </feature>
            </featureList>
        </edge>
        <edge>
            <edgeNodeList>
                <node id="Q9GZV9"/>
                <node id="P22607"/>
            </edgeNodeList>
            <edgeAppearance>
                <label value="HPRD" labelSource="Source" show="false"/>
                <color red="0" green="0" blue="0"/>
                <alpha value="1.0"/>
                <width value="1"/>
                <length value="50.0"/>
                <inverseSpringConstant value="3.0"/>
                <style value="STRAIGHT" automate="true" xPos="0.0" yPos="0.0" zPos="0.0" stipplePattern="-1"/>
            </edgeAppearance>
            <featureList>
                <feature name="Source" type="org.navigatorgl.feature.legacy.StringFeature">
                    <valuelist primaryIndex="0" onlyShowPrimary="false">
                        <value>HPRD</value>
                    </valuelist>
                </feature>
            </featureList>
        </edge>
        <edge>
            <edgeNodeList>
                <node id="P49736"/>
                <node id="P62805"/>
            </edgeNodeList>
            <edgeAppearance>
                <label value="IntAct" labelSource="Source" show="false"/>
                <color red="0" green="0" blue="0"/>
                <alpha value="1.0"/>
                <width value="1"/>
                <length value="50.0"/>
                <inverseSpringConstant value="3.0"/>
                <style value="STRAIGHT" automate="true" xPos="0.0" yPos="0.0" zPos="0.0" stipplePattern="-1"/>
            </edgeAppearance>
            <featureList>
                <feature name="Source" type="org.navigatorgl.feature.legacy.StringFeature">
                    <valuelist primaryIndex="0" onlyShowPrimary="false">
                        <value>IntAct</value>
                    </valuelist>
                </feature>
            </featureList>
        </edge>
        <edge>
            <edgeNodeList>
                <node id="P54278"/>
                <node id="P51587"/>
            </edgeNodeList>
            <edgeAppearance>
                <label value="BioGrid" labelSource="Source" show="false"/>
                <color red="0" green="0" blue="0"/>
                <alpha value="1.0"/>
                <width value="1"/>
                <length value="50.0"/>
                <inverseSpringConstant value="3.0"/>
                <style value="STRAIGHT" automate="true" xPos="0.0" yPos="0.0" zPos="0.0" stipplePattern="-1"/>
            </edgeAppearance>
            <featureList>
                <feature name="Source" type="org.navigatorgl.feature.legacy.StringFeature">
                    <valuelist primaryIndex="0" onlyShowPrimary="false">
                        <value>BioGrid</value>
                    </valuelist>
                </feature>
            </featureList>
        </edge>
        <edge>
            <edgeNodeList>
                <node id="P12830"/>
                <node id="P07900"/>
            </edgeNodeList>
            <edgeAppearance>
                <label value="IntAct" labelSource="Source" show="false"/>
                <color red="0" green="0" blue="0"/>
                <alpha value="1.0"/>
                <width value="1"/>
                <length value="50.0"/>
                <inverseSpringConstant value="3.0"/>
                <style value="STRAIGHT" automate="true" xPos="0.0" yPos="0.0" zPos="0.0" stipplePattern="-1"/>
            </edgeAppearance>
            <featureList>
                <feature name="Source" type="org.navigatorgl.feature.legacy.StringFeature">
                    <valuelist primaryIndex="0" onlyShowPrimary="false">
                        <value>IntAct</value>
                    </valuelist>
                </feature>
            </featureList>
        </edge>
        <edge>
            <edgeNodeList>
                <node id="P54277"/>
                <node id="P51587"/>
            </edgeNodeList>
            <edgeAppearance>
                <label value="BioGrid" labelSource="Source" show="false"/>
                <color red="0" green="0" blue="0"/>
                <alpha value="1.0"/>
                <width value="1"/>
                <length value="50.0"/>
                <inverseSpringConstant value="3.0"/>
                <style value="STRAIGHT" automate="true" xPos="0.0" yPos="0.0" zPos="0.0" stipplePattern="-1"/>
            </edgeAppearance>
            <featureList>
                <feature name="Source" type="org.navigatorgl.feature.legacy.StringFeature">
                    <valuelist primaryIndex="0" onlyShowPrimary="false">
                        <value>BioGrid</value>
                    </valuelist>
                </feature>
            </featureList>
        </edge>
        <edge>
            <edgeNodeList>
                <node id="P52948"/>
                <node id="P12270"/>
            </edgeNodeList>
            <edgeAppearance>
                <label value="HPRD, BioGrid" labelSource="Source" show="false"/>
                <color red="0" green="0" blue="0"/>
                <alpha value="1.0"/>
                <width value="1"/>
                <length value="50.0"/>
                <inverseSpringConstant value="3.0"/>
                <style value="STRAIGHT" automate="true" xPos="0.0" yPos="0.0" zPos="0.0" stipplePattern="-1"/>
            </edgeAppearance>
            <featureList>
                <feature name="Source" type="org.navigatorgl.feature.legacy.StringFeature">
                    <valuelist primaryIndex="0" onlyShowPrimary="false">
                        <value>HPRD</value>
                        <value>BioGrid</value>
                    </valuelist>
                </feature>
            </featureList>
        </edge>
        <edge>
            <edgeNodeList>
                <node id="P11308"/>
                <node id="P11308"/>
            </edgeNodeList>
            <edgeAppearance>
                <label value="HPRD" labelSource="Source" show="false"/>
                <color red="0" green="0" blue="0"/>
                <alpha value="1.0"/>
                <width value="1"/>
                <length value="50.0"/>
                <inverseSpringConstant value="3.0"/>
                <style value="STRAIGHT" automate="true" xPos="0.0" yPos="0.0" zPos="0.0" stipplePattern="-1"/>
            </edgeAppearance>
            <featureList>
                <feature name="Source" type="org.navigatorgl.feature.legacy.StringFeature">
                    <valuelist primaryIndex="0" onlyShowPrimary="false">
                        <value>HPRD</value>
                    </valuelist>
                </feature>
            </featureList>
        </edge>
        <edge>
            <edgeNodeList>
                <node id="Q9H3D4"/>
                <node id="P19544"/>
            </edgeNodeList>
            <edgeAppearance>
                <label value="HPRD" labelSource="Source" show="false"/>
                <color red="0" green="0" blue="0"/>
                <alpha value="1.0"/>
                <width value="1"/>
                <length value="50.0"/>
                <inverseSpringConstant value="3.0"/>
                <style value="STRAIGHT" automate="true" xPos="0.0" yPos="0.0" zPos="0.0" stipplePattern="-1"/>
            </edgeAppearance>
            <featureList>
                <feature name="Source" type="org.navigatorgl.feature.legacy.StringFeature">
                    <valuelist primaryIndex="0" onlyShowPrimary="false">
                        <value>HPRD</value>
                    </valuelist>
                </feature>
            </featureList>
        </edge>
        <edge>
            <edgeNodeList>
                <node id="P00533"/>
                <node id="P12956"/>
            </edgeNodeList>
            <edgeAppearance>
                <label value="HPRD" labelSource="Source" show="false"/>
                <color red="0" green="0" blue="0"/>
                <alpha value="1.0"/>
                <width value="1"/>
                <length value="50.0"/>
                <inverseSpringConstant value="3.0"/>
                <style value="STRAIGHT" automate="true" xPos="0.0" yPos="0.0" zPos="0.0" stipplePattern="-1"/>
            </edgeAppearance>
            <featureList>
                <feature name="Source" type="org.navigatorgl.feature.legacy.StringFeature">
                    <valuelist primaryIndex="0" onlyShowPrimary="false">
                        <value>HPRD</value>
                    </valuelist>
                </feature>
            </featureList>
        </edge>
        <edge>
            <edgeNodeList>
                <node id="P52701"/>
                <node id="Q92793"/>
            </edgeNodeList>
            <edgeAppearance>
                <label value="HPRD" labelSource="Source" show="false"/>
                <color red="0" green="0" blue="0"/>
                <alpha value="1.0"/>
                <width value="1"/>
                <length value="50.0"/>
                <inverseSpringConstant value="3.0"/>
                <style value="STRAIGHT" automate="true" xPos="0.0" yPos="0.0" zPos="0.0" stipplePattern="-1"/>
            </edgeAppearance>
            <featureList>
                <feature name="Source" type="org.navigatorgl.feature.legacy.StringFeature">
                    <valuelist primaryIndex="0" onlyShowPrimary="false">
                        <value>HPRD</value>
                    </valuelist>
                </feature>
            </featureList>
        </edge>
        <edge>
            <edgeNodeList>
                <node id="P06400"/>
                <node id="Q00987"/>
            </edgeNodeList>
            <edgeAppearance>
                <label value="HPRD, BIND, BioGrid, MINT" labelSource="Source" show="false"/>
                <color red="0" green="0" blue="0"/>
                <alpha value="1.0"/>
                <width value="1"/>
                <length value="50.0"/>
                <inverseSpringConstant value="3.0"/>
                <style value="STRAIGHT" automate="true" xPos="0.0" yPos="0.0" zPos="0.0" stipplePattern="-1"/>
            </edgeAppearance>
            <featureList>
                <feature name="Source" type="org.navigatorgl.feature.legacy.StringFeature">
                    <valuelist primaryIndex="0" onlyShowPrimary="false">
                        <value>HPRD</value>
                        <value>BIND</value>
                        <value>BioGrid</value>
                        <value>MINT</value>
                    </valuelist>
                </feature>
            </featureList>
        </edge>
        <edge>
            <edgeNodeList>
                <node id="P24385"/>
                <node id="Q01196"/>
            </edgeNodeList>
            <edgeAppearance>
                <label value="HPRD" labelSource="Source" show="false"/>
                <color red="0" green="0" blue="0"/>
                <alpha value="1.0"/>
                <width value="1"/>
                <length value="50.0"/>
                <inverseSpringConstant value="3.0"/>
                <style value="STRAIGHT" automate="true" xPos="0.0" yPos="0.0" zPos="0.0" stipplePattern="-1"/>
            </edgeAppearance>
            <featureList>
                <feature name="Source" type="org.navigatorgl.feature.legacy.StringFeature">
                    <valuelist primaryIndex="0" onlyShowPrimary="false">
                        <value>HPRD</value>
                    </valuelist>
                </feature>
            </featureList>
        </edge>
        <edge>
            <edgeNodeList>
                <node id="P07949"/>
                <node id="P27986"/>
            </edgeNodeList>
            <edgeAppearance>
                <label value="HPRD" labelSource="Source" show="false"/>
                <color red="0" green="0" blue="0"/>
                <alpha value="1.0"/>
                <width value="1"/>
                <length value="50.0"/>
                <inverseSpringConstant value="3.0"/>
                <style value="STRAIGHT" automate="true" xPos="0.0" yPos="0.0" zPos="0.0" stipplePattern="-1"/>
            </edgeAppearance>
            <featureList>
                <feature name="Source" type="org.navigatorgl.feature.legacy.StringFeature">
                    <valuelist primaryIndex="0" onlyShowPrimary="false">
                        <value>HPRD</value>
                    </valuelist>
                </feature>
            </featureList>
        </edge>
        <edge>
            <edgeNodeList>
                <node id="P42336"/>
                <node id="P46531"/>
            </edgeNodeList>
            <edgeAppearance>
                <label value="BioGrid" labelSource="Source" show="false"/>
                <color red="0" green="0" blue="0"/>
                <alpha value="1.0"/>
                <width value="1"/>
                <length value="50.0"/>
                <inverseSpringConstant value="3.0"/>
                <style value="STRAIGHT" automate="true" xPos="0.0" yPos="0.0" zPos="0.0" stipplePattern="-1"/>
            </edgeAppearance>
            <featureList>
                <feature name="Source" type="org.navigatorgl.feature.legacy.StringFeature">
                    <valuelist primaryIndex="0" onlyShowPrimary="false">
                        <value>BioGrid</value>
                    </valuelist>
                </feature>
            </featureList>
        </edge>
        <edge>
            <edgeNodeList>
                <node id="Q13535"/>
                <node id="P04637"/>
            </edgeNodeList>
            <edgeAppearance>
                <label value="HPRD, IntAct, BIND, BioGrid" labelSource="Source" show="false"/>
                <color red="0" green="0" blue="0"/>
                <alpha value="1.0"/>
                <width value="1"/>
                <length value="50.0"/>
                <inverseSpringConstant value="3.0"/>
                <style value="STRAIGHT" automate="true" xPos="0.0" yPos="0.0" zPos="0.0" stipplePattern="-1"/>
            </edgeAppearance>
            <featureList>
                <feature name="Source" type="org.navigatorgl.feature.legacy.StringFeature">
                    <valuelist primaryIndex="0" onlyShowPrimary="false">
                        <value>HPRD</value>
                        <value>IntAct</value>
                        <value>BIND</value>
                        <value>BioGrid</value>
                    </valuelist>
                </feature>
            </featureList>
        </edge>
        <edge>
            <edgeNodeList>
                <node id="P49715"/>
                <node id="O14980"/>
            </edgeNodeList>
            <edgeAppearance>
                <label value="BIND_Mouse" labelSource="Source" show="false"/>
                <color red="0" green="0" blue="0"/>
                <alpha value="1.0"/>
                <width value="1"/>
                <length value="50.0"/>
                <inverseSpringConstant value="3.0"/>
                <style value="STRAIGHT" automate="true" xPos="0.0" yPos="0.0" zPos="0.0" stipplePattern="-1"/>
            </edgeAppearance>
            <featureList>
                <feature name="Source" type="org.navigatorgl.feature.legacy.StringFeature">
                    <valuelist primaryIndex="0" onlyShowPrimary="false">
                        <value>BIND_Mouse</value>
                    </valuelist>
                </feature>
            </featureList>
        </edge>
        <edge>
            <edgeNodeList>
                <node id="P00519"/>
                <node id="P00519"/>
            </edgeNodeList>
            <edgeAppearance>
                <label value="BIND_Mouse, HPRD, BioGrid" labelSource="Source" show="false"/>
                <color red="0" green="0" blue="0"/>
                <alpha value="1.0"/>
                <width value="1"/>
                <length value="50.0"/>
                <inverseSpringConstant value="3.0"/>
                <style value="STRAIGHT" automate="true" xPos="0.0" yPos="0.0" zPos="0.0" stipplePattern="-1"/>
            </edgeAppearance>
            <featureList>
                <feature name="Source" type="org.navigatorgl.feature.legacy.StringFeature">
                    <valuelist primaryIndex="0" onlyShowPrimary="false">
                        <value>BIND_Mouse</value>
                        <value>HPRD</value>
                        <value>BioGrid</value>
                    </valuelist>
                </feature>
            </featureList>
        </edge>
        <edge>
            <edgeNodeList>
                <node id="Q5JWF2"/>
                <node id="Q00987"/>
            </edgeNodeList>
            <edgeAppearance>
                <label value="BioGrid" labelSource="Source" show="false"/>
                <color red="0" green="0" blue="0"/>
                <alpha value="1.0"/>
                <width value="1"/>
                <length value="50.0"/>
                <inverseSpringConstant value="3.0"/>
                <style value="STRAIGHT" automate="true" xPos="0.0" yPos="0.0" zPos="0.0" stipplePattern="-1"/>
            </edgeAppearance>
            <featureList>
                <feature name="Source" type="org.navigatorgl.feature.legacy.StringFeature">
                    <valuelist primaryIndex="0" onlyShowPrimary="false">
                        <value>BioGrid</value>
                    </valuelist>
                </feature>
            </featureList>
        </edge>
        <edge>
            <edgeNodeList>
                <node id="P18074"/>
                <node id="P43246"/>
            </edgeNodeList>
            <edgeAppearance>
                <label value="BioGrid_Yeast" labelSource="Source" show="false"/>
                <color red="0" green="0" blue="0"/>
                <alpha value="1.0"/>
                <width value="1"/>
                <length value="50.0"/>
                <inverseSpringConstant value="3.0"/>
                <style value="STRAIGHT" automate="true" xPos="0.0" yPos="0.0" zPos="0.0" stipplePattern="-1"/>
            </edgeAppearance>
            <featureList>
                <feature name="Source" type="org.navigatorgl.feature.legacy.StringFeature">
                    <valuelist primaryIndex="0" onlyShowPrimary="false">
                        <value>BioGrid_Yeast</value>
                    </valuelist>
                </feature>
            </featureList>
        </edge>
        <edge>
            <edgeNodeList>
                <node id="Q01105"/>
                <node id="Q01105"/>
            </edgeNodeList>
            <edgeAppearance>
                <label value="HPRD" labelSource="Source" show="false"/>
                <color red="0" green="0" blue="0"/>
                <alpha value="1.0"/>
                <width value="1"/>
                <length value="50.0"/>
                <inverseSpringConstant value="3.0"/>
                <style value="STRAIGHT" automate="true" xPos="0.0" yPos="0.0" zPos="0.0" stipplePattern="-1"/>
            </edgeAppearance>
            <featureList>
                <feature name="Source" type="org.navigatorgl.feature.legacy.StringFeature">
                    <valuelist primaryIndex="0" onlyShowPrimary="false">
                        <value>HPRD</value>
                    </valuelist>
                </feature>
            </featureList>
        </edge>
        <edge>
            <edgeNodeList>
                <node id="P38398"/>
                <node id="O15360"/>
            </edgeNodeList>
            <edgeAppearance>
                <label value="HPRD, BioGrid, MINT" labelSource="Source" show="false"/>
                <color red="0" green="0" blue="0"/>
                <alpha value="1.0"/>
                <width value="1"/>
                <length value="50.0"/>
                <inverseSpringConstant value="3.0"/>
                <style value="STRAIGHT" automate="true" xPos="0.0" yPos="0.0" zPos="0.0" stipplePattern="-1"/>
            </edgeAppearance>
            <featureList>
                <feature name="Source" type="org.navigatorgl.feature.legacy.StringFeature">
                    <valuelist primaryIndex="0" onlyShowPrimary="false">
                        <value>HPRD</value>
                        <value>BioGrid</value>
                        <value>MINT</value>
                    </valuelist>
                </feature>
            </featureList>
        </edge>
        <edge>
            <edgeNodeList>
                <node id="P16220"/>
                <node id="P00519"/>
            </edgeNodeList>
            <edgeAppearance>
                <label value="HPRD, BioGrid" labelSource="Source" show="false"/>
                <color red="0" green="0" blue="0"/>
                <alpha value="1.0"/>
                <width value="1"/>
                <length value="50.0"/>
                <inverseSpringConstant value="3.0"/>
                <style value="STRAIGHT" automate="true" xPos="0.0" yPos="0.0" zPos="0.0" stipplePattern="-1"/>
            </edgeAppearance>
            <featureList>
                <feature name="Source" type="org.navigatorgl.feature.legacy.StringFeature">
                    <valuelist primaryIndex="0" onlyShowPrimary="false">
                        <value>HPRD</value>
                        <value>BioGrid</value>
                    </valuelist>
                </feature>
            </featureList>
        </edge>
        <edge>
            <edgeNodeList>
                <node id="O15360"/>
                <node id="O15360"/>
            </edgeNodeList>
            <edgeAppearance>
                <label value="HPRD, IntAct, BioGrid" labelSource="Source" show="false"/>
                <color red="0" green="0" blue="0"/>
                <alpha value="1.0"/>
                <width value="1"/>
                <length value="50.0"/>
                <inverseSpringConstant value="3.0"/>
                <style value="STRAIGHT" automate="true" xPos="0.0" yPos="0.0" zPos="0.0" stipplePattern="-1"/>
            </edgeAppearance>
            <featureList>
                <feature name="Source" type="org.navigatorgl.feature.legacy.StringFeature">
                    <valuelist primaryIndex="0" onlyShowPrimary="false">
                        <value>HPRD</value>
                        <value>IntAct</value>
                        <value>BioGrid</value>
                    </valuelist>
                </feature>
            </featureList>
        </edge>
        <edge>
            <edgeNodeList>
                <node id="P35968"/>
                <node id="Q13535"/>
            </edgeNodeList>
            <edgeAppearance>
                <label value="HPRD" labelSource="Source" show="false"/>
                <color red="0" green="0" blue="0"/>
                <alpha value="1.0"/>
                <width value="1"/>
                <length value="50.0"/>
                <inverseSpringConstant value="3.0"/>
                <style value="STRAIGHT" automate="true" xPos="0.0" yPos="0.0" zPos="0.0" stipplePattern="-1"/>
            </edgeAppearance>
            <featureList>
                <feature name="Source" type="org.navigatorgl.feature.legacy.StringFeature">
                    <valuelist primaryIndex="0" onlyShowPrimary="false">
                        <value>HPRD</value>
                    </valuelist>
                </feature>
            </featureList>
        </edge>
        <edge>
            <edgeNodeList>
                <node id="P24385"/>
                <node id="P19447"/>
            </edgeNodeList>
            <edgeAppearance>
                <label value="INNATEDB" labelSource="Source" show="false"/>
                <color red="0" green="0" blue="0"/>
                <alpha value="1.0"/>
                <width value="1"/>
                <length value="50.0"/>
                <inverseSpringConstant value="3.0"/>
                <style value="STRAIGHT" automate="true" xPos="0.0" yPos="0.0" zPos="0.0" stipplePattern="-1"/>
            </edgeAppearance>
            <featureList>
                <feature name="Source" type="org.navigatorgl.feature.legacy.StringFeature">
                    <valuelist primaryIndex="0" onlyShowPrimary="false">
                        <value>INNATEDB</value>
                    </valuelist>
                </feature>
            </featureList>
        </edge>
        <edge>
            <edgeNodeList>
                <node id="P01241"/>
                <node id="P29353"/>
            </edgeNodeList>
            <edgeAppearance>
                <label value="BioGrid" labelSource="Source" show="false"/>
                <color red="0" green="0" blue="0"/>
                <alpha value="1.0"/>
                <width value="1"/>
                <length value="50.0"/>
                <inverseSpringConstant value="3.0"/>
                <style value="STRAIGHT" automate="true" xPos="0.0" yPos="0.0" zPos="0.0" stipplePattern="-1"/>
            </edgeAppearance>
            <featureList>
                <feature name="Source" type="org.navigatorgl.feature.legacy.StringFeature">
                    <valuelist primaryIndex="0" onlyShowPrimary="false">
                        <value>BioGrid</value>
                    </valuelist>
                </feature>
            </featureList>
        </edge>
        <edge>
            <edgeNodeList>
                <node id="P42336"/>
                <node id="P27986"/>
            </edgeNodeList>
            <edgeAppearance>
                <label value="INNATEDB_Mouse, INNATEDB, BIND_Mouse, HPRD, IntAct_Mouse, BioGrid, MINT" labelSource="Source" show="false"/>
                <color red="0" green="0" blue="0"/>
                <alpha value="1.0"/>
                <width value="1"/>
                <length value="50.0"/>
                <inverseSpringConstant value="3.0"/>
                <style value="STRAIGHT" automate="true" xPos="0.0" yPos="0.0" zPos="0.0" stipplePattern="-1"/>
            </edgeAppearance>
            <featureList>
                <feature name="Source" type="org.navigatorgl.feature.legacy.StringFeature">
                    <valuelist primaryIndex="0" onlyShowPrimary="false">
                        <value>INNATEDB_Mouse</value>
                        <value>INNATEDB</value>
                        <value>BIND_Mouse</value>
                        <value>HPRD</value>
                        <value>IntAct_Mouse</value>
                        <value>BioGrid</value>
                        <value>MINT</value>
                    </valuelist>
                </feature>
            </featureList>
        </edge>
        <edge>
            <edgeNodeList>
                <node id="P11362"/>
                <node id="P27986"/>
            </edgeNodeList>
            <edgeAppearance>
                <label value="HPRD" labelSource="Source" show="false"/>
                <color red="0" green="0" blue="0"/>
                <alpha value="1.0"/>
                <width value="1"/>
                <length value="50.0"/>
                <inverseSpringConstant value="3.0"/>
                <style value="STRAIGHT" automate="true" xPos="0.0" yPos="0.0" zPos="0.0" stipplePattern="-1"/>
            </edgeAppearance>
            <featureList>
                <feature name="Source" type="org.navigatorgl.feature.legacy.StringFeature">
                    <valuelist primaryIndex="0" onlyShowPrimary="false">
                        <value>HPRD</value>
                    </valuelist>
                </feature>
            </featureList>
        </edge>
        <edge>
            <edgeNodeList>
                <node id="Q9UNE7"/>
                <node id="P08238"/>
            </edgeNodeList>
            <edgeAppearance>
                <label value="MINT" labelSource="Source" show="false"/>
                <color red="0" green="0" blue="0"/>
                <alpha value="1.0"/>
                <width value="1"/>
                <length value="50.0"/>
                <inverseSpringConstant value="3.0"/>
                <style value="STRAIGHT" automate="true" xPos="0.0" yPos="0.0" zPos="0.0" stipplePattern="-1"/>
            </edgeAppearance>
            <featureList>
                <feature name="Source" type="org.navigatorgl.feature.legacy.StringFeature">
                    <valuelist primaryIndex="0" onlyShowPrimary="false">
                        <value>MINT</value>
                    </valuelist>
                </feature>
            </featureList>
        </edge>
        <edge>
            <edgeNodeList>
                <node id="P10599"/>
                <node id="Q9UJ68"/>
            </edgeNodeList>
            <edgeAppearance>
                <label value="BioGrid_Yeast, IntAct_Yeast" labelSource="Source" show="false"/>
                <color red="0" green="0" blue="0"/>
                <alpha value="1.0"/>
                <width value="1"/>
                <length value="50.0"/>
                <inverseSpringConstant value="3.0"/>
                <style value="STRAIGHT" automate="true" xPos="0.0" yPos="0.0" zPos="0.0" stipplePattern="-1"/>
            </edgeAppearance>
            <featureList>
                <feature name="Source" type="org.navigatorgl.feature.legacy.StringFeature">
                    <valuelist primaryIndex="0" onlyShowPrimary="false">
                        <value>BioGrid_Yeast</value>
                        <value>IntAct_Yeast</value>
                    </valuelist>
                </feature>
            </featureList>
        </edge>
        <edge>
            <edgeNodeList>
                <node id="Q9UER7"/>
                <node id="O15151"/>
            </edgeNodeList>
            <edgeAppearance>
                <label value="MINT" labelSource="Source" show="false"/>
                <color red="0" green="0" blue="0"/>
                <alpha value="1.0"/>
                <width value="1"/>
                <length value="50.0"/>
                <inverseSpringConstant value="3.0"/>
                <style value="STRAIGHT" automate="true" xPos="0.0" yPos="0.0" zPos="0.0" stipplePattern="-1"/>
            </edgeAppearance>
            <featureList>
                <feature name="Source" type="org.navigatorgl.feature.legacy.StringFeature">
                    <valuelist primaryIndex="0" onlyShowPrimary="false">
                        <value>MINT</value>
                    </valuelist>
                </feature>
            </featureList>
        </edge>
        <edge>
            <edgeNodeList>
                <node id="P55196"/>
                <node id="P11274"/>
            </edgeNodeList>
            <edgeAppearance>
                <label value="HPRD, BioGrid, MINT" labelSource="Source" show="false"/>
                <color red="0" green="0" blue="0"/>
                <alpha value="1.0"/>
                <width value="1"/>
                <length value="50.0"/>
                <inverseSpringConstant value="3.0"/>
                <style value="STRAIGHT" automate="true" xPos="0.0" yPos="0.0" zPos="0.0" stipplePattern="-1"/>
            </edgeAppearance>
            <featureList>
                <feature name="Source" type="org.navigatorgl.feature.legacy.StringFeature">
                    <valuelist primaryIndex="0" onlyShowPrimary="false">
                        <value>HPRD</value>
                        <value>BioGrid</value>
                        <value>MINT</value>
                    </valuelist>
                </feature>
            </featureList>
        </edge>
        <edge>
            <edgeNodeList>
                <node id="P05412"/>
                <node id="Q12824"/>
            </edgeNodeList>
            <edgeAppearance>
                <label value="BioGrid_Mouse" labelSource="Source" show="false"/>
                <color red="0" green="0" blue="0"/>
                <alpha value="1.0"/>
                <width value="1"/>
                <length value="50.0"/>
                <inverseSpringConstant value="3.0"/>
                <style value="STRAIGHT" automate="true" xPos="0.0" yPos="0.0" zPos="0.0" stipplePattern="-1"/>
            </edgeAppearance>
            <featureList>
                <feature name="Source" type="org.navigatorgl.feature.legacy.StringFeature">
                    <valuelist primaryIndex="0" onlyShowPrimary="false">
                        <value>BioGrid_Mouse</value>
                    </valuelist>
                </feature>
            </featureList>
        </edge>
        <edge>
            <edgeNodeList>
                <node id="Q04864"/>
                <node id="P46531"/>
            </edgeNodeList>
            <edgeAppearance>
                <label value="HPRD, MINT" labelSource="Source" show="false"/>
                <color red="0" green="0" blue="0"/>
                <alpha value="1.0"/>
                <width value="1"/>
                <length value="50.0"/>
                <inverseSpringConstant value="3.0"/>
                <style value="STRAIGHT" automate="true" xPos="0.0" yPos="0.0" zPos="0.0" stipplePattern="-1"/>
            </edgeAppearance>
            <featureList>
                <feature name="Source" type="org.navigatorgl.feature.legacy.StringFeature">
                    <valuelist primaryIndex="0" onlyShowPrimary="false">
                        <value>HPRD</value>
                        <value>MINT</value>
                    </valuelist>
                </feature>
            </featureList>
        </edge>
        <edge>
            <edgeNodeList>
                <node id="Q9NRZ9"/>
                <node id="P01106"/>
            </edgeNodeList>
            <edgeAppearance>
                <label value="IntAct" labelSource="Source" show="false"/>
                <color red="0" green="0" blue="0"/>
                <alpha value="1.0"/>
                <width value="1"/>
                <length value="50.0"/>
                <inverseSpringConstant value="3.0"/>
                <style value="STRAIGHT" automate="true" xPos="0.0" yPos="0.0" zPos="0.0" stipplePattern="-1"/>
            </edgeAppearance>
            <featureList>
                <feature name="Source" type="org.navigatorgl.feature.legacy.StringFeature">
                    <valuelist primaryIndex="0" onlyShowPrimary="false">
                        <value>IntAct</value>
                    </valuelist>
                </feature>
            </featureList>
        </edge>
        <edge>
            <edgeNodeList>
                <node id="P28069"/>
                <node id="P23769"/>
            </edgeNodeList>
            <edgeAppearance>
                <label value="HPRD, BioGrid" labelSource="Source" show="false"/>
                <color red="0" green="0" blue="0"/>
                <alpha value="1.0"/>
                <width value="1"/>
                <length value="50.0"/>
                <inverseSpringConstant value="3.0"/>
                <style value="STRAIGHT" automate="true" xPos="0.0" yPos="0.0" zPos="0.0" stipplePattern="-1"/>
            </edgeAppearance>
            <featureList>
                <feature name="Source" type="org.navigatorgl.feature.legacy.StringFeature">
                    <valuelist primaryIndex="0" onlyShowPrimary="false">
                        <value>HPRD</value>
                        <value>BioGrid</value>
                    </valuelist>
                </feature>
            </featureList>
        </edge>
        <edge>
            <edgeNodeList>
                <node id="Q12805"/>
                <node id="P04049"/>
            </edgeNodeList>
            <edgeAppearance>
                <label value="HPRD, IntAct" labelSource="Source" show="false"/>
                <color red="0" green="0" blue="0"/>
                <alpha value="1.0"/>
                <width value="1"/>
                <length value="50.0"/>
                <inverseSpringConstant value="3.0"/>
                <style value="STRAIGHT" automate="true" xPos="0.0" yPos="0.0" zPos="0.0" stipplePattern="-1"/>
            </edgeAppearance>
            <featureList>
                <feature name="Source" type="org.navigatorgl.feature.legacy.StringFeature">
                    <valuelist primaryIndex="0" onlyShowPrimary="false">
                        <value>HPRD</value>
                        <value>IntAct</value>
                    </valuelist>
                </feature>
            </featureList>
        </edge>
        <edge>
            <edgeNodeList>
                <node id="P04626"/>
                <node id="Q06124"/>
            </edgeNodeList>
            <edgeAppearance>
                <label value="JonesErbB1, HPRD, BIND, BioGrid, MINT" labelSource="Source" show="false"/>
                <color red="0" green="0" blue="0"/>
                <alpha value="1.0"/>
                <width value="1"/>
                <length value="50.0"/>
                <inverseSpringConstant value="3.0"/>
                <style value="STRAIGHT" automate="true" xPos="0.0" yPos="0.0" zPos="0.0" stipplePattern="-1"/>
            </edgeAppearance>
            <featureList>
                <feature name="Source" type="org.navigatorgl.feature.legacy.StringFeature">
                    <valuelist primaryIndex="0" onlyShowPrimary="false">
                        <value>JonesErbB1</value>
                        <value>HPRD</value>
                        <value>BIND</value>
                        <value>BioGrid</value>
                        <value>MINT</value>
                    </valuelist>
                </feature>
            </featureList>
        </edge>
        <edge>
            <edgeNodeList>
                <node id="P16220"/>
                <node id="P31749"/>
            </edgeNodeList>
            <edgeAppearance>
                <label value="HPRD" labelSource="Source" show="false"/>
                <color red="0" green="0" blue="0"/>
                <alpha value="1.0"/>
                <width value="1"/>
                <length value="50.0"/>
                <inverseSpringConstant value="3.0"/>
                <style value="STRAIGHT" automate="true" xPos="0.0" yPos="0.0" zPos="0.0" stipplePattern="-1"/>
            </edgeAppearance>
            <featureList>
                <feature name="Source" type="org.navigatorgl.feature.legacy.StringFeature">
                    <valuelist primaryIndex="0" onlyShowPrimary="false">
                        <value>HPRD</value>
                    </valuelist>
                </feature>
            </featureList>
        </edge>
        <edge>
            <edgeNodeList>
                <node id="P28715"/>
                <node id="P19447"/>
            </edgeNodeList>
            <edgeAppearance>
                <label value="INNATEDB, BioGrid, BioGrid_Yeast" labelSource="Source" show="false"/>
                <color red="0" green="0" blue="0"/>
                <alpha value="1.0"/>
                <width value="1"/>
                <length value="50.0"/>
                <inverseSpringConstant value="3.0"/>
                <style value="STRAIGHT" automate="true" xPos="0.0" yPos="0.0" zPos="0.0" stipplePattern="-1"/>
            </edgeAppearance>
            <featureList>
                <feature name="Source" type="org.navigatorgl.feature.legacy.StringFeature">
                    <valuelist primaryIndex="0" onlyShowPrimary="false">
                        <value>INNATEDB</value>
                        <value>BioGrid</value>
                        <value>BioGrid_Yeast</value>
                    </valuelist>
                </feature>
            </featureList>
        </edge>
        <edge>
            <edgeNodeList>
                <node id="P27986"/>
                <node id="P27986"/>
            </edgeNodeList>
            <edgeAppearance>
                <label value="INNATEDB, HPRD, BioGrid" labelSource="Source" show="false"/>
                <color red="0" green="0" blue="0"/>
                <alpha value="1.0"/>
                <width value="1"/>
                <length value="50.0"/>
                <inverseSpringConstant value="3.0"/>
                <style value="STRAIGHT" automate="true" xPos="0.0" yPos="0.0" zPos="0.0" stipplePattern="-1"/>
            </edgeAppearance>
            <featureList>
                <feature name="Source" type="org.navigatorgl.feature.legacy.StringFeature">
                    <valuelist primaryIndex="0" onlyShowPrimary="false">
                        <value>INNATEDB</value>
                        <value>HPRD</value>
                        <value>BioGrid</value>
                    </valuelist>
                </feature>
            </featureList>
        </edge>
        <edge>
            <edgeNodeList>
                <node id="Q99081"/>
                <node id="P17542"/>
            </edgeNodeList>
            <edgeAppearance>
                <label value="MINT_Mouse, BioGrid, IntAct" labelSource="Source" show="false"/>
                <color red="0" green="0" blue="0"/>
                <alpha value="1.0"/>
                <width value="1"/>
                <length value="50.0"/>
                <inverseSpringConstant value="3.0"/>
                <style value="STRAIGHT" automate="true" xPos="0.0" yPos="0.0" zPos="0.0" stipplePattern="-1"/>
            </edgeAppearance>
            <featureList>
                <feature name="Source" type="org.navigatorgl.feature.legacy.StringFeature">
                    <valuelist primaryIndex="0" onlyShowPrimary="false">
                        <value>MINT_Mouse</value>
                        <value>BioGrid</value>
                        <value>IntAct</value>
                    </valuelist>
                </feature>
            </featureList>
        </edge>
        <edge>
            <edgeNodeList>
                <node id="P43405"/>
                <node id="P27986"/>
            </edgeNodeList>
            <edgeAppearance>
                <label value="INNATEDB, HPRD, MINT" labelSource="Source" show="false"/>
                <color red="0" green="0" blue="0"/>
                <alpha value="1.0"/>
                <width value="1"/>
                <length value="50.0"/>
                <inverseSpringConstant value="3.0"/>
                <style value="STRAIGHT" automate="true" xPos="0.0" yPos="0.0" zPos="0.0" stipplePattern="-1"/>
            </edgeAppearance>
            <featureList>
                <feature name="Source" type="org.navigatorgl.feature.legacy.StringFeature">
                    <valuelist primaryIndex="0" onlyShowPrimary="false">
                        <value>INNATEDB</value>
                        <value>HPRD</value>
                        <value>MINT</value>
                    </valuelist>
                </feature>
            </featureList>
        </edge>
        <edge>
            <edgeNodeList>
                <node id="P38398"/>
                <node id="P43246"/>
            </edgeNodeList>
            <edgeAppearance>
                <label value="IntAct, BioGrid, BIND" labelSource="Source" show="false"/>
                <color red="0" green="0" blue="0"/>
                <alpha value="1.0"/>
                <width value="1"/>
                <length value="50.0"/>
                <inverseSpringConstant value="3.0"/>
                <style value="STRAIGHT" automate="true" xPos="0.0" yPos="0.0" zPos="0.0" stipplePattern="-1"/>
            </edgeAppearance>
            <featureList>
                <feature name="Source" type="org.navigatorgl.feature.legacy.StringFeature">
                    <valuelist primaryIndex="0" onlyShowPrimary="false">
                        <value>IntAct</value>
                        <value>BioGrid</value>
                        <value>BIND</value>
                    </valuelist>
                </feature>
            </featureList>
        </edge>
        <edge>
            <edgeNodeList>
                <node id="P00533"/>
                <node id="Q06124"/>
            </edgeNodeList>
            <edgeAppearance>
                <label value="INNATEDB, JonesErbB1, HPRD, BIND, BioGrid, MINT" labelSource="Source" show="false"/>
                <color red="0" green="0" blue="0"/>
                <alpha value="1.0"/>
                <width value="1"/>
                <length value="50.0"/>
                <inverseSpringConstant value="3.0"/>
                <style value="STRAIGHT" automate="true" xPos="0.0" yPos="0.0" zPos="0.0" stipplePattern="-1"/>
            </edgeAppearance>
            <featureList>
                <feature name="Source" type="org.navigatorgl.feature.legacy.StringFeature">
                    <valuelist primaryIndex="0" onlyShowPrimary="false">
                        <value>INNATEDB</value>
                        <value>JonesErbB1</value>
                        <value>HPRD</value>
                        <value>BIND</value>
                        <value>BioGrid</value>
                        <value>MINT</value>
                    </valuelist>
                </feature>
            </featureList>
        </edge>
        <edge>
            <edgeNodeList>
                <node id="P02545"/>
                <node id="P01106"/>
            </edgeNodeList>
            <edgeAppearance>
                <label value="IntAct" labelSource="Source" show="false"/>
                <color red="0" green="0" blue="0"/>
                <alpha value="1.0"/>
                <width value="1"/>
                <length value="50.0"/>
                <inverseSpringConstant value="3.0"/>
                <style value="STRAIGHT" automate="true" xPos="0.0" yPos="0.0" zPos="0.0" stipplePattern="-1"/>
            </edgeAppearance>
            <featureList>
                <feature name="Source" type="org.navigatorgl.feature.legacy.StringFeature">
                    <valuelist primaryIndex="0" onlyShowPrimary="false">
                        <value>IntAct</value>
                    </valuelist>
                </feature>
            </featureList>
        </edge>
        <edge>
            <edgeNodeList>
                <node id="P42566"/>
                <node id="P42566"/>
            </edgeNodeList>
            <edgeAppearance>
                <label value="HPRD, BioGrid_Mouse, MINT_Yeast, IntAct, BioGrid_Yeast, MINT, IntAct_Yeast" labelSource="Source" show="false"/>
                <color red="0" green="0" blue="0"/>
                <alpha value="1.0"/>
                <width value="1"/>
                <length value="50.0"/>
                <inverseSpringConstant value="3.0"/>
                <style value="STRAIGHT" automate="true" xPos="0.0" yPos="0.0" zPos="0.0" stipplePattern="-1"/>
            </edgeAppearance>
            <featureList>
                <feature name="Source" type="org.navigatorgl.feature.legacy.StringFeature">
                    <valuelist primaryIndex="0" onlyShowPrimary="false">
                        <value>HPRD</value>
                        <value>BioGrid_Mouse</value>
                        <value>MINT_Yeast</value>
                        <value>IntAct</value>
                        <value>BioGrid_Yeast</value>
                        <value>MINT</value>
                        <value>IntAct_Yeast</value>
                    </valuelist>
                </feature>
            </featureList>
        </edge>
        <edge>
            <edgeNodeList>
                <node id="Q16288"/>
                <node id="P05412"/>
            </edgeNodeList>
            <edgeAppearance>
                <label value="HPRD" labelSource="Source" show="false"/>
                <color red="0" green="0" blue="0"/>
                <alpha value="1.0"/>
                <width value="1"/>
                <length value="50.0"/>
                <inverseSpringConstant value="3.0"/>
                <style value="STRAIGHT" automate="true" xPos="0.0" yPos="0.0" zPos="0.0" stipplePattern="-1"/>
            </edgeAppearance>
            <featureList>
                <feature name="Source" type="org.navigatorgl.feature.legacy.StringFeature">
                    <valuelist primaryIndex="0" onlyShowPrimary="false">
                        <value>HPRD</value>
                    </valuelist>
                </feature>
            </featureList>
        </edge>
        <edge>
            <edgeNodeList>
                <node id="P29353"/>
                <node id="P09619"/>
            </edgeNodeList>
            <edgeAppearance>
                <label value="HPRD, BIND, BioGrid" labelSource="Source" show="false"/>
                <color red="0" green="0" blue="0"/>
                <alpha value="1.0"/>
                <width value="1"/>
                <length value="50.0"/>
                <inverseSpringConstant value="3.0"/>
                <style value="STRAIGHT" automate="true" xPos="0.0" yPos="0.0" zPos="0.0" stipplePattern="-1"/>
            </edgeAppearance>
            <featureList>
                <feature name="Source" type="org.navigatorgl.feature.legacy.StringFeature">
                    <valuelist primaryIndex="0" onlyShowPrimary="false">
                        <value>HPRD</value>
                        <value>BIND</value>
                        <value>BioGrid</value>
                    </valuelist>
                </feature>
            </featureList>
        </edge>
        <edge>
            <edgeNodeList>
                <node id="P08238"/>
                <node id="Q8N726"/>
            </edgeNodeList>
            <edgeAppearance>
                <label value="HPRD" labelSource="Source" show="false"/>
                <color red="0" green="0" blue="0"/>
                <alpha value="1.0"/>
                <width value="1"/>
                <length value="50.0"/>
                <inverseSpringConstant value="3.0"/>
                <style value="STRAIGHT" automate="true" xPos="0.0" yPos="0.0" zPos="0.0" stipplePattern="-1"/>
            </edgeAppearance>
            <featureList>
                <feature name="Source" type="org.navigatorgl.feature.legacy.StringFeature">
                    <valuelist primaryIndex="0" onlyShowPrimary="false">
                        <value>HPRD</value>
                    </valuelist>
                </feature>
            </featureList>
        </edge>
        <edge>
            <edgeNodeList>
                <node id="P23769"/>
                <node id="P31749"/>
            </edgeNodeList>
            <edgeAppearance>
                <label value="INNATEDB, HPRD" labelSource="Source" show="false"/>
                <color red="0" green="0" blue="0"/>
                <alpha value="1.0"/>
                <width value="1"/>
                <length value="50.0"/>
                <inverseSpringConstant value="3.0"/>
                <style value="STRAIGHT" automate="true" xPos="0.0" yPos="0.0" zPos="0.0" stipplePattern="-1"/>
            </edgeAppearance>
            <featureList>
                <feature name="Source" type="org.navigatorgl.feature.legacy.StringFeature">
                    <valuelist primaryIndex="0" onlyShowPrimary="false">
                        <value>INNATEDB</value>
                        <value>HPRD</value>
                    </valuelist>
                </feature>
            </featureList>
        </edge>
        <edge>
            <edgeNodeList>
                <node id="O43524"/>
                <node id="P13010"/>
            </edgeNodeList>
            <edgeAppearance>
                <label value="BEHRENDS_AUTOPHAGY_LOW" labelSource="Source" show="false"/>
                <color red="0" green="0" blue="0"/>
                <alpha value="1.0"/>
                <width value="1"/>
                <length value="50.0"/>
                <inverseSpringConstant value="3.0"/>
                <style value="STRAIGHT" automate="true" xPos="0.0" yPos="0.0" zPos="0.0" stipplePattern="-1"/>
            </edgeAppearance>
            <featureList>
                <feature name="Source" type="org.navigatorgl.feature.legacy.StringFeature">
                    <valuelist primaryIndex="0" onlyShowPrimary="false">
                        <value>BEHRENDS_AUTOPHAGY_LOW</value>
                    </valuelist>
                </feature>
            </featureList>
        </edge>
        <edge>
            <edgeNodeList>
                <node id="P40189"/>
                <node id="P40189"/>
            </edgeNodeList>
            <edgeAppearance>
[truncated: 964,325 more chars]
