# Supplementary material for: Visual Data Mining of Biological Networks: One Size Does Not Fit All
Source: PLoS Comput Biol. 2013 Jan 10;9(1):e1002833. doi: 10.1371/journal.pcbi.1002833 (PMC3547662; doi:10.1371/journal.pcbi.1002833)
Supplement: Dataset S3 — Pathway network. XML file corresponding to Figure S2. (XML) [file pcbi.1002833.s003.xml]

<?xml version="1.0" encoding="ISO-8859-1"?>
<entry>
    <networkInfo name="New Network">
        <fileVersion value="2.1.4"/>
        <paused value="true"/>
        <size height="1200" width="1800" depth="1000"/>
        <blended value="true"/>
        <position xPos="495.80096" yPos="-165.9749" zPos="0"/>
        <zoom value="0.54963315"/>
        <featureList/>
    </networkInfo>
    <networkNodeList>
        <node id="Q9UJ68">
            <nodeAppearance>
                <label value="Q9UJ68" show="false" alpha="0.0" position="E"/>
                <position xPos="53.04065" yPos="321.76556" zPos="0.0" fixed="false"/>
                <advancedPosition xPos="400.0" yPos="-400.0" zPos="0.0" xFixed="true" yFixed="false" zFixed="false"/>
                <color red="0" green="0" blue="255"/>
                <size width="15" height="15"/>
                <alpha value="0.13"/>
                <highlight highlighted="false" size="12">
                    <color red="255" green="0" blue="0"/>
                </highlight>
                <shape value="Diamond"/>
            </nodeAppearance>
            <featureList>
                <feature name="APSP Hits" type="org.navigatorgl.feature.legacy.IntegerFeature">
                    <valuelist primaryIndex="0" mode="PRIMARY">
                        <value>206</value>
                    </valuelist>
                </feature>
                <feature name="Gene Name" type="org.navigatorgl.feature.legacy.StringFeature">
                    <valuelist primaryIndex="0" onlyShowPrimary="true">
                        <value>MSRA</value>
                    </valuelist>
                </feature>
                <feature name="GO Info" type="org.navigatorgl.feature.legacy.GOFeature">
                    <goCategory>P - Translation</goCategory>
                    <goTermList type="go_cellular_component"/>
                    <goTermList type="go_biological_process">
                        <goTerm id="GO:0006555">
                            <description>methionine metabolic process</description>
                            <evidence>TAS</evidence>
                        </goTerm>
                        <goTerm id="GO:0006979">
                            <description>response to oxidative stress</description>
                            <evidence>TAS</evidence>
                        </goTerm>
                        <goTerm id="GO:0006464">
                            <description>protein modification</description>
                            <evidence>TAS</evidence>
                        </goTerm>
                    </goTermList>
                    <goTermList type="go_molecular_function">
                        <goTerm id="GO:0008113">
                            <description>protein-methionine-S-oxide reductase activity</description>
                            <evidence>TAS</evidence>
                        </goTerm>
                    </goTermList>
                </feature>
            </featureList>
        </node>
        <node id="P49736">
            <nodeAppearance>
                <label value="MCM2" labelSource="Gene Name" show="true" alpha="0.0" position="W"/>
                <position xPos="-787.4528" yPos="105.969925" zPos="0.0" fixed="false"/>
                <advancedPosition xPos="300.0" yPos="-200.0" zPos="0.0" xFixed="true" yFixed="false" zFixed="false"/>
                <color red="0" green="0" blue="255"/>
                <size width="15" height="15"/>
                <alpha value="1.0"/>
                <highlight highlighted="true" size="16">
                    <color red="0" green="255" blue="0"/>
                </highlight>
                <shape value="Diamond"/>
            </nodeAppearance>
            <featureList>
                <feature name="APSP Hits" type="org.navigatorgl.feature.legacy.IntegerFeature">
                    <valuelist primaryIndex="0" mode="PRIMARY">
                        <value>575</value>
                    </valuelist>
                </feature>
                <feature name="Gene Name" type="org.navigatorgl.feature.legacy.StringFeature">
                    <valuelist primaryIndex="0" onlyShowPrimary="true">
                        <value>MCM2</value>
                    </valuelist>
                </feature>
                <feature name="GO Info" type="org.navigatorgl.feature.legacy.GOFeature">
                    <goCategory>D - Genome Maintenance</goCategory>
                    <goTermList type="go_cellular_component">
                        <goTerm id="GO:0005654">
                            <description>nucleoplasm</description>
                            <evidence>EXP</evidence>
                        </goTerm>
                        <goTerm id="GO:0005634">
                            <description>nucleus</description>
                            <evidence>null</evidence>
                        </goTerm>
                        <goTerm id="GO:0000785">
                            <description>chromatin</description>
                            <evidence>TAS</evidence>
                        </goTerm>
                    </goTermList>
                    <goTermList type="go_biological_process">
                        <goTerm id="GO:0006260">
                            <description>DNA replication</description>
                            <evidence>TAS</evidence>
                        </goTerm>
                        <goTerm id="GO:0007049">
                            <description>cell cycle</description>
                            <evidence>null</evidence>
                        </goTerm>
                        <goTerm id="GO:0006270">
                            <description>DNA replication initiation</description>
                            <evidence>IEA</evidence>
                        </goTerm>
                        <goTerm id="GO:0045449">
                            <description>regulation of transcription</description>
                            <evidence>IEA</evidence>
                        </goTerm>
                        <goTerm id="GO:0006350">
                            <description>transcription</description>
                            <evidence>IEA</evidence>
                        </goTerm>
                    </goTermList>
                    <goTermList type="go_molecular_function">
                        <goTerm id="GO:0005515">
                            <description>protein binding</description>
                            <evidence>IPI</evidence>
                        </goTerm>
                        <goTerm id="GO:0008270">
                            <description>zinc ion binding</description>
                            <evidence>IEA</evidence>
                        </goTerm>
                        <goTerm id="GO:0005524">
                            <description>ATP binding</description>
                            <evidence>IEA</evidence>
                        </goTerm>
                        <goTerm id="GO:0003677">
                            <description>DNA binding</description>
                            <evidence>null</evidence>
                        </goTerm>
                    </goTermList>
                </feature>
                <feature name="Pathways" type="org.navigatorgl.feature.legacy.StringFeature">
                    <valuelist primaryIndex="0" onlyShowPrimary="true">
                        <value>Cell Cycle</value>
                    </valuelist>
                </feature>
            </featureList>
        </node>
        <node id="O60566">
            <nodeAppearance>
                <label value="BUB1B" labelSource="Gene Name" show="true" alpha="0.0" position="NE"/>
                <position xPos="-949.2814" yPos="-505.40747" zPos="0.0" fixed="false"/>
                <advancedPosition xPos="0.0" yPos="700.0" zPos="0.0" xFixed="false" yFixed="true" zFixed="false"/>
                <color red="0" green="255" blue="0"/>
                <size width="16" height="16"/>
                <alpha value="1.0"/>
                <highlight highlighted="true" size="16">
                    <color red="0" green="255" blue="0"/>
                </highlight>
                <shape value="Ellipse"/>
            </nodeAppearance>
            <featureList>
                <feature name="APSP Hits" type="org.navigatorgl.feature.legacy.IntegerFeature">
                    <valuelist primaryIndex="0" mode="PRIMARY">
                        <value>221</value>
                    </valuelist>
                </feature>
                <feature name="Gene Name" type="org.navigatorgl.feature.legacy.StringFeature">
                    <valuelist primaryIndex="0" onlyShowPrimary="true">
                        <value>BUB1B</value>
                    </valuelist>
                </feature>
                <feature name="GO Info" type="org.navigatorgl.feature.legacy.GOFeature">
                    <goCategory>D - Genome Maintenance</goCategory>
                    <goTermList type="go_cellular_component">
                        <goTerm id="GO:0000940">
                            <description>outer kinetochore of condensed chromosome</description>
                            <evidence>IDA</evidence>
                        </goTerm>
                        <goTerm id="GO:0005737">
                            <description>cytoplasm</description>
                            <evidence>IDA</evidence>
                        </goTerm>
                        <goTerm id="GO:0005815">
                            <description>microtubule organizing center</description>
                            <evidence>IEA</evidence>
                        </goTerm>
                        <goTerm id="GO:0005680">
                            <description>anaphase-promoting complex</description>
                            <evidence>TAS</evidence>
                        </goTerm>
                        <goTerm id="GO:0000776">
                            <description>kinetochore</description>
                            <evidence>null</evidence>
                        </goTerm>
                        <goTerm id="GO:0051233">
                            <description>spindle midzone</description>
                            <evidence>NAS</evidence>
                        </goTerm>
                        <goTerm id="GO:0005829">
                            <description>cytosol</description>
                            <evidence>EXP</evidence>
                        </goTerm>
                    </goTermList>
                    <goTermList type="go_biological_process">
                        <goTerm id="GO:0007067">
                            <description>mitosis</description>
                            <evidence>null</evidence>
                        </goTerm>
                        <goTerm id="GO:0007049">
                            <description>cell cycle</description>
                            <evidence>NAS</evidence>
                        </goTerm>
                        <goTerm id="GO:0007093">
                            <description>mitotic checkpoint</description>
                            <evidence>null</evidence>
                        </goTerm>
                        <goTerm id="GO:0008283">
                            <description>cell proliferation</description>
                            <evidence>null</evidence>
                        </goTerm>
                        <goTerm id="GO:0048015">
                            <description>phosphoinositide-mediated signaling</description>
                            <evidence>NAS</evidence>
                        </goTerm>
                        <goTerm id="GO:0006915">
                            <description>apoptosis</description>
                            <evidence>IEA</evidence>
                        </goTerm>
                        <goTerm id="GO:0006468">
                            <description>protein amino acid phosphorylation</description>
                            <evidence>IEA</evidence>
                        </goTerm>
                        <goTerm id="GO:0007051">
                            <description>spindle organization and biogenesis</description>
                            <evidence>NAS</evidence>
                        </goTerm>
                        <goTerm id="GO:0051436">
                            <description>negative regulation of ubiquitin ligase activity during mitotic cell cycle</description>
                            <evidence>EXP</evidence>
                        </goTerm>
                        <goTerm id="GO:0031145">
                            <description>anaphase-promoting complex-dependent proteasomal ubiquitin-dependent protein catabolic process</description>
                            <evidence>EXP</evidence>
                        </goTerm>
                        <goTerm id="GO:0051301">
                            <description>cell division</description>
                            <evidence>IEA</evidence>
                        </goTerm>
                    </goTermList>
                    <goTermList type="go_molecular_function">
                        <goTerm id="GO:0005515">
                            <description>protein binding</description>
                            <evidence>IPI</evidence>
                        </goTerm>
                        <goTerm id="GO:0004672">
                            <description>protein kinase activity</description>
                            <evidence>null</evidence>
                        </goTerm>
                        <goTerm id="GO:0004674">
                            <description>protein serine/threonine kinase activity</description>
                            <evidence>IEA</evidence>
                        </goTerm>
                        <goTerm id="GO:0005524">
                            <description>ATP binding</description>
                            <evidence>IEA</evidence>
                        </goTerm>
                    </goTermList>
                </feature>
                <feature name="Pathways" type="org.navigatorgl.feature.legacy.StringFeature">
                    <valuelist primaryIndex="0" onlyShowPrimary="true">
                        <value>Cell Cycle</value>
                    </valuelist>
                </feature>
            </featureList>
        </node>
        <node id="Q13315">
            <nodeAppearance>
                <label value="ATM" labelSource="Gene Name" show="true" alpha="0.0" position="W"/>
                <position xPos="-1006.7031" yPos="-150.59506" zPos="0.0" fixed="false"/>
                <advancedPosition xPos="0.0" yPos="700.0" zPos="0.0" xFixed="false" yFixed="true" zFixed="false"/>
                <color red="0" green="255" blue="0"/>
                <size width="16" height="16"/>
                <alpha value="1.0"/>
                <highlight highlighted="true" size="16">
                    <color red="255" green="0" blue="0"/>
                </highlight>
                <shape value="Ellipse"/>
            </nodeAppearance>
            <featureList>
                <feature name="APSP Hits" type="org.navigatorgl.feature.legacy.IntegerFeature">
                    <valuelist primaryIndex="0" mode="PRIMARY">
                        <value>925</value>
                    </valuelist>
                </feature>
                <feature name="Gene Name" type="org.navigatorgl.feature.legacy.StringFeature">
                    <valuelist primaryIndex="0" onlyShowPrimary="true">
                        <value>ATM</value>
                    </valuelist>
                </feature>
                <feature name="GO Info" type="org.navigatorgl.feature.legacy.GOFeature">
                    <goCategory>D - Genome Maintenance</goCategory>
                    <goTermList type="go_cellular_component">
                        <goTerm id="GO:0016023">
                            <description>cytoplasmic membrane-bound vesicle</description>
                            <evidence>IEA</evidence>
                        </goTerm>
                        <goTerm id="GO:0005654">
                            <description>nucleoplasm</description>
                            <evidence>EXP</evidence>
                        </goTerm>
                    </goTermList>
                    <goTermList type="go_biological_process">
                        <goTerm id="GO:0007094">
                            <description>mitotic spindle checkpoint</description>
                            <evidence>IMP</evidence>
                        </goTerm>
                        <goTerm id="GO:0002331">
                            <description>pre-B cell allelic exclusion</description>
                            <evidence>ISS</evidence>
                        </goTerm>
                        <goTerm id="GO:0031572">
                            <description>G2/M transition DNA damage checkpoint</description>
                            <evidence>IMP</evidence>
                        </goTerm>
                        <goTerm id="GO:0006975">
                            <description>DNA damage induced protein phosphorylation</description>
                            <evidence>IDA</evidence>
                        </goTerm>
                        <goTerm id="GO:0010149">
                            <description>senescence (sensu Magnoliophyta)</description>
                            <evidence>IEP</evidence>
                        </goTerm>
                        <goTerm id="GO:0007165">
                            <description>signal transduction</description>
                            <evidence>null</evidence>
                        </goTerm>
                        <goTerm id="GO:0006281">
                            <description>DNA repair</description>
                            <evidence>null</evidence>
                        </goTerm>
                        <goTerm id="GO:0046777">
                            <description>protein amino acid autophosphorylation</description>
                            <evidence>IDA</evidence>
                        </goTerm>
                        <goTerm id="GO:0010212">
                            <description>response to ionizing radiation</description>
                            <evidence>IDA</evidence>
                        </goTerm>
                        <goTerm id="GO:0043517">
                            <description>positive regulation of DNA damage response, signal transduction by p53 class mediator</description>
                            <evidence>IMP</evidence>
                        </goTerm>
                        <goTerm id="GO:0007050">
                            <description>cell cycle arrest</description>
                            <evidence>IMP</evidence>
                        </goTerm>
                        <goTerm id="GO:0000074">
                            <description>regulation of progression through cell cycle</description>
                            <evidence>TAS</evidence>
                        </goTerm>
                        <goTerm id="GO:0007131">
                            <description>meiotic recombination</description>
                            <evidence>TAS</evidence>
                        </goTerm>
                    </goTermList>
                    <goTermList type="go_molecular_function">
                        <goTerm id="GO:0047485">
                            <description>protein N-terminus binding</description>
                            <evidence>IDA</evidence>
                        </goTerm>
                        <goTerm id="GO:0004674">
                            <description>protein serine/threonine kinase activity</description>
                            <evidence>IDA</evidence>
                        </goTerm>
                        <goTerm id="GO:0004677">
                            <description>DNA-dependent protein kinase activity</description>
                            <evidence>IDA</evidence>
                        </goTerm>
                        <goTerm id="GO:0016303">
                            <description>phosphatidylinositol 3-kinase activity</description>
                            <evidence>IMP</evidence>
                        </goTerm>
                        <goTerm id="GO:0046983">
                            <description>protein dimerization activity</description>
                            <evidence>IDA</evidence>
                        </goTerm>
                        <goTerm id="GO:0032403">
                            <description>protein complex binding</description>
                            <evidence>IDA</evidence>
                        </goTerm>
                        <goTerm id="GO:0005524">
                            <description>ATP binding</description>
                            <evidence>IEA</evidence>
                        </goTerm>
                        <goTerm id="GO:0003677">
                            <description>DNA binding</description>
                            <evidence>IEA</evidence>
                        </goTerm>
                    </goTermList>
                </feature>
                <feature name="Pathways" type="org.navigatorgl.feature.legacy.StringFeature">
                    <valuelist primaryIndex="0" onlyShowPrimary="true">
                        <value>Cell Cycle</value>
                        <value>DNA Repair</value>
                    </valuelist>
                </feature>
            </featureList>
        </node>
        <node id="Q00987">
            <nodeAppearance>
                <label value="MDM2" labelSource="Gene Name" show="true" alpha="0.0" position="W"/>
                <position xPos="-588.0183" yPos="-563.9961" zPos="0.0" fixed="false"/>
                <advancedPosition xPos="-200.0" yPos="-150.0" zPos="0.0" xFixed="true" yFixed="false" zFixed="false"/>
                <color red="255" green="0" blue="51"/>
                <size width="15" height="15"/>
                <alpha value="1.0"/>
                <highlight highlighted="true" size="16">
                    <color red="0" green="255" blue="0"/>
                </highlight>
                <shape value="Rectangle"/>
            </nodeAppearance>
            <featureList>
                <feature name="APSP Hits" type="org.navigatorgl.feature.legacy.IntegerFeature">
                    <valuelist primaryIndex="0" mode="PRIMARY">
                        <value>1380</value>
                    </valuelist>
                </feature>
                <feature name="Gene Name" type="org.navigatorgl.feature.legacy.StringFeature">
                    <valuelist primaryIndex="0" onlyShowPrimary="true">
                        <value>MDM2</value>
                    </valuelist>
                </feature>
                <feature name="GO Info" type="org.navigatorgl.feature.legacy.GOFeature">
                    <goCategory>D - Genome Maintenance</goCategory>
                    <goTermList type="go_cellular_component">
                        <goTerm id="GO:0030666">
                            <description>endocytic vesicle membrane</description>
                            <evidence>EXP</evidence>
                        </goTerm>
                        <goTerm id="GO:0043234">
                            <description>protein complex</description>
                            <evidence>IDA</evidence>
                        </goTerm>
                        <goTerm id="GO:0005886">
                            <description>plasma membrane</description>
                            <evidence>EXP</evidence>
                        </goTerm>
                        <goTerm id="GO:0005730">
                            <description>nucleolus</description>
                            <evidence>IDA</evidence>
                        </goTerm>
                        <goTerm id="GO:0005654">
                            <description>nucleoplasm</description>
                            <evidence>IDA</evidence>
                        </goTerm>
                        <goTerm id="GO:0005626">
                            <description>insoluble fraction</description>
                            <evidence>IDA</evidence>
                        </goTerm>
                        <goTerm id="GO:0005829">
                            <description>cytosol</description>
                            <evidence>EXP</evidence>
                        </goTerm>
                    </goTermList>
                    <goTermList type="go_biological_process">
                        <goTerm id="GO:0008284">
                            <description>positive regulation of cell proliferation</description>
                            <evidence>TAS</evidence>
                        </goTerm>
                        <goTerm id="GO:0016567">
                            <description>protein ubiquitination</description>
                            <evidence>IDA</evidence>
                        </goTerm>
                        <goTerm id="GO:0008285">
                            <description>negative regulation of cell proliferation</description>
                            <evidence>null</evidence>
                        </goTerm>
                        <goTerm id="GO:0042176">
                            <description>regulation of protein catabolic process</description>
                            <evidence>IDA</evidence>
                        </goTerm>
                        <goTerm id="GO:0032436">
                            <description>positive regulation of proteasomal ubiquitin-dependent protein catabolic process</description>
                            <evidence>IDA</evidence>
                        </goTerm>
                        <goTerm id="GO:0000122">
                            <description>negative regulation of transcription from RNA polymerase II promoter</description>
                            <evidence>IDA</evidence>
                        </goTerm>
                        <goTerm id="GO:0045184">
                            <description>establishment of protein localization</description>
                            <evidence>IDA</evidence>
                        </goTerm>
                        <goTerm id="GO:0031648">
                            <description>protein destabilization</description>
                            <evidence>IDA</evidence>
                        </goTerm>
                        <goTerm id="GO:0006461">
                            <description>protein complex assembly</description>
                            <evidence>IDA</evidence>
                        </goTerm>
                        <goTerm id="GO:0042787">
                            <description>protein ubiquitination during ubiquitin-dependent protein catabolic process</description>
                            <evidence>IDA</evidence>
                        </goTerm>
                        <goTerm id="GO:0044419">
                            <description>interspecies interaction between organisms</description>
                            <evidence>IEA</evidence>
                        </goTerm>
                        <goTerm id="GO:0043518">
                            <description>negative regulation of DNA damage response, signal transduction by p53 class mediator</description>
                            <evidence>IDA</evidence>
                        </goTerm>
                        <goTerm id="GO:0000074">
                            <description>regulation of progression through cell cycle</description>
                            <evidence>TAS</evidence>
                        </goTerm>
                    </goTermList>
                    <goTermList type="go_molecular_function">
                        <goTerm id="GO:0002039">
                            <description>p53 binding</description>
                            <evidence>IPI</evidence>
                        </goTerm>
                        <goTerm id="GO:0004842">
                            <description>ubiquitin-protein ligase activity</description>
                            <evidence>IDA</evidence>
                        </goTerm>
                        <goTerm id="GO:0017163">
                            <description>negative regulator of basal transcription activity</description>
                            <evidence>IDA</evidence>
                        </goTerm>
                        <goTerm id="GO:0008270">
                            <description>zinc ion binding</description>
                            <evidence>IDA</evidence>
                        </goTerm>
                        <goTerm id="GO:0019899">
                            <description>enzyme binding</description>
                            <evidence>IPI</evidence>
                        </goTerm>
                        <goTerm id="GO:0042802">
                            <description>identical protein binding</description>
                            <evidence>IPI</evidence>
                        </goTerm>
                    </goTermList>
                </feature>
                <feature name="Pathways" type="org.navigatorgl.feature.legacy.StringFeature">
                    <valuelist primaryIndex="0" onlyShowPrimary="true">
                        <value>Cell Cycle</value>
                    </valuelist>
                </feature>
            </featureList>
        </node>
        <node id="P23769">
            <nodeAppearance>
                <label value="P23769" show="false" alpha="0.0" position="E"/>
                <position xPos="-390.79956" yPos="-614.00073" zPos="0.0" fixed="false"/>
                <advancedPosition xPos="-200.0" yPos="-150.0" zPos="0.0" xFixed="true" yFixed="false" zFixed="false"/>
                <color red="255" green="0" blue="51"/>
                <size width="15" height="15"/>
                <alpha value="0.13"/>
                <highlight highlighted="false" size="12">
                    <color red="255" green="0" blue="0"/>
                </highlight>
                <shape value="Rectangle"/>
            </nodeAppearance>
            <featureList>
                <feature name="APSP Hits" type="org.navigatorgl.feature.legacy.IntegerFeature">
                    <valuelist primaryIndex="0" mode="PRIMARY">
                        <value>295</value>
                    </valuelist>
                </feature>
                <feature name="Gene Name" type="org.navigatorgl.feature.legacy.StringFeature">
                    <valuelist primaryIndex="0" onlyShowPrimary="true">
                        <value>GATA2</value>
                    </valuelist>
                </feature>
                <feature name="GO Info" type="org.navigatorgl.feature.legacy.GOFeature">
                    <goCategory>T - Transcription</goCategory>
                    <goTermList type="go_cellular_component">
                        <goTerm id="GO:0005634">
                            <description>nucleus</description>
                            <evidence>null</evidence>
                        </goTerm>
                    </goTermList>
                    <goTermList type="go_biological_process">
                        <goTerm id="GO:0006909">
                            <description>phagocytosis</description>
                            <evidence>IEA</evidence>
                        </goTerm>
                        <goTerm id="GO:0050766">
                            <description>positive regulation of phagocytosis</description>
                            <evidence>ISS</evidence>
                        </goTerm>
                        <goTerm id="GO:0006366">
                            <description>transcription from RNA polymerase II promoter</description>
                            <evidence>null</evidence>
                        </goTerm>
                        <goTerm id="GO:0006350">
                            <description>transcription</description>
                            <evidence>IEA</evidence>
                        </goTerm>
                    </goTermList>
                    <goTermList type="go_molecular_function">
                        <goTerm id="GO:0043565">
                            <description>sequence-specific DNA binding</description>
                            <evidence>IEA</evidence>
                        </goTerm>
                        <goTerm id="GO:0003700">
                            <description>transcription factor activity</description>
                            <evidence>null</evidence>
                        </goTerm>
                        <goTerm id="GO:0008270">
                            <description>zinc ion binding</description>
                            <evidence>IEA</evidence>
                        </goTerm>
                        <goTerm id="GO:0008134">
                            <description>transcription factor binding</description>
                            <evidence>IPI</evidence>
                        </goTerm>
                    </goTermList>
                </feature>
            </featureList>
        </node>
        <node id="P51532">
            <nodeAppearance>
                <label value="P51532" show="false" alpha="0.0" position="W"/>
                <position xPos="-626.4183" yPos="-290.08304" zPos="0.0" fixed="false"/>
                <advancedPosition xPos="-200.0" yPos="-150.0" zPos="0.0" xFixed="true" yFixed="false" zFixed="false"/>
                <color red="255" green="0" blue="51"/>
                <size width="15" height="15"/>
                <alpha value="0.13"/>
                <highlight highlighted="false" size="12">
                    <color red="255" green="0" blue="0"/>
                </highlight>
                <shape value="Rectangle"/>
            </nodeAppearance>
            <featureList>
                <feature name="APSP Hits" type="org.navigatorgl.feature.legacy.IntegerFeature">
                    <valuelist primaryIndex="0" mode="PRIMARY">
                        <value>649</value>
                    </valuelist>
                </feature>
                <feature name="Gene Name" type="org.navigatorgl.feature.legacy.StringFeature">
                    <valuelist primaryIndex="0" onlyShowPrimary="true">
                        <value>SMARCA4</value>
                    </valuelist>
                </feature>
                <feature name="GO Info" type="org.navigatorgl.feature.legacy.GOFeature">
                    <goCategory>D - Genome Maintenance</goCategory>
                    <goTermList type="go_cellular_component">
                        <goTerm id="GO:0016514">
                            <description>SWI/SNF complex</description>
                            <evidence>IDA</evidence>
                        </goTerm>
                        <goTerm id="GO:0005634">
                            <description>nucleus</description>
                            <evidence>TAS</evidence>
                        </goTerm>
                        <goTerm id="GO:0005654">
                            <description>nucleoplasm</description>
                            <evidence>null</evidence>
                        </goTerm>
                    </goTermList>
                    <goTermList type="go_biological_process">
                        <goTerm id="GO:0051091">
                            <description>positive regulation of transcription factor activity</description>
                            <evidence>IDA</evidence>
                        </goTerm>
                        <goTerm id="GO:0006357">
                            <description>regulation of transcription from RNA polymerase II promoter</description>
                            <evidence>null</evidence>
                        </goTerm>
                        <goTerm id="GO:0006338">
                            <description>chromatin remodeling</description>
                            <evidence>IDA</evidence>
                        </goTerm>
                        <goTerm id="GO:0045749">
                            <description>negative regulation of S phase of mitotic cell cycle</description>
                            <evidence>TAS</evidence>
                        </goTerm>
                        <goTerm id="GO:0006350">
                            <description>transcription</description>
                            <evidence>IEA</evidence>
                        </goTerm>
                    </goTermList>
                    <goTermList type="go_molecular_function">
                        <goTerm id="GO:0005515">
                            <description>protein binding</description>
                            <evidence>IPI</evidence>
                        </goTerm>
                        <goTerm id="GO:0002039">
                            <description>p53 binding</description>
                            <evidence>IPI</evidence>
                        </goTerm>
                        <goTerm id="GO:0003700">
                            <description>transcription factor activity</description>
                            <evidence>null</evidence>
                        </goTerm>
                        <goTerm id="GO:0047485">
                            <description>protein N-terminus binding</description>
                            <evidence>IPI</evidence>
                        </goTerm>
                        <goTerm id="GO:0003713">
                            <description>transcription coactivator activity</description>
                            <evidence>null</evidence>
                        </goTerm>
                        <goTerm id="GO:0016563">
                            <description>transcriptional activator activity</description>
                            <evidence>IMP</evidence>
                        </goTerm>
                        <goTerm id="GO:0004386">
                            <description>helicase activity</description>
                            <evidence>null</evidence>
                        </goTerm>
                        <goTerm id="GO:0003677">
                            <description>DNA binding</description>
                            <evidence>IEA</evidence>
                        </goTerm>
                        <goTerm id="GO:0005524">
                            <description>ATP binding</description>
                            <evidence>IEA</evidence>
                        </goTerm>
                        <goTerm id="GO:0008094">
                            <description>DNA-dependent ATPase activity</description>
                            <evidence>IGI</evidence>
                        </goTerm>
                        <goTerm id="GO:0042802">
                            <description>identical protein binding</description>
                            <evidence>IPI</evidence>
                        </goTerm>
                    </goTermList>
                </feature>
            </featureList>
        </node>
        <node id="P06239">
            <nodeAppearance>
                <label value="P06239" show="false" alpha="0.0" position="E"/>
                <position xPos="264.9861" yPos="-524.4331" zPos="0.0" fixed="false"/>
                <advancedPosition xPos="-400.0" yPos="-150.0" zPos="0.0" xFixed="true" yFixed="false" zFixed="false"/>
                <color red="255" green="0" blue="51"/>
                <size width="15" height="15"/>
                <alpha value="0.13"/>
                <highlight highlighted="false" size="12">
                    <color red="255" green="0" blue="0"/>
                </highlight>
                <shape value="Rectangle"/>
            </nodeAppearance>
            <featureList>
                <feature name="APSP Hits" type="org.navigatorgl.feature.legacy.IntegerFeature">
                    <valuelist primaryIndex="0" mode="PRIMARY">
                        <value>378</value>
                    </valuelist>
                </feature>
                <feature name="Gene Name" type="org.navigatorgl.feature.legacy.StringFeature">
                    <valuelist primaryIndex="0" onlyShowPrimary="true">
                        <value>LCK</value>
                    </valuelist>
                </feature>
                <feature name="GO Info" type="org.navigatorgl.feature.legacy.GOFeature">
                    <goCategory>D - Genome Maintenance</goCategory>
                    <goTermList type="go_cellular_component">
                        <goTerm id="GO:0005794">
                            <description>Golgi apparatus</description>
                            <evidence>IDA</evidence>
                        </goTerm>
                        <goTerm id="GO:0005886">
                            <description>plasma membrane</description>
                            <evidence>NAS</evidence>
                        </goTerm>
                        <goTerm id="GO:0045121">
                            <description>lipid raft</description>
                            <evidence>IDA</evidence>
                        </goTerm>
                        <goTerm id="GO:0000242">
                            <description>pericentriolar material</description>
                            <evidence>IDA</evidence>
                        </goTerm>
                        <goTerm id="GO:0005829">
                            <description>cytosol</description>
                            <evidence>EXP</evidence>
                        </goTerm>
                    </goTermList>
                    <goTermList type="go_biological_process">
                        <goTerm id="GO:0030097">
                            <description>hemopoiesis</description>
                            <evidence>NAS</evidence>
                        </goTerm>
                        <goTerm id="GO:0007242">
                            <description>intracellular signaling cascade</description>
                            <evidence>null</evidence>
                        </goTerm>
                        <goTerm id="GO:0051209">
                            <description>release of sequestered calcium ion into cytosol</description>
                            <evidence>ISS</evidence>
                        </goTerm>
                        <goTerm id="GO:0006919">
                            <description>caspase activation</description>
                            <evidence>IDA</evidence>
                        </goTerm>
                        <goTerm id="GO:0042493">
                            <description>response to drug</description>
                            <evidence>IDA</evidence>
                        </goTerm>
                        <goTerm id="GO:0006882">
                            <description>zinc ion homeostasis</description>
                            <evidence>IEP</evidence>
                        </goTerm>
                        <goTerm id="GO:0007265">
                            <description>Ras protein signal transduction</description>
                            <evidence>null</evidence>
                        </goTerm>
                        <goTerm id="GO:0006917">
                            <description>induction of apoptosis</description>
                            <evidence>IMP</evidence>
                        </goTerm>
                        <goTerm id="GO:0050862">
                            <description>positive regulation of T cell receptor signaling pathway</description>
                            <evidence>NAS</evidence>
                        </goTerm>
                        <goTerm id="GO:0051249">
                            <description>regulation of lymphocyte activation</description>
                            <evidence>NAS</evidence>
                        </goTerm>
                        <goTerm id="GO:0030217">
                            <description>T cell differentiation</description>
                            <evidence>IMP</evidence>
                        </goTerm>
                        <goTerm id="GO:0050870">
                            <description>positive regulation of T cell activation</description>
                            <evidence>IDA</evidence>
                        </goTerm>
                        <goTerm id="GO:0044419">
                            <description>interspecies interaction between organisms</description>
                            <evidence>IEA</evidence>
                        </goTerm>
                        <goTerm id="GO:0006468">
                            <description>protein amino acid phosphorylation</description>
                            <evidence>TAS</evidence>
                        </goTerm>
                        <goTerm id="GO:0000074">
                            <description>regulation of progression through cell cycle</description>
                            <evidence>NAS</evidence>
                        </goTerm>
                    </goTermList>
                    <goTermList type="go_molecular_function">
                        <goTerm id="GO:0019901">
                            <description>protein kinase binding</description>
                            <evidence>IPI</evidence>
                        </goTerm>
                        <goTerm id="GO:0042610">
                            <description>CD8 receptor binding</description>
                            <evidence>IPI</evidence>
                        </goTerm>
                        <goTerm id="GO:0008022">
                            <description>protein C-terminus binding</description>
                            <evidence>IPI</evidence>
                        </goTerm>
                        <goTerm id="GO:0005524">
                            <description>ATP binding</description>
                            <evidence>IEA</evidence>
                        </goTerm>
                        <goTerm id="GO:0001948">
                            <description>glycoprotein binding</description>
                            <evidence>IPI</evidence>
                        </goTerm>
                        <goTerm id="GO:0042609">
                            <description>CD4 receptor binding</description>
                            <evidence>IPI</evidence>
                        </goTerm>
                        <goTerm id="GO:0051117">
                            <description>ATPase binding</description>
                            <evidence>IPI</evidence>
                        </goTerm>
                        <goTerm id="GO:0004713">
                            <description>protein-tyrosine kinase activity</description>
                            <evidence>null</evidence>
                        </goTerm>
                        <goTerm id="GO:0004722">
                            <description>protein serine/threonine phosphatase activity</description>
                            <evidence>IDA</evidence>
                        </goTerm>
                        <goTerm id="GO:0004715">
                            <description>non-membrane spanning protein tyrosine kinase activity</description>
                            <evidence>IEA</evidence>
                        </goTerm>
                        <goTerm id="GO:0042169">
                            <description>SH2 domain binding</description>
                            <evidence>IPI</evidence>
                        </goTerm>
                        <goTerm id="GO:0043548">
                            <description>phosphoinositide 3-kinase binding</description>
                            <evidence>IPI</evidence>
                        </goTerm>
                    </goTermList>
                </feature>
            </featureList>
        </node>
        <node id="Q99081">
            <nodeAppearance>
                <label value="Q99081" show="false" alpha="0.0" position="E"/>
                <position xPos="-332.40158" yPos="-217.73245" zPos="0.0" fixed="false"/>
                <advancedPosition xPos="-200.0" yPos="-150.0" zPos="0.0" xFixed="true" yFixed="false" zFixed="false"/>
                <color red="255" green="0" blue="51"/>
                <size width="15" height="15"/>
                <alpha value="0.13"/>
                <highlight highlighted="false" size="12">
                    <color red="255" green="0" blue="0"/>
                </highlight>
                <shape value="Rectangle"/>
            </nodeAppearance>
            <featureList>
                <feature name="APSP Hits" type="org.navigatorgl.feature.legacy.IntegerFeature">
                    <valuelist primaryIndex="0" mode="PRIMARY">
                        <value>255</value>
                    </valuelist>
                </feature>
                <feature name="Gene Name" type="org.navigatorgl.feature.legacy.StringFeature">
                    <valuelist primaryIndex="0" onlyShowPrimary="true">
                        <value>TCF12</value>
                    </valuelist>
                </feature>
                <feature name="GO Info" type="org.navigatorgl.feature.legacy.GOFeature">
                    <goCategory>T - Transcription</goCategory>
                    <goTermList type="go_cellular_component">
                        <goTerm id="GO:0005634">
                            <description>nucleus</description>
                            <evidence>IDA</evidence>
                        </goTerm>
                    </goTermList>
                    <goTermList type="go_biological_process">
                        <goTerm id="GO:0006955">
                            <description>immune response</description>
                            <evidence>TAS</evidence>
                        </goTerm>
                        <goTerm id="GO:0007517">
                            <description>muscle development</description>
                            <evidence>TAS</evidence>
                        </goTerm>
                        <goTerm id="GO:0006357">
                            <description>regulation of transcription from RNA polymerase II promoter</description>
                            <evidence>TAS</evidence>
                        </goTerm>
                        <goTerm id="GO:0006350">
                            <description>transcription</description>
                            <evidence>IEA</evidence>
                        </goTerm>
                    </goTermList>
                    <goTermList type="go_molecular_function">
                        <goTerm id="GO:0005515">
                            <description>protein binding</description>
                            <evidence>IPI</evidence>
                        </goTerm>
                        <goTerm id="GO:0003700">
                            <description>transcription factor activity</description>
                            <evidence>IDA</evidence>
                        </goTerm>
                        <goTerm id="GO:0003702">
                            <description>RNA polymerase II transcription factor activity</description>
                            <evidence>TAS</evidence>
                        </goTerm>
                    </goTermList>
                </feature>
            </featureList>
        </node>
        <node id="Q92574">
            <nodeAppearance>
                <label value="Q92574" show="false" alpha="0.0" position="E"/>
                <position xPos="266.07263" yPos="-413.3177" zPos="0.0" fixed="false"/>
                <advancedPosition xPos="-400.0" yPos="-150.0" zPos="0.0" xFixed="true" yFixed="false" zFixed="false"/>
                <color red="255" green="0" blue="51"/>
                <size width="15" height="15"/>
                <alpha value="0.13"/>
                <highlight highlighted="false" size="12">
                    <color red="255" green="0" blue="0"/>
                </highlight>
                <shape value="Rectangle"/>
            </nodeAppearance>
            <featureList>
                <feature name="APSP Hits" type="org.navigatorgl.feature.legacy.IntegerFeature">
                    <valuelist primaryIndex="0" mode="PRIMARY">
                        <value>316</value>
                    </valuelist>
                </feature>
                <feature name="Gene Name" type="org.navigatorgl.feature.legacy.StringFeature">
                    <valuelist primaryIndex="0" onlyShowPrimary="true">
                        <value>TSC1</value>
                    </valuelist>
                </feature>
                <feature name="GO Info" type="org.navigatorgl.feature.legacy.GOFeature">
                    <goCategory>D - Genome Maintenance</goCategory>
                    <goTermList type="go_cellular_component">
                        <goTerm id="GO:0016020">
                            <description>membrane</description>
                            <evidence>IEA</evidence>
                        </goTerm>
                        <goTerm id="GO:0005938">
                            <description>cell cortex</description>
                            <evidence>IDA</evidence>
                        </goTerm>
                        <goTerm id="GO:0030027">
                            <description>lamellipodium</description>
                            <evidence>IDA</evidence>
                        </goTerm>
                    </goTermList>
                    <goTermList type="go_biological_process">
                        <goTerm id="GO:0017148">
                            <description>negative regulation of protein biosynthetic process</description>
                            <evidence>IMP</evidence>
                        </goTerm>
                        <goTerm id="GO:0032007">
                            <description>negative regulation of TOR signaling pathway</description>
                            <evidence>IMP</evidence>
                        </goTerm>
                        <goTerm id="GO:0008285">
                            <description>negative regulation of cell proliferation</description>
                            <evidence>IMP</evidence>
                        </goTerm>
                        <goTerm id="GO:0051492">
                            <description>regulation of stress fiber formation</description>
                            <evidence>IDA</evidence>
                        </goTerm>
                        <goTerm id="GO:0007266">
                            <description>Rho protein signal transduction</description>
                            <evidence>TAS</evidence>
                        </goTerm>
                        <goTerm id="GO:0051894">
                            <description>positive regulation of focal adhesion formation</description>
                            <evidence>IDA</evidence>
                        </goTerm>
                        <goTerm id="GO:0006407">
                            <description>rRNA export from nucleus</description>
                            <evidence>IMP</evidence>
                        </goTerm>
                        <goTerm id="GO:0007160">
                            <description>cell-matrix adhesion</description>
                            <evidence>IMP</evidence>
                        </goTerm>
                        <goTerm id="GO:0043666">
                            <description>regulation of phosphoprotein phosphatase activity</description>
                            <evidence>IMP</evidence>
                        </goTerm>
                        <goTerm id="GO:0031397">
                            <description>negative regulation of protein ubiquitination</description>
                            <evidence>IDA</evidence>
                        </goTerm>
                        <goTerm id="GO:0007155">
                            <description>cell adhesion</description>
                            <evidence>TAS</evidence>
                        </goTerm>
                        <goTerm id="GO:0000074">
                            <description>regulation of progression through cell cycle</description>
                            <evidence>NAS</evidence>
                        </goTerm>
                    </goTermList>
                    <goTermList type="go_molecular_function">
                        <goTerm id="GO:0047485">
                            <description>protein N-terminus binding</description>
                            <evidence>IPI</evidence>
                        </goTerm>
                        <goTerm id="GO:0051087">
                            <description>chaperone binding</description>
                            <evidence>IPI</evidence>
                        </goTerm>
                    </goTermList>
                </feature>
            </featureList>
        </node>
        <node id="O00327">
            <nodeAppearance>
                <label value="O00327" show="false" alpha="0.0" position="SE"/>
                <position xPos="-60.19006" yPos="402.2187" zPos="0.0" fixed="false"/>
                <advancedPosition xPos="400.0" yPos="-400.0" zPos="0.0" xFixed="true" yFixed="false" zFixed="false"/>
                <color red="0" green="0" blue="255"/>
                <size width="15" height="15"/>
                <alpha value="0.13"/>
                <highlight highlighted="false" size="12">
                    <color red="255" green="0" blue="0"/>
                </highlight>
                <shape value="Diamond"/>
            </nodeAppearance>
            <featureList>
                <feature name="APSP Hits" type="org.navigatorgl.feature.legacy.IntegerFeature">
                    <valuelist primaryIndex="0" mode="PRIMARY">
                        <value>523</value>
                    </valuelist>
                </feature>
                <feature name="Gene Name" type="org.navigatorgl.feature.legacy.StringFeature">
                    <valuelist primaryIndex="0" onlyShowPrimary="true">
                        <value>ARNTL</value>
                    </valuelist>
                </feature>
                <feature name="GO Info" type="org.navigatorgl.feature.legacy.GOFeature">
                    <goCategory>C - Cellular Fate and Organization</goCategory>
                    <goTermList type="go_cellular_component">
                        <goTerm id="GO:0005667">
                            <description>transcription factor complex</description>
                            <evidence>IPI</evidence>
                        </goTerm>
                    </goTermList>
                    <goTermList type="go_biological_process">
                        <goTerm id="GO:0007165">
                            <description>signal transduction</description>
                            <evidence>IEA</evidence>
                        </goTerm>
                        <goTerm id="GO:0045944">
                            <description>positive regulation of transcription from RNA polymerase II promoter</description>
                            <evidence>IGI</evidence>
                        </goTerm>
                        <goTerm id="GO:0007623">
                            <description>circadian rhythm</description>
                            <evidence>TAS</evidence>
                        </goTerm>
                        <goTerm id="GO:0006350">
                            <description>transcription</description>
                            <evidence>IEA</evidence>
                        </goTerm>
                    </goTermList>
                    <goTermList type="go_molecular_function">
                        <goTerm id="GO:0051879">
                            <description>Hsp90 protein binding</description>
                            <evidence>IDA</evidence>
                        </goTerm>
                        <goTerm id="GO:0017162">
                            <description>aryl hydrocarbon receptor binding</description>
                            <evidence>IPI</evidence>
                        </goTerm>
                        <goTerm id="GO:0004871">
                            <description>signal transducer activity</description>
                            <evidence>IEA</evidence>
                        </goTerm>
                    </goTermList>
                </feature>
            </featureList>
        </node>
        <node id="P18846">
            <nodeAppearance>
                <label value="P18846" show="false" alpha="0.0" position="E"/>
                <position xPos="-397.92035" yPos="-192.26614" zPos="0.0" fixed="false"/>
                <advancedPosition xPos="-200.0" yPos="-150.0" zPos="0.0" xFixed="true" yFixed="false" zFixed="false"/>
                <color red="255" green="0" blue="51"/>
                <size width="15" height="15"/>
                <alpha value="0.13"/>
                <highlight highlighted="false" size="12">
                    <color red="255" green="0" blue="0"/>
                </highlight>
                <shape value="Rectangle"/>
            </nodeAppearance>
            <featureList>
                <feature name="APSP Hits" type="org.navigatorgl.feature.legacy.IntegerFeature">
                    <valuelist primaryIndex="0" mode="PRIMARY">
                        <value>220</value>
                    </valuelist>
                </feature>
                <feature name="Gene Name" type="org.navigatorgl.feature.legacy.StringFeature">
                    <valuelist primaryIndex="0" onlyShowPrimary="true">
                        <value>ATF1</value>
                    </valuelist>
                </feature>
                <feature name="GO Info" type="org.navigatorgl.feature.legacy.GOFeature">
                    <goCategory>T - Transcription</goCategory>
                    <goTermList type="go_cellular_component"/>
                    <goTermList type="go_biological_process">
                        <goTerm id="GO:0006355">
                            <description>regulation of transcription, DNA-dependent</description>
                            <evidence>IEA</evidence>
                        </goTerm>
                        <goTerm id="GO:0006350">
                            <description>transcription</description>
                            <evidence>IEA</evidence>
                        </goTerm>
                    </goTermList>
                    <goTermList type="go_molecular_function">
                        <goTerm id="GO:0005515">
                            <description>protein binding</description>
                            <evidence>IPI</evidence>
                        </goTerm>
                        <goTerm id="GO:0043565">
                            <description>sequence-specific DNA binding</description>
                            <evidence>IEA</evidence>
                        </goTerm>
                        <goTerm id="GO:0003700">
                            <description>transcription factor activity</description>
                            <evidence>null</evidence>
                        </goTerm>
                        <goTerm id="GO:0046983">
                            <description>protein dimerization activity</description>
                            <evidence>IEA</evidence>
                        </goTerm>
                    </goTermList>
                </feature>
            </featureList>
        </node>
        <node id="O95985">
            <nodeAppearance>
                <label value="O95985" show="false" alpha="0.0" position="W"/>
                <position xPos="-193.68903" yPos="363.85272" zPos="0.0" fixed="false"/>
                <advancedPosition xPos="400.0" yPos="-400.0" zPos="0.0" xFixed="true" yFixed="false" zFixed="false"/>
                <color red="0" green="0" blue="255"/>
                <size width="15" height="15"/>
                <alpha value="0.13"/>
                <highlight highlighted="false" size="12">
                    <color red="255" green="0" blue="0"/>
                </highlight>
                <shape value="Diamond"/>
            </nodeAppearance>
            <featureList>
                <feature name="APSP Hits" type="org.navigatorgl.feature.legacy.IntegerFeature">
                    <valuelist primaryIndex="0" mode="PRIMARY">
                        <value>206</value>
                    </valuelist>
                </feature>
                <feature name="Gene Name" type="org.navigatorgl.feature.legacy.StringFeature">
                    <valuelist primaryIndex="0" onlyShowPrimary="true">
                        <value>TOP3B</value>
                    </valuelist>
                </feature>
                <feature name="GO Info" type="org.navigatorgl.feature.legacy.GOFeature">
                    <goCategory>D - Genome Maintenance</goCategory>
                    <goTermList type="go_cellular_component">
                        <goTerm id="GO:0005634">
                            <description>nucleus</description>
                            <evidence>null</evidence>
                        </goTerm>
                    </goTermList>
                    <goTermList type="go_biological_process">
                        <goTerm id="GO:0006268">
                            <description>DNA unwinding during replication</description>
                            <evidence>IEA</evidence>
                        </goTerm>
                        <goTerm id="GO:0006265">
                            <description>DNA topological change</description>
                            <evidence>IEA</evidence>
                        </goTerm>
                        <goTerm id="GO:0007001">
                            <description>chromosome organization and biogenesis (sensu Eukaryota)</description>
                            <evidence>TAS</evidence>
                        </goTerm>
                    </goTermList>
                    <goTermList type="go_molecular_function">
                        <goTerm id="GO:0005515">
                            <description>protein binding</description>
                            <evidence>IPI</evidence>
                        </goTerm>
                        <goTerm id="GO:0003916">
                            <description>DNA topoisomerase activity</description>
                            <evidence>TAS</evidence>
                        </goTerm>
                        <goTerm id="GO:0003917">
                            <description>DNA topoisomerase type I activity</description>
                            <evidence>IEA</evidence>
                        </goTerm>
                        <goTerm id="GO:0005524">
                            <description>ATP binding</description>
                            <evidence>IEA</evidence>
                        </goTerm>
                        <goTerm id="GO:0003677">
                            <description>DNA binding</description>
                            <evidence>null</evidence>
                        </goTerm>
                    </goTermList>
                </feature>
            </featureList>
        </node>
        <node id="P38936">
            <nodeAppearance>
                <label value="CDKN1A" labelSource="Gene Name" show="true" alpha="0.0" position="E"/>
                <position xPos="-621.4072" yPos="72.96259" zPos="0.0" fixed="false"/>
                <advancedPosition xPos="300.0" yPos="-200.0" zPos="0.0" xFixed="true" yFixed="false" zFixed="false"/>
                <color red="0" green="0" blue="255"/>
                <size width="15" height="15"/>
                <alpha value="1.0"/>
                <highlight highlighted="true" size="16">
                    <color red="0" green="255" blue="0"/>
                </highlight>
                <shape value="Diamond"/>
            </nodeAppearance>
            <featureList>
                <feature name="APSP Hits" type="org.navigatorgl.feature.legacy.IntegerFeature">
                    <valuelist primaryIndex="0" mode="PRIMARY">
                        <value>682</value>
                    </valuelist>
                </feature>
                <feature name="Gene Name" type="org.navigatorgl.feature.legacy.StringFeature">
                    <valuelist primaryIndex="0" onlyShowPrimary="true">
                        <value>CDKN1A</value>
                    </valuelist>
                </feature>
                <feature name="GO Info" type="org.navigatorgl.feature.legacy.GOFeature">
                    <goCategory>D - Genome Maintenance</goCategory>
                    <goTermList type="go_cellular_component">
                        <goTerm id="GO:0000307">
                            <description>cyclin-dependent protein kinase holoenzyme complex</description>
                            <evidence>IDA</evidence>
                        </goTerm>
                        <goTerm id="GO:0005654">
                            <description>nucleoplasm</description>
                            <evidence>EXP</evidence>
                        </goTerm>
                        <goTerm id="GO:0005634">
                            <description>nucleus</description>
                            <evidence>null</evidence>
                        </goTerm>
                        <goTerm id="GO:0005829">
                            <description>cytosol</description>
                            <evidence>EXP</evidence>
                        </goTerm>
                    </goTermList>
                    <goTermList type="go_biological_process">
                        <goTerm id="GO:0030308">
                            <description>negative regulation of cell growth</description>
                            <evidence>IDA</evidence>
                        </goTerm>
                        <goTerm id="GO:0008285">
                            <description>negative regulation of cell proliferation</description>
                            <evidence>null</evidence>
                        </goTerm>
                        <goTerm id="GO:0007265">
                            <description>Ras protein signal transduction</description>
                            <evidence>IEP</evidence>
                        </goTerm>
                        <goTerm id="GO:0000079">
                            <description>regulation of cyclin-dependent protein kinase activity</description>
                            <evidence>null</evidence>
                        </goTerm>
                        <goTerm id="GO:0048146">
                            <description>positive regulation of fibroblast proliferation</description>
                            <evidence>IMP</evidence>
                        </goTerm>
                        <goTerm id="GO:0010149">
                            <description>senescence (sensu Magnoliophyta)</description>
                            <evidence>IDA</evidence>
                        </goTerm>
                        <goTerm id="GO:0042326">
                            <description>negative regulation of phosphorylation</description>
                            <evidence>IDA</evidence>
                        </goTerm>
                        <goTerm id="GO:0000082">
                            <description>G1/S transition of mitotic cell cycle</description>
                            <evidence>IDA</evidence>
                        </goTerm>
                        <goTerm id="GO:0000086">
                            <description>G2/M transition of mitotic cell cycle</description>
                            <evidence>IMP</evidence>
                        </goTerm>
                        <goTerm id="GO:0031668">
                            <description>cellular response to extracellular stimulus</description>
                            <evidence>IMP</evidence>
                        </goTerm>
                        <goTerm id="GO:0007050">
                            <description>cell cycle arrest</description>
                            <evidence>null</evidence>
                        </goTerm>
                        <goTerm id="GO:0006977">
                            <description>DNA damage response, signal transduction by p53 class mediator resulting in cell cycle arrest</description>
                            <evidence>IDA</evidence>
                        </goTerm>
                        <goTerm id="GO:0008629">
                            <description>induction of apoptosis by intracellular signals</description>
                            <evidence>TAS</evidence>
                        </goTerm>
                    </goTermList>
                    <goTermList type="go_molecular_function">
                        <goTerm id="GO:0005515">
                            <description>protein binding</description>
                            <evidence>IPI</evidence>
                        </goTerm>
                        <goTerm id="GO:0004861">
                            <description>cyclin-dependent protein kinase inhibitor activity</description>
                            <evidence>null</evidence>
                        </goTerm>
                        <goTerm id="GO:0008270">
                            <description>zinc ion binding</description>
                            <evidence>IEA</evidence>
                        </goTerm>
                    </goTermList>
                </feature>
                <feature name="Pathways" type="org.navigatorgl.feature.legacy.StringFeature">
                    <valuelist primaryIndex="0" onlyShowPrimary="true">
                        <value>Cell Cycle</value>
                    </valuelist>
                </feature>
            </featureList>
        </node>
        <node id="P31994">
            <nodeAppearance>
                <label value="P31994" show="false" alpha="0.0" position="E"/>
                <position xPos="146.175" yPos="-303.21918" zPos="0.0" fixed="false"/>
                <advancedPosition xPos="-400.0" yPos="-150.0" zPos="0.0" xFixed="true" yFixed="false" zFixed="false"/>
                <color red="255" green="0" blue="51"/>
                <size width="15" height="15"/>
                <alpha value="0.13"/>
                <highlight highlighted="false" size="12">
                    <color red="255" green="0" blue="0"/>
                </highlight>
                <shape value="Rectangle"/>
            </nodeAppearance>
            <featureList>
                <feature name="APSP Hits" type="org.navigatorgl.feature.legacy.IntegerFeature">
                    <valuelist primaryIndex="0" mode="PRIMARY">
                        <value>206</value>
                    </valuelist>
                </feature>
                <feature name="Gene Name" type="org.navigatorgl.feature.legacy.StringFeature">
                    <valuelist primaryIndex="0" onlyShowPrimary="true">
                        <value>FCGR2B</value>
                    </valuelist>
                </feature>
                <feature name="GO Info" type="org.navigatorgl.feature.legacy.GOFeature">
                    <goCategory>C - Cellular Fate and Organization</goCategory>
                    <goTermList type="go_cellular_component">
                        <goTerm id="GO:0005886">
                            <description>plasma membrane</description>
                            <evidence>NAS</evidence>
                        </goTerm>
                        <goTerm id="GO:0016021">
                            <description>integral to membrane</description>
                            <evidence>IEA</evidence>
                        </goTerm>
                    </goTermList>
                    <goTermList type="go_biological_process">
                        <goTerm id="GO:0007165">
                            <description>signal transduction</description>
                            <evidence>null</evidence>
                        </goTerm>
                        <goTerm id="GO:0006955">
                            <description>immune response</description>
                            <evidence>null</evidence>
                        </goTerm>
                        <goTerm id="GO:0044419">
                            <description>interspecies interaction between organisms</description>
                            <evidence>IEA</evidence>
                        </goTerm>
                    </goTermList>
                    <goTermList type="go_molecular_function">
                        <goTerm id="GO:0005515">
                            <description>protein binding</description>
                            <evidence>IPI</evidence>
                        </goTerm>
                        <goTerm id="GO:0015029">
                            <description>internalization receptor activity</description>
                            <evidence>null</evidence>
                        </goTerm>
                        <goTerm id="GO:0019864">
                            <description>IgG binding</description>
                            <evidence>IEA</evidence>
                        </goTerm>
                        <goTerm id="GO:0004872">
                            <description>receptor activity</description>
                            <evidence>IEA</evidence>
                        </goTerm>
                    </goTermList>
                </feature>
            </featureList>
        </node>
        <node id="P10912">
            <nodeAppearance>
                <label value="P10912" show="false" alpha="0.0" position="W"/>
                <position xPos="-744.9244" yPos="235.58046" zPos="0.0" fixed="false"/>
                <advancedPosition xPos="300.0" yPos="-200.0" zPos="0.0" xFixed="true" yFixed="false" zFixed="false"/>
                <color red="0" green="0" blue="255"/>
                <size width="15" height="15"/>
                <alpha value="0.13"/>
                <highlight highlighted="false" size="12">
                    <color red="255" green="0" blue="0"/>
                </highlight>
                <shape value="Diamond"/>
            </nodeAppearance>
            <featureList>
                <feature name="APSP Hits" type="org.navigatorgl.feature.legacy.IntegerFeature">
                    <valuelist primaryIndex="0" mode="PRIMARY">
                        <value>318</value>
                    </valuelist>
                </feature>
                <feature name="Gene Name" type="org.navigatorgl.feature.legacy.StringFeature">
                    <valuelist primaryIndex="0" onlyShowPrimary="true">
                        <value>GHR</value>
                    </valuelist>
                </feature>
                <feature name="GO Info" type="org.navigatorgl.feature.legacy.GOFeature">
                    <goCategory>C - Cellular Fate and Organization</goCategory>
                    <goTermList type="go_cellular_component">
                        <goTerm id="GO:0009986">
                            <description>cell surface</description>
                            <evidence>IDA</evidence>
                        </goTerm>
                        <goTerm id="GO:0005887">
                            <description>integral to plasma membrane</description>
                            <evidence>null</evidence>
                        </goTerm>
                        <goTerm id="GO:0005615">
                            <description>extracellular space</description>
                            <evidence>IDA</evidence>
                        </goTerm>
                    </goTermList>
                    <goTermList type="go_biological_process">
                        <goTerm id="GO:0042977">
                            <description>tyrosine phosphorylation of JAK2 protein</description>
                            <evidence>ISS</evidence>
                        </goTerm>
                        <goTerm id="GO:0006549">
                            <description>isoleucine metabolic process</description>
                            <evidence>ISS</evidence>
                        </goTerm>
                        <goTerm id="GO:0019530">
                            <description>taurine metabolic process</description>
                            <evidence>ISS</evidence>
                        </goTerm>
                        <goTerm id="GO:0000255">
                            <description>allantoin metabolic process</description>
                            <evidence>ISS</evidence>
                        </goTerm>
                        <goTerm id="GO:0042523">
                            <description>positive regulation of tyrosine phosphorylation of Stat5 protein</description>
                            <evidence>ISS</evidence>
                        </goTerm>
                        <goTerm id="GO:0031623">
                            <description>receptor internalization</description>
                            <evidence>IDA</evidence>
                        </goTerm>
                        <goTerm id="GO:0006101">
                            <description>citrate metabolic process</description>
                            <evidence>ISS</evidence>
                        </goTerm>
                        <goTerm id="GO:0000187">
                            <description>activation of MAPK activity</description>
                            <evidence>ISS</evidence>
                        </goTerm>
                        <goTerm id="GO:0006105">
                            <description>succinate metabolic process</description>
                            <evidence>ISS</evidence>
                        </goTerm>
                        <goTerm id="GO:0007150">
                            <description>growth pattern</description>
                            <evidence>null</evidence>
                        </goTerm>
                        <goTerm id="GO:0006103">
                            <description>2-oxoglutarate metabolic process</description>
                            <evidence>ISS</evidence>
                        </goTerm>
                        <goTerm id="GO:0006631">
                            <description>fatty acid metabolic process</description>
                            <evidence>ISS</evidence>
                        </goTerm>
                        <goTerm id="GO:0044236">
                            <description>multicellular organismal metabolic process</description>
                            <evidence>IMP</evidence>
                        </goTerm>
                        <goTerm id="GO:0006573">
                            <description>valine metabolic process</description>
                            <evidence>ISS</evidence>
                        </goTerm>
                        <goTerm id="GO:0040018">
                            <description>positive regulation of body size</description>
                            <evidence>IMP</evidence>
                        </goTerm>
                        <goTerm id="GO:0032355">
                            <description>response to estradiol stimulus</description>
                            <evidence>IDA</evidence>
                        </goTerm>
                        <goTerm id="GO:0042517">
                            <description>positive regulation of tyrosine phosphorylation of Stat3 protein</description>
                            <evidence>ISS</evidence>
                        </goTerm>
                        <goTerm id="GO:0006107">
                            <description>oxaloacetate metabolic process</description>
                            <evidence>ISS</evidence>
                        </goTerm>
                        <goTerm id="GO:0046898">
                            <description>response to cycloheximide</description>
                            <evidence>IDA</evidence>
                        </goTerm>
                        <goTerm id="GO:0046449">
                            <description>creatinine metabolic process</description>
                            <evidence>ISS</evidence>
                        </goTerm>
                        <goTerm id="GO:0006897">
                            <description>endocytosis</description>
                            <evidence>IEA</evidence>
                        </goTerm>
                        <goTerm id="GO:0001501">
                            <description>skeletal development</description>
                            <evidence>null</evidence>
                        </goTerm>
                        <goTerm id="GO:0006600">
                            <description>creatine metabolic process</description>
                            <evidence>ISS</evidence>
                        </goTerm>
                        <goTerm id="GO:0048009">
                            <description>insulin-like growth factor receptor signaling pathway</description>
                            <evidence>IMP</evidence>
                        </goTerm>
                        <goTerm id="GO:0040007">
                            <description>growth</description>
                            <evidence>TAS</evidence>
                        </goTerm>
                    </goTermList>
                    <goTermList type="go_molecular_function">
                        <goTerm id="GO:0005515">
                            <description>protein binding</description>
                            <evidence>IPI</evidence>
                        </goTerm>
                        <goTerm id="GO:0019901">
                            <description>protein kinase binding</description>
                            <evidence>ISS</evidence>
                        </goTerm>
                        <goTerm id="GO:0019838">
                            <description>growth factor binding</description>
                            <evidence>IPI</evidence>
                        </goTerm>
                        <goTerm id="GO:0004903">
                            <description>growth hormone receptor activity</description>
                            <evidence>TAS</evidence>
                        </goTerm>
                        <goTerm id="GO:0017046">
                            <description>peptide hormone binding</description>
                            <evidence>IPI</evidence>
                        </goTerm>
                        <goTerm id="GO:0042803">
                            <description>protein homodimerization activity</description>
                            <evidence>IDA</evidence>
                        </goTerm>
                    </goTermList>
                </feature>
            </featureList>
        </node>
        <node id="P35222">
            <nodeAppearance>
                <label value="P35222" show="false" alpha="0.0" position="E"/>
                <position xPos="-249.20288" yPos="-306.81097" zPos="0.0" fixed="false"/>
                <advancedPosition xPos="-200.0" yPos="-150.0" zPos="0.0" xFixed="true" yFixed="false" zFixed="false"/>
                <color red="255" green="0" blue="51"/>
                <size width="15" height="15"/>
                <alpha value="0.13"/>
                <highlight highlighted="false" size="12">
                    <color red="255" green="0" blue="0"/>
                </highlight>
                <shape value="Rectangle"/>
            </nodeAppearance>
            <featureList>
                <feature name="APSP Hits" type="org.navigatorgl.feature.legacy.IntegerFeature">
                    <valuelist primaryIndex="0" mode="PRIMARY">
                        <value>2362</value>
                    </valuelist>
                </feature>
                <feature name="Gene Name" type="org.navigatorgl.feature.legacy.StringFeature">
                    <valuelist primaryIndex="0" onlyShowPrimary="true">
                        <value>CTNNB1</value>
                    </valuelist>
                </feature>
                <feature name="GO Info" type="org.navigatorgl.feature.legacy.GOFeature">
                    <goCategory>D - Genome Maintenance</goCategory>
                    <goTermList type="go_cellular_component">
                        <goTerm id="GO:0005813">
                            <description>centrosome</description>
                            <evidence>IDA</evidence>
                        </goTerm>
                        <goTerm id="GO:0005886">
                            <description>plasma membrane</description>
                            <evidence>null</evidence>
                        </goTerm>
                        <goTerm id="GO:0030877">
                            <description>beta-catenin destruction complex</description>
                            <evidence>IDA</evidence>
                        </goTerm>
                        <goTerm id="GO:0016342">
                            <description>catenin complex</description>
                            <evidence>IDA</evidence>
                        </goTerm>
                        <goTerm id="GO:0005634">
                            <description>nucleus</description>
                            <evidence>null</evidence>
                        </goTerm>
                        <goTerm id="GO:0005856">
                            <description>cytoskeleton</description>
                            <evidence>null</evidence>
                        </goTerm>
                        <goTerm id="GO:0016328">
                            <description>lateral plasma membrane</description>
                            <evidence>IDA</evidence>
                        </goTerm>
                    </goTermList>
                    <goTermList type="go_biological_process">
                        <goTerm id="GO:0016337">
                            <description>cell-cell adhesion</description>
                            <evidence>IMP</evidence>
                        </goTerm>
                        <goTerm id="GO:0030997">
                            <description>regulation of centriole-centriole cohesion</description>
                            <evidence>IDA</evidence>
                        </goTerm>
                        <goTerm id="GO:0051091">
                            <description>positive regulation of transcription factor activity</description>
                            <evidence>TAS</evidence>
                        </goTerm>
                        <goTerm id="GO:0008285">
                            <description>negative regulation of cell proliferation</description>
                            <evidence>IDA</evidence>
                        </goTerm>
                        <goTerm id="GO:0043065">
                            <description>positive regulation of apoptosis</description>
                            <evidence>IDA</evidence>
                        </goTerm>
                        <goTerm id="GO:0045765">
                            <description>regulation of angiogenesis</description>
                            <evidence>TAS</evidence>
                        </goTerm>
                        <goTerm id="GO:0001837">
                            <description>epithelial to mesenchymal transition</description>
                            <evidence>TAS</evidence>
                        </goTerm>
                        <goTerm id="GO:0045893">
                            <description>positive regulation of transcription, DNA-dependent</description>
                            <evidence>NAS</evidence>
                        </goTerm>
                        <goTerm id="GO:0030521">
                            <description>androgen receptor signaling pathway</description>
                            <evidence>NAS</evidence>
                        </goTerm>
                        <goTerm id="GO:0006350">
                            <description>transcription</description>
                            <evidence>IEA</evidence>
                        </goTerm>
                    </goTermList>
                    <goTermList type="go_molecular_function">
                        <goTerm id="GO:0005515">
                            <description>protein binding</description>
                            <evidence>IPI</evidence>
                        </goTerm>
                        <goTerm id="GO:0045296">
                            <description>cadherin binding</description>
                            <evidence>IPI</evidence>
                        </goTerm>
                        <goTerm id="GO:0045294">
                            <description>alpha-catenin binding</description>
                            <evidence>IPI</evidence>
                        </goTerm>
                        <goTerm id="GO:0019903">
                            <description>protein phosphatase binding</description>
                            <evidence>IPI</evidence>
                        </goTerm>
                        <goTerm id="GO:0003713">
                            <description>transcription coactivator activity</description>
                            <evidence>NAS</evidence>
                        </goTerm>
                        <goTerm id="GO:0004871">
                            <description>signal transducer activity</description>
                            <evidence>NAS</evidence>
                        </goTerm>
                        <goTerm id="GO:0050681">
                            <description>androgen receptor binding</description>
                            <evidence>NAS</evidence>
                        </goTerm>
                        <goTerm id="GO:0008022">
                            <description>protein C-terminus binding</description>
                            <evidence>IPI</evidence>
                        </goTerm>
                        <goTerm id="GO:0019900">
                            <description>kinase binding</description>
                            <evidence>IPI</evidence>
                        </goTerm>
                    </goTermList>
                </feature>
            </featureList>
        </node>
        <node id="O75533">
            <nodeAppearance>
                <label value="O75533" show="false" alpha="0.0" position="NW"/>
                <position xPos="100.799904" yPos="-636.18024" zPos="0.0" fixed="false"/>
                <advancedPosition xPos="-400.0" yPos="-150.0" zPos="0.0" xFixed="true" yFixed="false" zFixed="false"/>
                <color red="255" green="0" blue="51"/>
                <size width="15" height="15"/>
                <alpha value="0.13"/>
                <highlight highlighted="false" size="12">
                    <color red="255" green="0" blue="0"/>
                </highlight>
                <shape value="Rectangle"/>
            </nodeAppearance>
            <featureList>
                <feature name="APSP Hits" type="org.navigatorgl.feature.legacy.IntegerFeature">
                    <valuelist primaryIndex="0" mode="PRIMARY">
                        <value>320</value>
                    </valuelist>
                </feature>
                <feature name="Gene Name" type="org.navigatorgl.feature.legacy.StringFeature">
                    <valuelist primaryIndex="0" onlyShowPrimary="true">
                        <value>SF3B1</value>
                    </valuelist>
                </feature>
                <feature name="GO Info" type="org.navigatorgl.feature.legacy.GOFeature">
                    <goCategory>T - Transcription</goCategory>
                    <goTermList type="go_cellular_component">
                        <goTerm id="GO:0016607">
                            <description>nuclear speck</description>
                            <evidence>IEA</evidence>
                        </goTerm>
                        <goTerm id="GO:0005681">
                            <description>spliceosome</description>
                            <evidence>NAS</evidence>
                        </goTerm>
                    </goTermList>
                    <goTermList type="go_biological_process">
                        <goTerm id="GO:0000398">
                            <description>nuclear mRNA splicing, via spliceosome</description>
                            <evidence>NAS</evidence>
                        </goTerm>
                    </goTermList>
                    <goTermList type="go_molecular_function">
                        <goTerm id="GO:0005515">
                            <description>protein binding</description>
                            <evidence>IPI</evidence>
                        </goTerm>
                        <goTerm id="GO:0008248">
                            <description>pre-mRNA splicing factor activity</description>
                            <evidence>null</evidence>
                        </goTerm>
                        <goTerm id="GO:0031202">
                            <description>RNA splicing factor activity, transesterification mechanism</description>
                            <evidence>NAS</evidence>
                        </goTerm>
                    </goTermList>
                </feature>
            </featureList>
        </node>
        <node id="O95622">
            <nodeAppearance>
                <label value="O95622" show="false" alpha="0.0" position="E"/>
                <position xPos="49.943054" yPos="161.72682" zPos="0.0" fixed="false"/>
                <advancedPosition xPos="400.0" yPos="-400.0" zPos="0.0" xFixed="true" yFixed="false" zFixed="false"/>
                <color red="0" green="0" blue="255"/>
                <size width="15" height="15"/>
                <alpha value="0.13"/>
                <highlight highlighted="false" size="12">
                    <color red="255" green="0" blue="0"/>
                </highlight>
                <shape value="Diamond"/>
            </nodeAppearance>
            <featureList>
                <feature name="APSP Hits" type="org.navigatorgl.feature.legacy.IntegerFeature">
                    <valuelist primaryIndex="0" mode="PRIMARY">
                        <value>206</value>
                    </valuelist>
                </feature>
                <feature name="Gene Name" type="org.navigatorgl.feature.legacy.StringFeature">
                    <valuelist primaryIndex="0" onlyShowPrimary="true">
                        <value>ADCY5</value>
                    </valuelist>
                </feature>
                <feature name="GO Info" type="org.navigatorgl.feature.legacy.GOFeature">
                    <goCategory>M - Other Metabolism</goCategory>
                    <goTermList type="go_cellular_component">
                        <goTerm id="GO:0005886">
                            <description>plasma membrane</description>
                            <evidence>EXP</evidence>
                        </goTerm>
                        <goTerm id="GO:0016021">
                            <description>integral to membrane</description>
                            <evidence>IEA</evidence>
                        </goTerm>
                    </goTermList>
                    <goTermList type="go_biological_process">
                        <goTerm id="GO:0009755">
                            <description>hormone-mediated signaling</description>
                            <evidence>EXP</evidence>
                        </goTerm>
                        <goTerm id="GO:0006171">
                            <description>cAMP biosynthetic process</description>
                            <evidence>IEA</evidence>
                        </goTerm>
                        <goTerm id="GO:0007189">
                            <description>G-protein signaling, adenylate cyclase activating pathway</description>
                            <evidence>EXP</evidence>
                        </goTerm>
                        <goTerm id="GO:0007193">
                            <description>G-protein signaling, adenylate cyclase inhibiting pathway</description>
                            <evidence>EXP</evidence>
                        </goTerm>
                    </goTermList>
                    <goTermList type="go_molecular_function">
                        <goTerm id="GO:0004016">
                            <description>adenylate cyclase activity</description>
                            <evidence>IEA</evidence>
                        </goTerm>
                        <goTerm id="GO:0000287">
                            <description>magnesium ion binding</description>
                            <evidence>IEA</evidence>
                        </goTerm>
                        <goTerm id="GO:0005524">
                            <description>ATP binding</description>
                            <evidence>IEA</evidence>
                        </goTerm>
                    </goTermList>
                </feature>
            </featureList>
        </node>
        <node id="Q9BXW9">
            <nodeAppearance>
                <label value="FANCD2" labelSource="Gene Name" show="true" alpha="0.0" position="W"/>
                <position xPos="-635.08716" yPos="-305.45383" zPos="0.0" fixed="false"/>
                <advancedPosition xPos="-200.0" yPos="-150.0" zPos="0.0" xFixed="true" yFixed="false" zFixed="false"/>
                <color red="255" green="0" blue="51"/>
                <size width="15" height="15"/>
                <alpha value="1.0"/>
                <highlight highlighted="true" size="17">
                    <color red="0" green="51" blue="255"/>
                </highlight>
                <shape value="Rectangle"/>
            </nodeAppearance>
            <featureList>
                <feature name="APSP Hits" type="org.navigatorgl.feature.legacy.IntegerFeature">
                    <valuelist primaryIndex="0" mode="PRIMARY">
                        <value>218</value>
                    </valuelist>
                </feature>
                <feature name="Gene Name" type="org.navigatorgl.feature.legacy.StringFeature">
                    <valuelist primaryIndex="0" onlyShowPrimary="true">
                        <value>FANCD2</value>
                    </valuelist>
                </feature>
                <feature name="GO Info" type="org.navigatorgl.feature.legacy.GOFeature">
                    <goCategory>D - Genome Maintenance</goCategory>
                    <goTermList type="go_cellular_component">
                        <goTerm id="GO:0005654">
                            <description>nucleoplasm</description>
                            <evidence>EXP</evidence>
                        </goTerm>
                    </goTermList>
                    <goTermList type="go_biological_process">
                        <goTerm id="GO:0006281">
                            <description>DNA repair</description>
                            <evidence>IEA</evidence>
                        </goTerm>
                    </goTermList>
                    <goTermList type="go_molecular_function">
                        <goTerm id="GO:0005515">
                            <description>protein binding</description>
                            <evidence>IPI</evidence>
                        </goTerm>
                    </goTermList>
                </feature>
                <feature name="Pathways" type="org.navigatorgl.feature.legacy.StringFeature">
                    <valuelist primaryIndex="0" onlyShowPrimary="true">
                        <value>DNA Repair</value>
                    </valuelist>
                </feature>
            </featureList>
        </node>
        <node id="P40337">
            <nodeAppearance>
                <label value="P40337" show="false" alpha="0.0" position="W"/>
                <position xPos="-657.76184" yPos="-425.21558" zPos="0.0" fixed="false"/>
                <advancedPosition xPos="-200.0" yPos="-150.0" zPos="0.0" xFixed="true" yFixed="false" zFixed="false"/>
                <color red="255" green="0" blue="51"/>
                <size width="15" height="15"/>
                <alpha value="0.13"/>
                <highlight highlighted="false" size="12">
                    <color red="255" green="0" blue="0"/>
                </highlight>
                <shape value="Rectangle"/>
            </nodeAppearance>
            <featureList>
                <feature name="APSP Hits" type="org.navigatorgl.feature.legacy.IntegerFeature">
                    <valuelist primaryIndex="0" mode="PRIMARY">
                        <value>276</value>
                    </valuelist>
                </feature>
                <feature name="Gene Name" type="org.navigatorgl.feature.legacy.StringFeature">
                    <valuelist primaryIndex="0" onlyShowPrimary="true">
                        <value>VHL</value>
                    </valuelist>
                </feature>
                <feature name="GO Info" type="org.navigatorgl.feature.legacy.GOFeature">
                    <goCategory>D - Genome Maintenance</goCategory>
                    <goTermList type="go_cellular_component">
                        <goTerm id="GO:0005739">
                            <description>mitochondrion</description>
                            <evidence>NAS</evidence>
                        </goTerm>
                        <goTerm id="GO:0016020">
                            <description>membrane</description>
                            <evidence>IEA</evidence>
                        </goTerm>
                        <goTerm id="GO:0005783">
                            <description>endoplasmic reticulum</description>
                            <evidence>NAS</evidence>
                        </goTerm>
                        <goTerm id="GO:0005634">
                            <description>nucleus</description>
                            <evidence>null</evidence>
                        </goTerm>
                        <goTerm id="GO:0005829">
                            <description>cytosol</description>
                            <evidence>null</evidence>
                        </goTerm>
                    </goTermList>
                    <goTermList type="go_biological_process">
                        <goTerm id="GO:0008285">
                            <description>negative regulation of cell proliferation</description>
                            <evidence>null</evidence>
                        </goTerm>
                        <goTerm id="GO:0016567">
                            <description>protein ubiquitination</description>
                            <evidence>IMP</evidence>
                        </goTerm>
                        <goTerm id="GO:0045597">
                            <description>positive regulation of cell differentiation</description>
                            <evidence>NAS</evidence>
                        </goTerm>
                        <goTerm id="GO:0006950">
                            <description>response to stress</description>
                            <evidence>NAS</evidence>
                        </goTerm>
                        <goTerm id="GO:0050821">
                            <description>protein stabilization</description>
                            <evidence>NAS</evidence>
                        </goTerm>
                        <goTerm id="GO:0006916">
                            <description>anti-apoptosis</description>
                            <evidence>NAS</evidence>
                        </goTerm>
                        <goTerm id="GO:0000122">
                            <description>negative regulation of transcription from RNA polymerase II promoter</description>
                            <evidence>null</evidence>
                        </goTerm>
                        <goTerm id="GO:0000902">
                            <description>cell morphogenesis</description>
                            <evidence>NAS</evidence>
                        </goTerm>
                        <goTerm id="GO:0045941">
                            <description>positive regulation of transcription</description>
                            <evidence>IMP</evidence>
                        </goTerm>
                        <goTerm id="GO:0019941">
                            <description>modification-dependent protein catabolic process</description>
                            <evidence>IEA</evidence>
                        </goTerm>
                        <goTerm id="GO:0006508">
                            <description>proteolysis</description>
                            <evidence>TAS</evidence>
                        </goTerm>
                        <goTerm id="GO:0000074">
                            <description>regulation of progression through cell cycle</description>
                            <evidence>null</evidence>
                        </goTerm>
                    </goTermList>
                    <goTermList type="go_molecular_function">
                        <goTerm id="GO:0008134">
                            <description>transcription factor binding</description>
                            <evidence>null</evidence>
                        </goTerm>
                    </goTermList>
                </feature>
            </featureList>
        </node>
        <node id="P40692">
            <nodeAppearance>
                <label value="P40692" show="false" alpha="0.0" position="W"/>
                <position xPos="-639.5763" yPos="-493.11652" zPos="0.0" fixed="false"/>
                <advancedPosition xPos="-200.0" yPos="-150.0" zPos="0.0" xFixed="true" yFixed="false" zFixed="false"/>
                <color red="255" green="0" blue="51"/>
                <size width="15" height="15"/>
                <alpha value="0.13"/>
                <highlight highlighted="false" size="12">
                    <color red="255" green="0" blue="0"/>
                </highlight>
                <shape value="Rectangle"/>
            </nodeAppearance>
            <featureList>
                <feature name="APSP Hits" type="org.navigatorgl.feature.legacy.IntegerFeature">
                    <valuelist primaryIndex="0" mode="PRIMARY">
                        <value>305</value>
                    </valuelist>
                </feature>
                <feature name="Gene Name" type="org.navigatorgl.feature.legacy.StringFeature">
                    <valuelist primaryIndex="0" onlyShowPrimary="true">
                        <value>MLH1</value>
                    </valuelist>
                </feature>
                <feature name="GO Info" type="org.navigatorgl.feature.legacy.GOFeature">
                    <goCategory>D - Genome Maintenance</goCategory>
                    <goTermList type="go_cellular_component">
                        <goTerm id="GO:0005634">
                            <description>nucleus</description>
                            <evidence>IC</evidence>
                        </goTerm>
                    </goTermList>
                    <goTermList type="go_biological_process">
                        <goTerm id="GO:0006298">
                            <description>mismatch repair</description>
                            <evidence>TAS</evidence>
                        </goTerm>
                    </goTermList>
                    <goTermList type="go_molecular_function">
                        <goTerm id="GO:0005515">
                            <description>protein binding</description>
                            <evidence>IPI</evidence>
                        </goTerm>
                        <goTerm id="GO:0005524">
                            <description>ATP binding</description>
                            <evidence>IEA</evidence>
                        </goTerm>
                    </goTermList>
                </feature>
            </featureList>
        </node>
        <node id="Q9UNA1">
            <nodeAppearance>
                <label value="Q9UNA1" show="false" alpha="0.0" position="W"/>
                <position xPos="35.554703" yPos="-313.75314" zPos="0.0" fixed="false"/>
                <advancedPosition xPos="-400.0" yPos="-150.0" zPos="0.0" xFixed="true" yFixed="false" zFixed="false"/>
                <color red="255" green="0" blue="51"/>
                <size width="15" height="15"/>
                <alpha value="0.13"/>
                <highlight highlighted="false" size="12">
                    <color red="255" green="0" blue="0"/>
                </highlight>
                <shape value="Rectangle"/>
            </nodeAppearance>
            <featureList>
                <feature name="APSP Hits" type="org.navigatorgl.feature.legacy.IntegerFeature">
                    <valuelist primaryIndex="0" mode="PRIMARY">
                        <value>206</value>
                    </valuelist>
                </feature>
                <feature name="Gene Name" type="org.navigatorgl.feature.legacy.StringFeature">
                    <valuelist primaryIndex="0" onlyShowPrimary="true">
                        <value>ARHGAP26</value>
                    </valuelist>
                </feature>
                <feature name="GO Info" type="org.navigatorgl.feature.legacy.GOFeature">
                    <goCategory>C - Cellular Fate and Organization</goCategory>
                    <goTermList type="go_cellular_component">
                        <goTerm id="GO:0005737">
                            <description>cytoplasm</description>
                            <evidence>IEA</evidence>
                        </goTerm>
                        <goTerm id="GO:0005856">
                            <description>cytoskeleton</description>
                            <evidence>IEA</evidence>
                        </goTerm>
                        <goTerm id="GO:0005925">
                            <description>focal adhesion</description>
                            <evidence>IEA</evidence>
                        </goTerm>
                    </goTermList>
                    <goTermList type="go_biological_process">
                        <goTerm id="GO:0007165">
                            <description>signal transduction</description>
                            <evidence>IEA</evidence>
                        </goTerm>
                        <goTerm id="GO:0030036">
                            <description>actin cytoskeleton organization and biogenesis</description>
                            <evidence>NAS</evidence>
                        </goTerm>
                        <goTerm id="GO:0046847">
                            <description>filopodium formation</description>
                            <evidence>IEA</evidence>
                        </goTerm>
                        <goTerm id="GO:0007399">
                            <description>nervous system development</description>
                            <evidence>null</evidence>
                        </goTerm>
                    </goTermList>
                    <goTermList type="go_molecular_function">
                        <goTerm id="GO:0017124">
                            <description>SH3 domain binding</description>
                            <evidence>IEA</evidence>
                        </goTerm>
                        <goTerm id="GO:0005100">
                            <description>Rho GTPase activator activity</description>
                            <evidence>NAS</evidence>
                        </goTerm>
                        <goTerm id="GO:0008093">
                            <description>cytoskeletal adaptor activity</description>
                            <evidence>IEA</evidence>
                        </goTerm>
                    </goTermList>
                </feature>
            </featureList>
        </node>
        <node id="P00749">
            <nodeAppearance>
                <label value="P00749" show="false" alpha="0.0" position="E"/>
                <position xPos="24.018898" yPos="359.6388" zPos="0.0" fixed="false"/>
                <advancedPosition xPos="400.0" yPos="-400.0" zPos="0.0" xFixed="true" yFixed="false" zFixed="false"/>
                <color red="0" green="0" blue="255"/>
                <size width="15" height="15"/>
                <alpha value="0.13"/>
                <highlight highlighted="false" size="12">
                    <color red="255" green="0" blue="0"/>
                </highlight>
                <shape value="Diamond"/>
            </nodeAppearance>
            <featureList>
                <feature name="APSP Hits" type="org.navigatorgl.feature.legacy.IntegerFeature">
                    <valuelist primaryIndex="0" mode="PRIMARY">
                        <value>206</value>
                    </valuelist>
                </feature>
                <feature name="Gene Name" type="org.navigatorgl.feature.legacy.StringFeature">
                    <valuelist primaryIndex="0" onlyShowPrimary="true">
                        <value>PLAU</value>
                    </valuelist>
                </feature>
                <feature name="GO Info" type="org.navigatorgl.feature.legacy.GOFeature">
                    <goCategory>C - Cellular Fate and Organization</goCategory>
                    <goTermList type="go_cellular_component">
                        <goTerm id="GO:0005886">
                            <description>plasma membrane</description>
                            <evidence>EXP</evidence>
                        </goTerm>
                        <goTerm id="GO:0005576">
                            <description>extracellular region</description>
                            <evidence>IEA</evidence>
                        </goTerm>
                    </goTermList>
                    <goTermList type="go_biological_process">
                        <goTerm id="GO:0007165">
                            <description>signal transduction</description>
                            <evidence>null</evidence>
                        </goTerm>
                        <goTerm id="GO:0006935">
                            <description>chemotaxis</description>
                            <evidence>TAS</evidence>
                        </goTerm>
                        <goTerm id="GO:0007596">
                            <description>blood coagulation</description>
                            <evidence>IEA</evidence>
                        </goTerm>
                        <goTerm id="GO:0006508">
                            <description>proteolysis</description>
                            <evidence>null</evidence>
                        </goTerm>
                        <goTerm id="GO:0042730">
                            <description>fibrinolysis</description>
                            <evidence>IEA</evidence>
                        </goTerm>
                    </goTermList>
                    <goTermList type="go_molecular_function">
                        <goTerm id="GO:0004252">
                            <description>serine-type endopeptidase activity</description>
                            <evidence>IEA</evidence>
                        </goTerm>
                    </goTermList>
                </feature>
            </featureList>
        </node>
        <node id="O14980">
            <nodeAppearance>
                <label value="XPO1" labelSource="Gene Name" show="true" alpha="0.0" position="E"/>
                <position xPos="-227.37119" yPos="-426.72925" zPos="0.0" fixed="false"/>
                <advancedPosition xPos="-200.0" yPos="-150.0" zPos="0.0" xFixed="true" yFixed="false" zFixed="false"/>
                <color red="255" green="0" blue="51"/>
                <size width="15" height="15"/>
                <alpha value="1.0"/>
                <highlight highlighted="true" size="16">
                    <color red="0" green="255" blue="0"/>
                </highlight>
                <shape value="Rectangle"/>
            </nodeAppearance>
            <featureList>
                <feature name="APSP Hits" type="org.navigatorgl.feature.legacy.IntegerFeature">
                    <valuelist primaryIndex="0" mode="PRIMARY">
                        <value>549</value>
                    </valuelist>
                </feature>
                <feature name="Gene Name" type="org.navigatorgl.feature.legacy.StringFeature">
                    <valuelist primaryIndex="0" onlyShowPrimary="true">
                        <value>XPO1</value>
                    </valuelist>
                </feature>
                <feature name="GO Info" type="org.navigatorgl.feature.legacy.GOFeature">
                    <goCategory>D - Genome Maintenance</goCategory>
                    <goTermList type="go_cellular_component">
                        <goTerm id="GO:0005737">
                            <description>cytoplasm</description>
                            <evidence>TAS</evidence>
                        </goTerm>
                        <goTerm id="GO:0015030">
                            <description>Cajal body</description>
                            <evidence>IEA</evidence>
                        </goTerm>
                        <goTerm id="GO:0005642">
                            <description>annulate lamellae</description>
                            <evidence>IDA</evidence>
                        </goTerm>
                        <goTerm id="GO:0030529">
                            <description>ribonucleoprotein complex</description>
                            <evidence>IDA</evidence>
                        </goTerm>
                        <goTerm id="GO:0005730">
                            <description>nucleolus</description>
                            <evidence>IEA</evidence>
                        </goTerm>
                        <goTerm id="GO:0000776">
                            <description>kinetochore</description>
                            <evidence>IDA</evidence>
                        </goTerm>
                        <goTerm id="GO:0005654">
                            <description>nucleoplasm</description>
                            <evidence>TAS</evidence>
                        </goTerm>
                        <goTerm id="GO:0005635">
                            <description>nuclear envelope</description>
                            <evidence>TAS</evidence>
                        </goTerm>
                        <goTerm id="GO:0005829">
                            <description>cytosol</description>
                            <evidence>EXP</evidence>
                        </goTerm>
                    </goTermList>
                    <goTermList type="go_biological_process">
                        <goTerm id="GO:0044419">
                            <description>interspecies interaction between organisms</description>
                            <evidence>IEA</evidence>
                        </goTerm>
                        <goTerm id="GO:0051028">
                            <description>mRNA transport</description>
                            <evidence>IEA</evidence>
                        </goTerm>
                    </goTermList>
                    <goTermList type="go_molecular_function">
                        <goTerm id="GO:0005515">
                            <description>protein binding</description>
                            <evidence>IPI</evidence>
                        </goTerm>
                        <goTerm id="GO:0003723">
                            <description>RNA binding</description>
                            <evidence>IEA</evidence>
                        </goTerm>
                    </goTermList>
                </feature>
                <feature name="Pathways" type="org.navigatorgl.feature.legacy.StringFeature">
                    <valuelist primaryIndex="0" onlyShowPrimary="true">
                        <value>Cell Cycle</value>
                    </valuelist>
                </feature>
            </featureList>
        </node>
        <node id="P52948">
            <nodeAppearance>
                <label value="NUP98" labelSource="Gene Name" show="true" alpha="0.0" position="W"/>
                <position xPos="-31.654182" yPos="-565.2771" zPos="0.0" fixed="false"/>
                <advancedPosition xPos="-400.0" yPos="-150.0" zPos="0.0" xFixed="true" yFixed="false" zFixed="false"/>
                <color red="255" green="0" blue="51"/>
                <size width="15" height="15"/>
                <alpha value="1.0"/>
                <highlight highlighted="true" size="16">
                    <color red="0" green="255" blue="0"/>
                </highlight>
                <shape value="Rectangle"/>
            </nodeAppearance>
            <featureList>
                <feature name="APSP Hits" type="org.navigatorgl.feature.legacy.IntegerFeature">
                    <valuelist primaryIndex="0" mode="PRIMARY">
                        <value>427</value>
                    </valuelist>
                </feature>
                <feature name="Gene Name" type="org.navigatorgl.feature.legacy.StringFeature">
                    <valuelist primaryIndex="0" onlyShowPrimary="true">
                        <value>NUP98</value>
                    </valuelist>
                </feature>
                <feature name="GO Info" type="org.navigatorgl.feature.legacy.GOFeature">
                    <goCategory>D - Genome Maintenance</goCategory>
                    <goTermList type="go_cellular_component">
                        <goTerm id="GO:0031965">
                            <description>nuclear membrane</description>
                            <evidence>IEA</evidence>
                        </goTerm>
                        <goTerm id="GO:0005643">
                            <description>nuclear pore</description>
                            <evidence>IDA</evidence>
                        </goTerm>
                        <goTerm id="GO:0031080">
                            <description>Nup107-160 complex</description>
                            <evidence>IDA</evidence>
                        </goTerm>
                        <goTerm id="GO:0005654">
                            <description>nucleoplasm</description>
                            <evidence>null</evidence>
                        </goTerm>
                    </goTermList>
                    <goTermList type="go_biological_process">
                        <goTerm id="GO:0006260">
                            <description>DNA replication</description>
                            <evidence>IMP</evidence>
                        </goTerm>
                        <goTerm id="GO:0000059">
                            <description>protein import into nucleus, docking</description>
                            <evidence>NAS</evidence>
                        </goTerm>
                        <goTerm id="GO:0044419">
                            <description>interspecies interaction between organisms</description>
                            <evidence>IEA</evidence>
                        </goTerm>
                        <goTerm id="GO:0006999">
                            <description>nuclear pore organization and biogenesis</description>
                            <evidence>NAS</evidence>
                        </goTerm>
                        <goTerm id="GO:0051028">
                            <description>mRNA transport</description>
                            <evidence>IEA</evidence>
                        </goTerm>
                        <goTerm id="GO:0006913">
                            <description>nucleocytoplasmic transport</description>
                            <evidence>TAS</evidence>
                        </goTerm>
                    </goTermList>
                    <goTermList type="go_molecular_function">
                        <goTerm id="GO:0005515">
                            <description>protein binding</description>
                            <evidence>IPI</evidence>
                        </goTerm>
                        <goTerm id="GO:0005215">
                            <description>transporter activity</description>
                            <evidence>TAS</evidence>
                        </goTerm>
                        <goTerm id="GO:0017056">
                            <description>structural constituent of nuclear pore</description>
                            <evidence>NAS</evidence>
                        </goTerm>
                    </goTermList>
                </feature>
                <feature name="Pathways" type="org.navigatorgl.feature.legacy.StringFeature">
                    <valuelist primaryIndex="0" onlyShowPrimary="true">
                        <value>Cell Cycle</value>
                    </valuelist>
                </feature>
            </featureList>
        </node>
        <node id="Q15554">
            <nodeAppearance>
                <label value="TERF2" labelSource="Gene Name" show="true" alpha="0.0" position="W"/>
                <position xPos="-757.6762" yPos="66.76709" zPos="0.0" fixed="false"/>
                <advancedPosition xPos="300.0" yPos="-200.0" zPos="0.0" xFixed="true" yFixed="false" zFixed="false"/>
                <color red="0" green="0" blue="255"/>
                <size width="15" height="15"/>
                <alpha value="1.0"/>
                <highlight highlighted="true" size="16">
                    <color red="0" green="255" blue="0"/>
                </highlight>
                <shape value="Diamond"/>
            </nodeAppearance>
            <featureList>
                <feature name="APSP Hits" type="org.navigatorgl.feature.legacy.IntegerFeature">
                    <valuelist primaryIndex="0" mode="PRIMARY">
                        <value>318</value>
                    </valuelist>
                </feature>
                <feature name="Gene Name" type="org.navigatorgl.feature.legacy.StringFeature">
                    <valuelist primaryIndex="0" onlyShowPrimary="true">
                        <value>TERF2</value>
                    </valuelist>
                </feature>
                <feature name="GO Info" type="org.navigatorgl.feature.legacy.GOFeature">
                    <goCategory>D - Genome Maintenance</goCategory>
                    <goTermList type="go_cellular_component">
                        <goTerm id="GO:0000781">
                            <description>chromosome, telomeric region</description>
                            <evidence>TAS</evidence>
                        </goTerm>
                        <goTerm id="GO:0030870">
                            <description>Mre11 complex</description>
                            <evidence>IDA</evidence>
                        </goTerm>
                        <goTerm id="GO:0005794">
                            <description>Golgi apparatus</description>
                            <evidence>IDA</evidence>
                        </goTerm>
                        <goTerm id="GO:0005654">
                            <description>nucleoplasm</description>
                            <evidence>EXP</evidence>
                        </goTerm>
                        <goTerm id="GO:0000783">
                            <description>nuclear telomere cap complex</description>
                            <evidence>IDA</evidence>
                        </goTerm>
                    </goTermList>
                    <goTermList type="go_biological_process">
                        <goTerm id="GO:0010149">
                            <description>senescence (sensu Magnoliophyta)</description>
                            <evidence>NAS</evidence>
                        </goTerm>
                        <goTerm id="GO:0001309">
                            <description>age-dependent telomere shortening</description>
                            <evidence>NAS</evidence>
                        </goTerm>
                        <goTerm id="GO:0007049">
                            <description>cell cycle</description>
                            <evidence>IEA</evidence>
                        </goTerm>
                        <goTerm id="GO:0032214">
                            <description>negative regulation of telomere maintenance via semi-conservative replication</description>
                            <evidence>NAS</evidence>
                        </goTerm>
                        <goTerm id="GO:0031627">
                            <description>telomeric loop formation</description>
                            <evidence>IDA</evidence>
                        </goTerm>
                        <goTerm id="GO:0007004">
                            <description>telomere maintenance via telomerase</description>
                            <evidence>TAS</evidence>
                        </goTerm>
                        <goTerm id="GO:0045449">
                            <description>regulation of transcription</description>
                            <evidence>IEA</evidence>
                        </goTerm>
                        <goTerm id="GO:0031848">
                            <description>protection from non-homologous end joining at telomere</description>
                            <evidence>IMP</evidence>
                        </goTerm>
                    </goTermList>
                    <goTermList type="go_molecular_function">
                        <goTerm id="GO:0005515">
                            <description>protein binding</description>
                            <evidence>IPI</evidence>
                        </goTerm>
                        <goTerm id="GO:0003691">
                            <description>double-stranded telomeric DNA binding</description>
                            <evidence>ISS</evidence>
                        </goTerm>
                        <goTerm id="GO:0042162">
                            <description>telomeric DNA binding</description>
                            <evidence>null</evidence>
                        </goTerm>
                        <goTerm id="GO:0043047">
                            <description>single-stranded telomeric DNA binding</description>
                            <evidence>IMP</evidence>
                        </goTerm>
                        <goTerm id="GO:0008022">
                            <description>protein C-terminus binding</description>
                            <evidence>IPI</evidence>
                        </goTerm>
                        <goTerm id="GO:0042803">
                            <description>protein homodimerization activity</description>
                            <evidence>IPI</evidence>
                        </goTerm>
                    </goTermList>
                </feature>
                <feature name="Pathways" type="org.navigatorgl.feature.legacy.StringFeature">
                    <valuelist primaryIndex="0" onlyShowPrimary="true">
                        <value>Cell Cycle</value>
                    </valuelist>
                </feature>
            </featureList>
        </node>
        <node id="P25054">
            <nodeAppearance>
                <label value="P25054" show="false" alpha="0.0" position="NW"/>
                <position xPos="-478.3865" yPos="-617.26776" zPos="0.0" fixed="false"/>
                <advancedPosition xPos="-200.0" yPos="-150.0" zPos="0.0" xFixed="true" yFixed="false" zFixed="false"/>
                <color red="255" green="0" blue="51"/>
                <size width="15" height="15"/>
                <alpha value="0.13"/>
                <highlight highlighted="false" size="12">
                    <color red="255" green="0" blue="0"/>
                </highlight>
                <shape value="Rectangle"/>
            </nodeAppearance>
            <featureList>
                <feature name="APSP Hits" type="org.navigatorgl.feature.legacy.IntegerFeature">
                    <valuelist primaryIndex="0" mode="PRIMARY">
                        <value>943</value>
                    </valuelist>
                </feature>
                <feature name="Gene Name" type="org.navigatorgl.feature.legacy.StringFeature">
                    <valuelist primaryIndex="0" onlyShowPrimary="true">
                        <value>APC</value>
                    </valuelist>
                </feature>
                <feature name="GO Info" type="org.navigatorgl.feature.legacy.GOFeature">
                    <goCategory>D - Genome Maintenance</goCategory>
                    <goTermList type="go_cellular_component">
                        <goTerm id="GO:0005813">
                            <description>centrosome</description>
                            <evidence>IDA</evidence>
                        </goTerm>
                        <goTerm id="GO:0005912">
                            <description>adherens junction</description>
                            <evidence>IEA</evidence>
                        </goTerm>
                        <goTerm id="GO:0030877">
                            <description>beta-catenin destruction complex</description>
                            <evidence>IDA</evidence>
                        </goTerm>
                        <goTerm id="GO:0000776">
                            <description>kinetochore</description>
                            <evidence>IDA</evidence>
                        </goTerm>
                        <goTerm id="GO:0005634">
                            <description>nucleus</description>
                            <evidence>IDA</evidence>
                        </goTerm>
                        <goTerm id="GO:0005923">
                            <description>tight junction</description>
                            <evidence>IDA</evidence>
                        </goTerm>
                        <goTerm id="GO:0016328">
                            <description>lateral plasma membrane</description>
                            <evidence>IDA</evidence>
                        </goTerm>
                        <goTerm id="GO:0005829">
                            <description>cytosol</description>
                            <evidence>EXP</evidence>
                        </goTerm>
                    </goTermList>
                    <goTermList type="go_biological_process">
                        <goTerm id="GO:0007094">
                            <description>mitotic spindle checkpoint</description>
                            <evidence>IMP</evidence>
                        </goTerm>
                        <goTerm id="GO:0043065">
                            <description>positive regulation of apoptosis</description>
                            <evidence>IMP</evidence>
                        </goTerm>
                        <goTerm id="GO:0030335">
                            <description>positive regulation of cell migration</description>
                            <evidence>IMP</evidence>
                        </goTerm>
                        <goTerm id="GO:0051988">
                            <description>regulation of attachment of spindle microtubules to kinetochore</description>
                            <evidence>NAS</evidence>
                        </goTerm>
                        <goTerm id="GO:0000281">
                            <description>cytokinesis after mitosis</description>
                            <evidence>IMP</evidence>
                        </goTerm>
                        <goTerm id="GO:0045736">
                            <description>negative regulation of cyclin-dependent protein kinase activity</description>
                            <evidence>IDA</evidence>
                        </goTerm>
                        <goTerm id="GO:0006974">
                            <description>response to DNA damage stimulus</description>
                            <evidence>IDA</evidence>
                        </goTerm>
                        <goTerm id="GO:0007165">
                            <description>signal transduction</description>
                            <evidence>null</evidence>
                        </goTerm>
                        <goTerm id="GO:0006461">
                            <description>protein complex assembly</description>
                            <evidence>null</evidence>
                        </goTerm>
                        <goTerm id="GO:0007026">
                            <description>negative regulation of microtubule depolymerization</description>
                            <evidence>IDA</evidence>
                        </goTerm>
                        <goTerm id="GO:0031274">
                            <description>positive regulation of pseudopodium formation</description>
                            <evidence>IMP</evidence>
                        </goTerm>
                        <goTerm id="GO:0007050">
                            <description>cell cycle arrest</description>
                            <evidence>IDA</evidence>
                        </goTerm>
                        <goTerm id="GO:0007155">
                            <description>cell adhesion</description>
                            <evidence>null</evidence>
                        </goTerm>
                    </goTermList>
                    <goTermList type="go_molecular_function">
                        <goTerm id="GO:0008017">
                            <description>microtubule binding</description>
                            <evidence>IDA</evidence>
                        </goTerm>
                        <goTerm id="GO:0019887">
                            <description>protein kinase regulator activity</description>
                            <evidence>IDA</evidence>
                        </goTerm>
                        <goTerm id="GO:0008013">
                            <description>beta-catenin binding</description>
                            <evidence>TAS</evidence>
                        </goTerm>
                        <goTerm id="GO:0019901">
                            <description>protein kinase binding</description>
                            <evidence>IPI</evidence>
                        </goTerm>
                        <goTerm id="GO:0045295">
                            <description>gamma-catenin binding</description>
                            <evidence>IPI</evidence>
                        </goTerm>
                    </goTermList>
                </feature>
            </featureList>
        </node>
        <node id="P29590">
            <nodeAppearance>
                <label value="P29590" show="false" alpha="0.0" position="W"/>
                <position xPos="-600.57965" yPos="-551.6015" zPos="0.0" fixed="false"/>
                <advancedPosition xPos="-200.0" yPos="-150.0" zPos="0.0" xFixed="true" yFixed="false" zFixed="false"/>
                <color red="255" green="0" blue="51"/>
                <size width="15" height="15"/>
                <alpha value="0.13"/>
                <highlight highlighted="false" size="12">
                    <color red="255" green="0" blue="0"/>
                </highlight>
                <shape value="Rectangle"/>
            </nodeAppearance>
            <featureList>
                <feature name="APSP Hits" type="org.navigatorgl.feature.legacy.IntegerFeature">
                    <valuelist primaryIndex="0" mode="PRIMARY">
                        <value>635</value>
                    </valuelist>
                </feature>
                <feature name="Gene Name" type="org.navigatorgl.feature.legacy.StringFeature">
                    <valuelist primaryIndex="0" onlyShowPrimary="true">
                        <value>PML</value>
                    </valuelist>
                </feature>
                <feature name="GO Info" type="org.navigatorgl.feature.legacy.GOFeature">
                    <goCategory>D - Genome Maintenance</goCategory>
                    <goTermList type="go_cellular_component">
                        <goTerm id="GO:0005737">
                            <description>cytoplasm</description>
                            <evidence>IDA</evidence>
                        </goTerm>
                        <goTerm id="GO:0031965">
                            <description>nuclear membrane</description>
                            <evidence>IDA</evidence>
                        </goTerm>
                        <goTerm id="GO:0016605">
                            <description>PML body</description>
                            <evidence>TAS</evidence>
                        </goTerm>
                        <goTerm id="GO:0005730">
                            <description>nucleolus</description>
                            <evidence>IDA</evidence>
                        </goTerm>
                        <goTerm id="GO:0005634">
                            <description>nucleus</description>
                            <evidence>null</evidence>
                        </goTerm>
                        <goTerm id="GO:0005654">
                            <description>nucleoplasm</description>
                            <evidence>IDA</evidence>
                        </goTerm>
                        <goTerm id="GO:0005626">
                            <description>insoluble fraction</description>
                            <evidence>IDA</evidence>
                        </goTerm>
                        <goTerm id="GO:0016363">
                            <description>nuclear matrix</description>
                            <evidence>IDA</evidence>
                        </goTerm>
                    </goTermList>
                    <goTermList type="go_biological_process">
                        <goTerm id="GO:0001666">
                            <description>response to hypoxia</description>
                            <evidence>IDA</evidence>
                        </goTerm>
                        <goTerm id="GO:0030308">
                            <description>negative regulation of cell growth</description>
                            <evidence>IDA</evidence>
                        </goTerm>
                        <goTerm id="GO:0008285">
                            <description>negative regulation of cell proliferation</description>
                            <evidence>IMP</evidence>
                        </goTerm>
                        <goTerm id="GO:0008630">
                            <description>DNA damage response, signal transduction resulting in induction of apoptosis</description>
                            <evidence>IDA</evidence>
                        </goTerm>
                        <goTerm id="GO:0007569">
                            <description>cell aging</description>
                            <evidence>IMP</evidence>
                        </goTerm>
                        <goTerm id="GO:0050821">
                            <description>protein stabilization</description>
                            <evidence>IDA</evidence>
                        </goTerm>
                        <goTerm id="GO:0006917">
                            <description>induction of apoptosis</description>
                            <evidence>IDA</evidence>
                        </goTerm>
                        <goTerm id="GO:0006605">
                            <description>protein targeting</description>
                            <evidence>IDA</evidence>
                        </goTerm>
                        <goTerm id="GO:0006350">
                            <description>transcription</description>
                            <evidence>IEA</evidence>
                        </goTerm>
                        <goTerm id="GO:0042771">
                            <description>DNA damage response, signal transduction by p53 class mediator resulting in induction of apoptosis</description>
                            <evidence>ISS</evidence>
                        </goTerm>
                        <goTerm id="GO:0006461">
                            <description>protein complex assembly</description>
                            <evidence>IDA</evidence>
                        </goTerm>
                        <goTerm id="GO:0006281">
                            <description>DNA repair</description>
                            <evidence>IDA</evidence>
                        </goTerm>
                        <goTerm id="GO:0030578">
                            <description>PML body organization and biogenesis</description>
                            <evidence>IDA</evidence>
                        </goTerm>
                        <goTerm id="GO:0031065">
                            <description>positive regulation of histone deacetylation</description>
                            <evidence>IDA</evidence>
                        </goTerm>
                        <goTerm id="GO:0045930">
                            <description>negative regulation of progression through mitotic cell cycle</description>
                            <evidence>IDA</evidence>
                        </goTerm>
                        <goTerm id="GO:0051457">
                            <description>maintenance of protein localization in nucleus</description>
                            <evidence>IDA</evidence>
                        </goTerm>
                        <goTerm id="GO:0002230">
                            <description>positive regulation of antiviral response by host</description>
                            <evidence>IMP</evidence>
                        </goTerm>
                        <goTerm id="GO:0044419">
                            <description>interspecies interaction between organisms</description>
                            <evidence>IEA</evidence>
                        </goTerm>
                        <goTerm id="GO:0016525">
                            <description>negative regulation of angiogenesis</description>
                            <evidence>IMP</evidence>
                        </goTerm>
                        <goTerm id="GO:0016481">
                            <description>negative regulation of transcription</description>
                            <evidence>IDA</evidence>
                        </goTerm>
                        <goTerm id="GO:0007050">
                            <description>cell cycle arrest</description>
                            <evidence>IMP</evidence>
                        </goTerm>
                        <goTerm id="GO:0006977">
                            <description>DNA damage response, signal transduction by p53 class mediator resulting in cell cycle arrest</description>
                            <evidence>ISS</evidence>
                        </goTerm>
                    </goTermList>
                    <goTermList type="go_molecular_function">
                        <goTerm id="GO:0005515">
                            <description>protein binding</description>
                            <evidence>IPI</evidence>
                        </goTerm>
                        <goTerm id="GO:0016564">
                            <description>transcriptional repressor activity</description>
                            <evidence>IDA</evidence>
                        </goTerm>
                        <goTerm id="GO:0003700">
                            <description>transcription factor activity</description>
                            <evidence>null</evidence>
                        </goTerm>
                        <goTerm id="GO:0046982">
                            <description>protein heterodimerization activity</description>
                            <evidence>IDA</evidence>
                        </goTerm>
                        <goTerm id="GO:0003713">
                            <description>transcription coactivator activity</description>
                            <evidence>ISS</evidence>
                        </goTerm>
                        <goTerm id="GO:0008270">
                            <description>zinc ion binding</description>
                            <evidence>IDA</evidence>
                        </goTerm>
                        <goTerm id="GO:0003677">
                            <description>DNA binding</description>
                            <evidence>IEA</evidence>
                        </goTerm>
                        <goTerm id="GO:0031625">
                            <description>ubiquitin protein ligase binding</description>
                            <evidence>IPI</evidence>
                        </goTerm>
                        <goTerm id="GO:0042803">
                            <description>protein homodimerization activity</description>
                            <evidence>IPI</evidence>
                        </goTerm>
                        <goTerm id="GO:0050897">
                            <description>cobalt ion binding</description>
                            <evidence>IDA</evidence>
                        </goTerm>
                    </goTermList>
                </feature>
            </featureList>
        </node>
        <node id="P24385">
            <nodeAppearance>
                <label value="CCND1" labelSource="Gene Name" show="true" alpha="0.0" position="W"/>
                <position xPos="-612.08887" yPos="-538.22437" zPos="0.0" fixed="false"/>
                <advancedPosition xPos="-200.0" yPos="-150.0" zPos="0.0" xFixed="true" yFixed="false" zFixed="false"/>
                <color red="255" green="0" blue="51"/>
                <size width="15" height="15"/>
                <alpha value="1.0"/>
                <highlight highlighted="true" size="16">
                    <color red="0" green="255" blue="0"/>
                </highlight>
                <shape value="Rectangle"/>
            </nodeAppearance>
            <featureList>
                <feature name="APSP Hits" type="org.navigatorgl.feature.legacy.IntegerFeature">
                    <valuelist primaryIndex="0" mode="PRIMARY">
                        <value>713</value>
                    </valuelist>
                </feature>
                <feature name="Gene Name" type="org.navigatorgl.feature.legacy.StringFeature">
                    <valuelist primaryIndex="0" onlyShowPrimary="true">
                        <value>CCND1</value>
                    </valuelist>
                </feature>
                <feature name="GO Info" type="org.navigatorgl.feature.legacy.GOFeature">
                    <goCategory>D - Genome Maintenance</goCategory>
                    <goTermList type="go_cellular_component">
                        <goTerm id="GO:0005622">
                            <description>intracellular</description>
                            <evidence>IDA</evidence>
                        </goTerm>
                        <goTerm id="GO:0000307">
                            <description>cyclin-dependent protein kinase holoenzyme complex</description>
                            <evidence>IDA</evidence>
                        </goTerm>
                        <goTerm id="GO:0005654">
                            <description>nucleoplasm</description>
                            <evidence>EXP</evidence>
                        </goTerm>
                        <goTerm id="GO:0005829">
                            <description>cytosol</description>
                            <evidence>EXP</evidence>
                        </goTerm>
                    </goTermList>
                    <goTermList type="go_biological_process">
                        <goTerm id="GO:0000082">
                            <description>G1/S transition of mitotic cell cycle</description>
                            <evidence>null</evidence>
                        </goTerm>
                        <goTerm id="GO:0001934">
                            <description>positive regulation of protein amino acid phosphorylation</description>
                            <evidence>IDA</evidence>
                        </goTerm>
                        <goTerm id="GO:0045737">
                            <description>positive regulation of cyclin-dependent protein kinase activity</description>
                            <evidence>IDA</evidence>
                        </goTerm>
                        <goTerm id="GO:0031571">
                            <description>G1 DNA damage checkpoint</description>
                            <evidence>IDA</evidence>
                        </goTerm>
                        <goTerm id="GO:0051301">
                            <description>cell division</description>
                            <evidence>IEA</evidence>
                        </goTerm>
                    </goTermList>
                    <goTermList type="go_molecular_function">
                        <goTerm id="GO:0005515">
                            <description>protein binding</description>
                            <evidence>IPI</evidence>
                        </goTerm>
                        <goTerm id="GO:0019901">
                            <description>protein kinase binding</description>
                            <evidence>IPI</evidence>
                        </goTerm>
                    </goTermList>
                </feature>
                <feature name="Pathways" type="org.navigatorgl.feature.legacy.StringFeature">
                    <valuelist primaryIndex="0" onlyShowPrimary="true">
                        <value>Cell Cycle</value>
                    </valuelist>
                </feature>
            </featureList>
        </node>
        <node id="P10276">
            <nodeAppearance>
                <label value="P10276" show="false" alpha="0.0" position="W"/>
                <position xPos="-37.656975" yPos="-378.3882" zPos="0.0" fixed="false"/>
                <advancedPosition xPos="-400.0" yPos="-150.0" zPos="0.0" xFixed="true" yFixed="false" zFixed="false"/>
                <color red="255" green="0" blue="51"/>
                <size width="15" height="15"/>
                <alpha value="0.13"/>
                <highlight highlighted="false" size="12">
                    <color red="255" green="0" blue="0"/>
                </highlight>
                <shape value="Rectangle"/>
            </nodeAppearance>
            <featureList>
                <feature name="APSP Hits" type="org.navigatorgl.feature.legacy.IntegerFeature">
                    <valuelist primaryIndex="0" mode="PRIMARY">
                        <value>283</value>
                    </valuelist>
                </feature>
                <feature name="Gene Name" type="org.navigatorgl.feature.legacy.StringFeature">
                    <valuelist primaryIndex="0" onlyShowPrimary="true">
                        <value>RARA</value>
                    </valuelist>
                </feature>
                <feature name="GO Info" type="org.navigatorgl.feature.legacy.GOFeature">
                    <goCategory>C - Cellular Fate and Organization</goCategory>
                    <goTermList type="go_cellular_component">
                        <goTerm id="GO:0009986">
                            <description>cell surface</description>
                            <evidence>IC</evidence>
                        </goTerm>
                        <goTerm id="GO:0005634">
                            <description>nucleus</description>
                            <evidence>IEA</evidence>
                        </goTerm>
                    </goTermList>
                    <goTermList type="go_biological_process">
                        <goTerm id="GO:0006355">
                            <description>regulation of transcription, DNA-dependent</description>
                            <evidence>IEA</evidence>
                        </goTerm>
                        <goTerm id="GO:0032753">
                            <description>positive regulation of interleukin-4 production</description>
                            <evidence>IDA</evidence>
                        </goTerm>
                        <goTerm id="GO:0032754">
                            <description>positive regulation of interleukin-5 production</description>
                            <evidence>IDA</evidence>
                        </goTerm>
                        <goTerm id="GO:0032720">
                            <description>negative regulation of tumor necrosis factor-alpha production</description>
                            <evidence>IDA</evidence>
                        </goTerm>
                        <goTerm id="GO:0032736">
                            <description>positive regulation of interleukin-13 production</description>
                            <evidence>IDA</evidence>
                        </goTerm>
                        <goTerm id="GO:0006350">
                            <description>transcription</description>
                            <evidence>IEA</evidence>
                        </goTerm>
                        <goTerm id="GO:0048384">
                            <description>retinoic acid receptor signaling pathway</description>
                            <evidence>IMP</evidence>
                        </goTerm>
                        <goTerm id="GO:0007165">
                            <description>signal transduction</description>
                            <evidence>NAS</evidence>
                        </goTerm>
                        <goTerm id="GO:0032355">
                            <description>response to estradiol stimulus</description>
                            <evidence>IDA</evidence>
                        </goTerm>
                        <goTerm id="GO:0032689">
                            <description>negative regulation of interferon-gamma production</description>
                            <evidence>IDA</evidence>
                        </goTerm>
                        <goTerm id="GO:0045630">
                            <description>positive regulation of T-helper 2 cell differentiation</description>
                            <evidence>IDA</evidence>
                        </goTerm>
                        <goTerm id="GO:0030520">
                            <description>estrogen receptor signaling pathway</description>
                            <evidence>IDA</evidence>
                        </goTerm>
                    </goTermList>
                    <goTermList type="go_molecular_function">
                        <goTerm id="GO:0005515">
                            <description>protein binding</description>
                            <evidence>IPI</evidence>
                        </goTerm>
                        <goTerm id="GO:0043565">
                            <description>sequence-specific DNA binding</description>
                            <evidence>IEA</evidence>
                        </goTerm>
                        <goTerm id="GO:0003700">
                            <description>transcription factor activity</description>
                            <evidence>NAS</evidence>
                        </goTerm>
                        <goTerm id="GO:0001972">
                            <description>retinoic acid binding</description>
                            <evidence>IDA</evidence>
                        </goTerm>
                        <goTerm id="GO:0003713">
                            <description>transcription coactivator activity</description>
                            <evidence>null</evidence>
                        </goTerm>
                        <goTerm id="GO:0003707">
                            <description>steroid hormone receptor activity</description>
                            <evidence>IEA</evidence>
                        </goTerm>
                        <goTerm id="GO:0008270">
                            <description>zinc ion binding</description>
                            <evidence>IEA</evidence>
                        </goTerm>
                        <goTerm id="GO:0003708">
                            <description>retinoic acid receptor activity</description>
                            <evidence>TAS</evidence>
                        </goTerm>
                    </goTermList>
                </feature>
            </featureList>
        </node>
        <node id="Q00610">
            <nodeAppearance>
                <label value="Q00610" show="false" alpha="0.0" position="W"/>
                <position xPos="8.218529" yPos="-605.0944" zPos="0.0" fixed="false"/>
                <advancedPosition xPos="-400.0" yPos="-150.0" zPos="0.0" xFixed="true" yFixed="false" zFixed="false"/>
                <color red="255" green="0" blue="51"/>
                <size width="15" height="15"/>
                <alpha value="0.13"/>
                <highlight highlighted="false" size="12">
                    <color red="255" green="0" blue="0"/>
                </highlight>
                <shape value="Rectangle"/>
            </nodeAppearance>
            <featureList>
                <feature name="APSP Hits" type="org.navigatorgl.feature.legacy.IntegerFeature">
                    <valuelist primaryIndex="0" mode="PRIMARY">
                        <value>443</value>
                    </valuelist>
                </feature>
                <feature name="Gene Name" type="org.navigatorgl.feature.legacy.StringFeature">
                    <valuelist primaryIndex="0" onlyShowPrimary="true">
                        <value>CLTC</value>
                    </valuelist>
                </feature>
                <feature name="GO Info" type="org.navigatorgl.feature.legacy.GOFeature">
                    <goCategory>A - Transport and Sensing</goCategory>
                    <goTermList type="go_cellular_component">
                        <goTerm id="GO:0042470">
                            <description>melanosome</description>
                            <evidence>IEA</evidence>
                        </goTerm>
                        <goTerm id="GO:0030132">
                            <description>clathrin coat of coated pit</description>
                            <evidence>IEA</evidence>
                        </goTerm>
                        <goTerm id="GO:0030130">
                            <description>clathrin coat of trans-Golgi network vesicle</description>
                            <evidence>IEA</evidence>
                        </goTerm>
                        <goTerm id="GO:0030118">
                            <description>clathrin coat</description>
                            <evidence>NAS</evidence>
                        </goTerm>
                    </goTermList>
                    <goTermList type="go_biological_process">
                        <goTerm id="GO:0031623">
                            <description>receptor internalization</description>
                            <evidence>IMP</evidence>
                        </goTerm>
                        <goTerm id="GO:0006892">
                            <description>post-Golgi vesicle-mediated transport</description>
                            <evidence>EXP</evidence>
                        </goTerm>
                        <goTerm id="GO:0006886">
                            <description>intracellular protein transport</description>
                            <evidence>NAS</evidence>
                        </goTerm>
                    </goTermList>
                    <goTermList type="go_molecular_function">
                        <goTerm id="GO:0005515">
                            <description>protein binding</description>
                            <evidence>IPI</evidence>
                        </goTerm>
                        <goTerm id="GO:0005198">
                            <description>structural molecule activity</description>
                            <evidence>null</evidence>
                        </goTerm>
                    </goTermList>
                </feature>
            </featureList>
        </node>
        <node id="Q92560">
            <nodeAppearance>
                <label value="Q92560" show="false" alpha="0.0" position="W"/>
                <position xPos="-658.3572" yPos="-389.9562" zPos="0.0" fixed="false"/>
                <advancedPosition xPos="-200.0" yPos="-150.0" zPos="0.0" xFixed="true" yFixed="false" zFixed="false"/>
                <color red="255" green="0" blue="51"/>
                <size width="15" height="15"/>
                <alpha value="0.13"/>
                <highlight highlighted="false" size="12">
                    <color red="255" green="0" blue="0"/>
                </highlight>
                <shape value="Rectangle"/>
            </nodeAppearance>
            <featureList>
                <feature name="APSP Hits" type="org.navigatorgl.feature.legacy.IntegerFeature">
                    <valuelist primaryIndex="0" mode="PRIMARY">
                        <value>206</value>
                    </valuelist>
                </feature>
                <feature name="Gene Name" type="org.navigatorgl.feature.legacy.StringFeature">
                    <valuelist primaryIndex="0" onlyShowPrimary="true">
                        <value>BAP1</value>
                    </valuelist>
                </feature>
                <feature name="GO Info" type="org.navigatorgl.feature.legacy.GOFeature">
                    <goCategory>C - Cellular Fate and Organization</goCategory>
                    <goTermList type="go_cellular_component">
                        <goTerm id="GO:0005634">
                            <description>nucleus</description>
                            <evidence>null</evidence>
                        </goTerm>
                    </goTermList>
                    <goTermList type="go_biological_process">
                        <goTerm id="GO:0006511">
                            <description>ubiquitin-dependent protein catabolic process</description>
                            <evidence>IEA</evidence>
                        </goTerm>
                        <goTerm id="GO:0008285">
                            <description>negative regulation of cell proliferation</description>
                            <evidence>TAS</evidence>
                        </goTerm>
                        <goTerm id="GO:0006464">
                            <description>protein modification</description>
                            <evidence>NAS</evidence>
                        </goTerm>
                    </goTermList>
                    <goTermList type="go_molecular_function">
                        <goTerm id="GO:0005515">
                            <description>protein binding</description>
                            <evidence>IPI</evidence>
                        </goTerm>
                        <goTerm id="GO:0008233">
                            <description>peptidase activity</description>
                            <evidence>NAS</evidence>
                        </goTerm>
                        <goTerm id="GO:0004221">
                            <description>ubiquitin thiolesterase activity</description>
                            <evidence>IEA</evidence>
                        </goTerm>
                        <goTerm id="GO:0008234">
                            <description>cysteine-type peptidase activity</description>
                            <evidence>IEA</evidence>
                        </goTerm>
                    </goTermList>
                </feature>
            </featureList>
        </node>
        <node id="Q03135">
            <nodeAppearance>
                <label value="Q03135" show="false" alpha="0.0" position="E"/>
                <position xPos="0.48789263" yPos="110.45336" zPos="0.0" fixed="false"/>
                <advancedPosition xPos="400.0" yPos="-400.0" zPos="0.0" xFixed="true" yFixed="false" zFixed="false"/>
                <color red="0" green="0" blue="255"/>
                <size width="15" height="15"/>
                <alpha value="0.13"/>
                <highlight highlighted="false" size="12">
                    <color red="255" green="0" blue="0"/>
                </highlight>
                <shape value="Diamond"/>
            </nodeAppearance>
            <featureList>
                <feature name="APSP Hits" type="org.navigatorgl.feature.legacy.IntegerFeature">
                    <valuelist primaryIndex="0" mode="PRIMARY">
                        <value>478</value>
                    </valuelist>
                </feature>
                <feature name="Gene Name" type="org.navigatorgl.feature.legacy.StringFeature">
                    <valuelist primaryIndex="0" onlyShowPrimary="true">
                        <value>CAV1</value>
                    </valuelist>
                </feature>
                <feature name="GO Info" type="org.navigatorgl.feature.legacy.GOFeature">
                    <goCategory>C - Cellular Fate and Organization</goCategory>
                    <goTermList type="go_cellular_component">
                        <goTerm id="GO:0005811">
                            <description>lipid particle</description>
                            <evidence>EXP</evidence>
                        </goTerm>
                        <goTerm id="GO:0016323">
                            <description>basolateral plasma membrane</description>
                            <evidence>IDA</evidence>
                        </goTerm>
                        <goTerm id="GO:0048471">
                            <description>perinuclear region</description>
                            <evidence>ISS</evidence>
                        </goTerm>
                        <goTerm id="GO:0016324">
                            <description>apical plasma membrane</description>
                            <evidence>IDA</evidence>
                        </goTerm>
                        <goTerm id="GO:0005886">
                            <description>plasma membrane</description>
                            <evidence>IDA</evidence>
                        </goTerm>
                        <goTerm id="GO:0000139">
                            <description>Golgi membrane</description>
                            <evidence>IDA</evidence>
                        </goTerm>
                        <goTerm id="GO:0005887">
                            <description>integral to plasma membrane</description>
                            <evidence>null</evidence>
                        </goTerm>
                        <goTerm id="GO:0005783">
                            <description>endoplasmic reticulum</description>
                            <evidence>IDA</evidence>
                        </goTerm>
                        <goTerm id="GO:0005901">
                            <description>caveola</description>
                            <evidence>NAS</evidence>
                        </goTerm>
                        <goTerm id="GO:0045121">
                            <description>lipid raft</description>
                            <evidence>IDA</evidence>
                        </goTerm>
                        <goTerm id="GO:0016599">
                            <description>caveolar membrane</description>
                            <evidence>IDA</evidence>
                        </goTerm>
                    </goTermList>
                    <goTermList type="go_biological_process">
                        <goTerm id="GO:0043627">
                            <description>response to estrogen stimulus</description>
                            <evidence>IDA</evidence>
                        </goTerm>
                        <goTerm id="GO:0051899">
                            <description>membrane depolarization</description>
                            <evidence>ISS</evidence>
                        </goTerm>
                        <goTerm id="GO:0019915">
                            <description>sequestering of lipid</description>
                            <evidence>ISS</evidence>
                        </goTerm>
                        <goTerm id="GO:0031295">
                            <description>T cell costimulation</description>
                            <evidence>IDA</evidence>
                        </goTerm>
                        <goTerm id="GO:0006940">
                            <description>regulation of smooth muscle contraction</description>
                            <evidence>ISS</evidence>
                        </goTerm>
                        <goTerm id="GO:0030301">
                            <description>cholesterol transport</description>
                            <evidence>TAS</evidence>
                        </goTerm>
                        <goTerm id="GO:0052547">
                            <description>regulation of peptidase activity</description>
                            <evidence>ISS</evidence>
                        </goTerm>
                        <goTerm id="GO:0000188">
                            <description>inactivation of MAPK activity</description>
                            <evidence>ISS</evidence>
                        </goTerm>
                        <goTerm id="GO:0030514">
                            <description>negative regulation of BMP signaling pathway</description>
                            <evidence>IDA</evidence>
                        </goTerm>
                        <goTerm id="GO:0043409">
                            <description>negative regulation of MAPKKK cascade</description>
                            <evidence>ISS</evidence>
                        </goTerm>
                        <goTerm id="GO:0016050">
                            <description>vesicle organization and biogenesis</description>
                            <evidence>IDA</evidence>
                        </goTerm>
                        <goTerm id="GO:0045907">
                            <description>positive regulation of vasoconstriction</description>
                            <evidence>ISS</evidence>
                        </goTerm>
                        <goTerm id="GO:0030857">
                            <description>negative regulation of epithelial cell differentiation</description>
                            <evidence>ISS</evidence>
                        </goTerm>
                        <goTerm id="GO:0045019">
                            <description>negative regulation of nitric oxide biosynthetic process</description>
                            <evidence>ISS</evidence>
                        </goTerm>
                        <goTerm id="GO:0044419">
                            <description>interspecies interaction between organisms</description>
                            <evidence>IEA</evidence>
                        </goTerm>
                        <goTerm id="GO:0051260">
                            <description>protein homooligomerization</description>
                            <evidence>ISS</evidence>
                        </goTerm>
                        <goTerm id="GO:0006816">
                            <description>calcium ion transport</description>
                            <evidence>ISS</evidence>
                        </goTerm>
                        <goTerm id="GO:0032507">
                            <description>maintenance of cellular protein localization</description>
                            <evidence>ISS</evidence>
                        </goTerm>
                        <goTerm id="GO:0009267">
                            <description>cellular response to starvation</description>
                            <evidence>IEP</evidence>
                        </goTerm>
                        <goTerm id="GO:0042632">
                            <description>cholesterol homeostasis</description>
                            <evidence>ISS</evidence>
                        </goTerm>
                        <goTerm id="GO:0001666">
                            <description>response to hypoxia</description>
                            <evidence>ISS</evidence>
                        </goTerm>
                        <goTerm id="GO:0051480">
                            <description>cytosolic calcium ion homeostasis</description>
                            <evidence>IDA</evidence>
                        </goTerm>
                        <goTerm id="GO:0019217">
                            <description>regulation of fatty acid metabolic process</description>
                            <evidence>ISS</evidence>
                        </goTerm>
                        <goTerm id="GO:0051592">
                            <description>response to calcium ion</description>
                            <evidence>ISS</evidence>
                        </goTerm>
                        <goTerm id="GO:0048554">
                            <description>positive regulation of metalloenzyme activity</description>
                            <evidence>ISS</evidence>
                        </goTerm>
                        <goTerm id="GO:0030193">
                            <description>regulation of blood coagulation</description>
                            <evidence>IMP</evidence>
                        </goTerm>
                        <goTerm id="GO:0007519">
                            <description>striated muscle development</description>
                            <evidence>ISS</evidence>
                        </goTerm>
                        <goTerm id="GO:0001937">
                            <description>negative regulation of endothelial cell proliferation</description>
                            <evidence>ISS</evidence>
                        </goTerm>
                        <goTerm id="GO:0006641">
                            <description>triacylglycerol metabolic process</description>
                            <evidence>ISS</evidence>
                        </goTerm>
                        <goTerm id="GO:0001570">
                            <description>vasculogenesis</description>
                            <evidence>ISS</evidence>
                        </goTerm>
                    </goTermList>
                    <goTermList type="go_molecular_function">
                        <goTerm id="GO:0050998">
                            <description>nitric-oxide synthase binding</description>
                            <evidence>IPI</evidence>
                        </goTerm>
                        <goTerm id="GO:0016504">
                            <description>protease activator activity</description>
                            <evidence>ISS</evidence>
                        </goTerm>
                        <goTerm id="GO:0005515">
                            <description>protein binding</description>
                            <evidence>IPI</evidence>
                        </goTerm>
                        <goTerm id="GO:0015485">
                            <description>cholesterol binding</description>
                            <evidence>TAS</evidence>
                        </goTerm>
                        <goTerm id="GO:0005198">
                            <description>structural molecule activity</description>
                            <evidence>IDA</evidence>
                        </goTerm>
                    </goTermList>
                </feature>
            </featureList>
        </node>
        <node id="P25445">
            <nodeAppearance>
                <label value="P25445" show="false" alpha="0.0" position="E"/>
                <position xPos="-226.52786" yPos="-391.475" zPos="0.0" fixed="false"/>
                <advancedPosition xPos="-200.0" yPos="-150.0" zPos="0.0" xFixed="true" yFixed="false" zFixed="false"/>
                <color red="255" green="0" blue="51"/>
                <size width="15" height="15"/>
                <alpha value="0.13"/>
                <highlight highlighted="false" size="12">
                    <color red="255" green="0" blue="0"/>
                </highlight>
                <shape value="Rectangle"/>
            </nodeAppearance>
            <featureList>
                <feature name="APSP Hits" type="org.navigatorgl.feature.legacy.IntegerFeature">
                    <valuelist primaryIndex="0" mode="PRIMARY">
                        <value>270</value>
                    </valuelist>
                </feature>
                <feature name="Gene Name" type="org.navigatorgl.feature.legacy.StringFeature">
                    <valuelist primaryIndex="0" onlyShowPrimary="true">
                        <value>FAS</value>
                    </valuelist>
                </feature>
                <feature name="GO Info" type="org.navigatorgl.feature.legacy.GOFeature">
                    <goCategory>C - Cellular Fate and Organization</goCategory>
                    <goTermList type="go_cellular_component">
                        <goTerm id="GO:0031264">
                            <description>death-inducing signaling complex</description>
                            <evidence>IDA</evidence>
                        </goTerm>
                        <goTerm id="GO:0005576">
                            <description>extracellular region</description>
                            <evidence>IEA</evidence>
                        </goTerm>
                        <goTerm id="GO:0005625">
                            <description>soluble fraction</description>
                            <evidence>null</evidence>
                        </goTerm>
                        <goTerm id="GO:0016021">
                            <description>integral to membrane</description>
                            <evidence>IEA</evidence>
                        </goTerm>
                        <goTerm id="GO:0005829">
                            <description>cytosol</description>
                            <evidence>null</evidence>
                        </goTerm>
                    </goTermList>
                    <goTermList type="go_biological_process">
                        <goTerm id="GO:0007165">
                            <description>signal transduction</description>
                            <evidence>null</evidence>
                        </goTerm>
                        <goTerm id="GO:0008624">
                            <description>induction of apoptosis by extracellular signals</description>
                            <evidence>EXP</evidence>
                        </goTerm>
                        <goTerm id="GO:0008633">
                            <description>activation of pro-apoptotic gene products</description>
                            <evidence>EXP</evidence>
                        </goTerm>
                        <goTerm id="GO:0006955">
                            <description>immune response</description>
                            <evidence>IEA</evidence>
                        </goTerm>
                        <goTerm id="GO:0006461">
                            <description>protein complex assembly</description>
                            <evidence>null</evidence>
                        </goTerm>
                        <goTerm id="GO:0006916">
                            <description>anti-apoptosis</description>
                            <evidence>TAS</evidence>
                        </goTerm>
                        <goTerm id="GO:0042981">
                            <description>regulation of apoptosis</description>
                            <evidence>NAS</evidence>
                        </goTerm>
                        <goTerm id="GO:0006917">
                            <description>induction of apoptosis</description>
                            <evidence>null</evidence>
                        </goTerm>
                    </goTermList>
                    <goTermList type="go_molecular_function">
                        <goTerm id="GO:0004872">
                            <description>receptor activity</description>
                            <evidence>null</evidence>
                        </goTerm>
                        <goTerm id="GO:0019900">
                            <description>kinase binding</description>
                            <evidence>IPI</evidence>
                        </goTerm>
                        <goTerm id="GO:0004888">
                            <description>transmembrane receptor activity</description>
                            <evidence>IEA</evidence>
                        </goTerm>
                        <goTerm id="GO:0042802">
                            <description>identical protein binding</description>
                            <evidence>IPI</evidence>
                        </goTerm>
                    </goTermList>
                </feature>
            </featureList>
        </node>
        <node id="P12956">
            <nodeAppearance>
                <label value="XRCC6" labelSource="Gene Name" show="true" alpha="0.0" position="E"/>
                <position xPos="-591.60254" yPos="163.79489" zPos="0.0" fixed="false"/>
                <advancedPosition xPos="300.0" yPos="-200.0" zPos="0.0" xFixed="true" yFixed="false" zFixed="false"/>
                <color red="0" green="0" blue="255"/>
                <size width="15" height="15"/>
                <alpha value="1.0"/>
                <highlight highlighted="true" size="17">
                    <color red="0" green="51" blue="255"/>
                </highlight>
                <shape value="Diamond"/>
            </nodeAppearance>
            <featureList>
                <feature name="APSP Hits" type="org.navigatorgl.feature.legacy.IntegerFeature">
                    <valuelist primaryIndex="0" mode="PRIMARY">
                        <value>1155</value>
                    </valuelist>
                </feature>
                <feature name="Gene Name" type="org.navigatorgl.feature.legacy.StringFeature">
                    <valuelist primaryIndex="0" onlyShowPrimary="true">
                        <value>XRCC6</value>
                    </valuelist>
                </feature>
                <feature name="GO Info" type="org.navigatorgl.feature.legacy.GOFeature">
                    <goCategory>D - Genome Maintenance</goCategory>
                    <goTermList type="go_cellular_component">
                        <goTerm id="GO:0005667">
                            <description>transcription factor complex</description>
                            <evidence>IDA</evidence>
                        </goTerm>
                        <goTerm id="GO:0005624">
                            <description>membrane fraction</description>
                            <evidence>null</evidence>
                        </goTerm>
                        <goTerm id="GO:0005634">
                            <description>nucleus</description>
                            <evidence>null</evidence>
                        </goTerm>
                        <goTerm id="GO:0005958">
                            <description>DNA-dependent protein kinase complex</description>
                            <evidence>IEA</evidence>
                        </goTerm>
                        <goTerm id="GO:0000783">
                            <description>nuclear telomere cap complex</description>
                            <evidence>TAS</evidence>
                        </goTerm>
                    </goTermList>
                    <goTermList type="go_biological_process">
                        <goTerm id="GO:0000723">
                            <description>telomere maintenance</description>
                            <evidence>TAS</evidence>
                        </goTerm>
                        <goTerm id="GO:0019047">
                            <description>provirus integration</description>
                            <evidence>EXP</evidence>
                        </goTerm>
                        <goTerm id="GO:0019059">
                            <description>initiation of viral infection</description>
                            <evidence>EXP</evidence>
                        </goTerm>
                        <goTerm id="GO:0045893">
                            <description>positive regulation of transcription, DNA-dependent</description>
                            <evidence>IDA</evidence>
                        </goTerm>
                        <goTerm id="GO:0006303">
                            <description>double-strand break repair via nonhomologous end joining</description>
                            <evidence>TAS</evidence>
                        </goTerm>
                        <goTerm id="GO:0006266">
                            <description>DNA ligation</description>
                            <evidence>TAS</evidence>
                        </goTerm>
                    </goTermList>
                    <goTermList type="go_molecular_function">
                        <goTerm id="GO:0005515">
                            <description>protein binding</description>
                            <evidence>IPI</evidence>
                        </goTerm>
                        <goTerm id="GO:0004003">
                            <description>ATP-dependent DNA helicase activity</description>
                            <evidence>TAS</evidence>
                        </goTerm>
                        <goTerm id="GO:0003690">
                            <description>double-stranded DNA binding</description>
                            <evidence>null</evidence>
                        </goTerm>
                        <goTerm id="GO:0016563">
                            <description>transcriptional activator activity</description>
                            <evidence>IMP</evidence>
                        </goTerm>
                        <goTerm id="GO:0008022">
                            <description>protein C-terminus binding</description>
                            <evidence>IPI</evidence>
                        </goTerm>
                        <goTerm id="GO:0005524">
                            <description>ATP binding</description>
                            <evidence>IEA</evidence>
                        </goTerm>
                        <goTerm id="GO:0003677">
                            <description>DNA binding</description>
                            <evidence>NAS</evidence>
                        </goTerm>
                    </goTermList>
                </feature>
                <feature name="Pathways" type="org.navigatorgl.feature.legacy.StringFeature">
                    <valuelist primaryIndex="0" onlyShowPrimary="true">
                        <value>DNA Repair</value>
                    </valuelist>
                </feature>
            </featureList>
        </node>
        <node id="P35968">
            <nodeAppearance>
                <label value="P35968" show="false" alpha="0.0" position="E"/>
                <position xPos="272.83606" yPos="-440.77072" zPos="0.0" fixed="false"/>
                <advancedPosition xPos="-400.0" yPos="-150.0" zPos="0.0" xFixed="true" yFixed="false" zFixed="false"/>
                <color red="255" green="0" blue="51"/>
                <size width="15" height="15"/>
                <alpha value="0.13"/>
                <highlight highlighted="false" size="12">
                    <color red="255" green="0" blue="0"/>
                </highlight>
                <shape value="Rectangle"/>
            </nodeAppearance>
            <featureList>
                <feature name="APSP Hits" type="org.navigatorgl.feature.legacy.IntegerFeature">
                    <valuelist primaryIndex="0" mode="PRIMARY">
                        <value>284</value>
                    </valuelist>
                </feature>
                <feature name="Gene Name" type="org.navigatorgl.feature.legacy.StringFeature">
                    <valuelist primaryIndex="0" onlyShowPrimary="true">
                        <value>KDR</value>
                    </valuelist>
                </feature>
                <feature name="GO Info" type="org.navigatorgl.feature.legacy.GOFeature">
                    <goCategory>C - Cellular Fate and Organization</goCategory>
                    <goTermList type="go_cellular_component">
                        <goTerm id="GO:0005887">
                            <description>integral to plasma membrane</description>
                            <evidence>null</evidence>
                        </goTerm>
                    </goTermList>
                    <goTermList type="go_biological_process">
                        <goTerm id="GO:0030335">
                            <description>positive regulation of cell migration</description>
                            <evidence>IDA</evidence>
                        </goTerm>
                        <goTerm id="GO:0008360">
                            <description>regulation of cell shape</description>
                            <evidence>IDA</evidence>
                        </goTerm>
                        <goTerm id="GO:0044419">
                            <description>interspecies interaction between organisms</description>
                            <evidence>IEA</evidence>
                        </goTerm>
                        <goTerm id="GO:0006468">
                            <description>protein amino acid phosphorylation</description>
                            <evidence>IEA</evidence>
                        </goTerm>
                        <goTerm id="GO:0001525">
                            <description>angiogenesis</description>
                            <evidence>IEA</evidence>
                        </goTerm>
                        <goTerm id="GO:0007169">
                            <description>transmembrane receptor protein tyrosine kinase signaling pathway</description>
                            <evidence>null</evidence>
                        </goTerm>
                        <goTerm id="GO:0050927">
                            <description>positive regulation of positive chemotaxis</description>
                            <evidence>IDA</evidence>
                        </goTerm>
                    </goTermList>
                    <goTermList type="go_molecular_function">
                        <goTerm id="GO:0005515">
                            <description>protein binding</description>
                            <evidence>IPI</evidence>
                        </goTerm>
                        <goTerm id="GO:0019838">
                            <description>growth factor binding</description>
                            <evidence>IPI</evidence>
                        </goTerm>
                        <goTerm id="GO:0005021">
                            <description>vascular endothelial growth factor receptor activity</description>
                            <evidence>TAS</evidence>
                        </goTerm>
                        <goTerm id="GO:0005524">
                            <description>ATP binding</description>
                            <evidence>IEA</evidence>
                        </goTerm>
                    </goTermList>
                </feature>
            </featureList>
        </node>
        <node id="Q01831">
            <nodeAppearance>
                <label value="XPC" labelSource="Gene Name" show="true" alpha="0.0" position="E"/>
                <position xPos="-347.946" yPos="-209.37892" zPos="0.0" fixed="false"/>
                <advancedPosition xPos="-200.0" yPos="-150.0" zPos="0.0" xFixed="true" yFixed="false" zFixed="false"/>
                <color red="255" green="0" blue="51"/>
                <size width="15" height="15"/>
                <alpha value="1.0"/>
                <highlight highlighted="true" size="17">
                    <color red="0" green="51" blue="255"/>
                </highlight>
                <shape value="Rectangle"/>
            </nodeAppearance>
            <featureList>
                <feature name="APSP Hits" type="org.navigatorgl.feature.legacy.IntegerFeature">
                    <valuelist primaryIndex="0" mode="PRIMARY">
                        <value>220</value>
                    </valuelist>
                </feature>
                <feature name="Gene Name" type="org.navigatorgl.feature.legacy.StringFeature">
                    <valuelist primaryIndex="0" onlyShowPrimary="true">
                        <value>XPC</value>
                    </valuelist>
                </feature>
                <feature name="GO Info" type="org.navigatorgl.feature.legacy.GOFeature">
                    <goCategory>D - Genome Maintenance</goCategory>
                    <goTermList type="go_cellular_component">
                        <goTerm id="GO:0005654">
                            <description>nucleoplasm</description>
                            <evidence>EXP</evidence>
                        </goTerm>
                    </goTermList>
                    <goTermList type="go_biological_process">
                        <goTerm id="GO:0006289">
                            <description>nucleotide-excision repair</description>
                            <evidence>null</evidence>
                        </goTerm>
                        <goTerm id="GO:0000718">
                            <description>nucleotide-excision repair, DNA damage removal</description>
                            <evidence>EXP</evidence>
                        </goTerm>
                    </goTermList>
                    <goTermList type="go_molecular_function">
                        <goTerm id="GO:0003684">
                            <description>damaged DNA binding</description>
                            <evidence>null</evidence>
                        </goTerm>
                        <goTerm id="GO:0005515">
                            <description>protein binding</description>
                            <evidence>IPI</evidence>
                        </goTerm>
                        <goTerm id="GO:0003697">
                            <description>single-stranded DNA binding</description>
                            <evidence>null</evidence>
                        </goTerm>
                    </goTermList>
                </feature>
                <feature name="Pathways" type="org.navigatorgl.feature.legacy.StringFeature">
                    <valuelist primaryIndex="0" onlyShowPrimary="true">
                        <value>DNA Repair</value>
                    </valuelist>
                </feature>
            </featureList>
        </node>
        <node id="P43246">
            <nodeAppearance>
                <label value="MSH2" labelSource="Gene Name" show="true" alpha="0.0" position="W"/>
                <position xPos="-1171.6113" yPos="-288.54974" zPos="0.0" fixed="false"/>
                <advancedPosition xPos="0.0" yPos="700.0" zPos="0.0" xFixed="false" yFixed="true" zFixed="false"/>
                <color red="0" green="255" blue="0"/>
                <size width="16" height="16"/>
                <alpha value="0.13"/>
                <highlight highlighted="false" size="12">
                    <color red="255" green="0" blue="0"/>
                </highlight>
                <shape value="Ellipse"/>
            </nodeAppearance>
            <featureList>
                <feature name="APSP Hits" type="org.navigatorgl.feature.legacy.IntegerFeature">
                    <valuelist primaryIndex="0" mode="PRIMARY">
                        <value>600</value>
                    </valuelist>
                </feature>
                <feature name="Gene Name" type="org.navigatorgl.feature.legacy.StringFeature">
                    <valuelist primaryIndex="0" onlyShowPrimary="true">
                        <value>MSH2</value>
                    </valuelist>
                </feature>
                <feature name="GO Info" type="org.navigatorgl.feature.legacy.GOFeature">
                    <goCategory>D - Genome Maintenance</goCategory>
                    <goTermList type="go_cellular_component">
                        <goTerm id="GO:0032301">
                            <description>MutSalpha complex</description>
                            <evidence>IDA</evidence>
                        </goTerm>
                        <goTerm id="GO:0032302">
                            <description>MutSbeta complex</description>
                            <evidence>IDA</evidence>
                        </goTerm>
                        <goTerm id="GO:0005634">
                            <description>nucleus</description>
                            <evidence>null</evidence>
                        </goTerm>
                    </goTermList>
                    <goTermList type="go_biological_process">
                        <goTerm id="GO:0010165">
                            <description>response to X-ray</description>
                            <evidence>ISS</evidence>
                        </goTerm>
                        <goTerm id="GO:0045190">
                            <description>isotype switching</description>
                            <evidence>ISS</evidence>
                        </goTerm>
                        <goTerm id="GO:0006301">
                            <description>postreplication repair</description>
                            <evidence>IDA</evidence>
                        </goTerm>
                        <goTerm id="GO:0043570">
                            <description>maintenance of DNA repeat elements</description>
                            <evidence>IMP</evidence>
                        </goTerm>
                        <goTerm id="GO:0043524">
                            <description>negative regulation of neuron apoptosis</description>
                            <evidence>ISS</evidence>
                        </goTerm>
                        <goTerm id="GO:0010224">
                            <description>response to UV-B</description>
                            <evidence>ISS</evidence>
                        </goTerm>
                        <goTerm id="GO:0006284">
                            <description>base-excision repair</description>
                            <evidence>IDA</evidence>
                        </goTerm>
                        <goTerm id="GO:0030183">
                            <description>B cell differentiation</description>
                            <evidence>ISS</evidence>
                        </goTerm>
                        <goTerm id="GO:0051096">
                            <description>positive regulation of helicase activity</description>
                            <evidence>IDA</evidence>
                        </goTerm>
                        <goTerm id="GO:0032026">
                            <description>response to magnesium ion</description>
                            <evidence>IDA</evidence>
                        </goTerm>
                        <goTerm id="GO:0006299">
                            <description>short patch mismatch repair system</description>
                            <evidence>IDA</evidence>
                        </goTerm>
                        <goTerm id="GO:0006298">
                            <description>mismatch repair</description>
                            <evidence>null</evidence>
                        </goTerm>
                        <goTerm id="GO:0045910">
                            <description>negative regulation of DNA recombination</description>
                            <evidence>IDA</evidence>
                        </goTerm>
                        <goTerm id="GO:0008584">
                            <description>male gonad development</description>
                            <evidence>ISS</evidence>
                        </goTerm>
                    </goTermList>
                    <goTermList type="go_molecular_function">
                        <goTerm id="GO:0032137">
                            <description>guanine/thymine mispair binding</description>
                            <evidence>IMP</evidence>
                        </goTerm>
                        <goTerm id="GO:0008022">
                            <description>protein C-terminus binding</description>
                            <evidence>IPI</evidence>
                        </goTerm>
                        <goTerm id="GO:0003677">
                            <description>DNA binding</description>
                            <evidence>null</evidence>
                        </goTerm>
                        <goTerm id="GO:0005524">
                            <description>ATP binding</description>
                            <evidence>IEA</evidence>
                        </goTerm>
                        <goTerm id="GO:0042803">
                            <description>protein homodimerization activity</description>
                            <evidence>IDA</evidence>
                        </goTerm>
                    </goTermList>
                </feature>
            </featureList>
        </node>
        <node id="Q12824">
            <nodeAppearance>
                <label value="Q12824" show="false" alpha="0.0" position="W"/>
                <position xPos="-656.4986" yPos="-372.40753" zPos="0.0" fixed="false"/>
                <advancedPosition xPos="-200.0" yPos="-150.0" zPos="0.0" xFixed="true" yFixed="false" zFixed="false"/>
                <color red="255" green="0" blue="51"/>
                <size width="15" height="15"/>
                <alpha value="0.13"/>
                <highlight highlighted="false" size="12">
                    <color red="255" green="0" blue="0"/>
                </highlight>
                <shape value="Rectangle"/>
            </nodeAppearance>
            <featureList>
                <feature name="APSP Hits" type="org.navigatorgl.feature.legacy.IntegerFeature">
                    <valuelist primaryIndex="0" mode="PRIMARY">
                        <value>381</value>
                    </valuelist>
                </feature>
                <feature name="Gene Name" type="org.navigatorgl.feature.legacy.StringFeature">
                    <valuelist primaryIndex="0" onlyShowPrimary="true">
                        <value>SMARCB1</value>
                    </valuelist>
                </feature>
                <feature name="GO Info" type="org.navigatorgl.feature.legacy.GOFeature">
                    <goCategory>D - Genome Maintenance</goCategory>
                    <goTermList type="go_cellular_component">
                        <goTerm id="GO:0016514">
                            <description>SWI/SNF complex</description>
                            <evidence>IDA</evidence>
                        </goTerm>
                        <goTerm id="GO:0005730">
                            <description>nucleolus</description>
                            <evidence>IDA</evidence>
                        </goTerm>
                        <goTerm id="GO:0005634">
                            <description>nucleus</description>
                            <evidence>IDA</evidence>
                        </goTerm>
                        <goTerm id="GO:0005654">
                            <description>nucleoplasm</description>
                            <evidence>null</evidence>
                        </goTerm>
                        <goTerm id="GO:0000228">
                            <description>nuclear chromosome</description>
                            <evidence>IEA</evidence>
                        </goTerm>
                    </goTermList>
                    <goTermList type="go_biological_process">
                        <goTerm id="GO:0045090">
                            <description>retroviral genome replication</description>
                            <evidence>IDA</evidence>
                        </goTerm>
                        <goTerm id="GO:0007049">
                            <description>cell cycle</description>
                            <evidence>IEA</evidence>
                        </goTerm>
                        <goTerm id="GO:0051091">
                            <description>positive regulation of transcription factor activity</description>
                            <evidence>IDA</evidence>
                        </goTerm>
                        <goTerm id="GO:0006357">
                            <description>regulation of transcription from RNA polymerase II promoter</description>
                            <evidence>null</evidence>
                        </goTerm>
                        <goTerm id="GO:0044419">
                            <description>interspecies interaction between organisms</description>
                            <evidence>IEA</evidence>
                        </goTerm>
                        <goTerm id="GO:0006338">
                            <description>chromatin remodeling</description>
                            <evidence>IEA</evidence>
                        </goTerm>
                        <goTerm id="GO:0015074">
                            <description>DNA integration</description>
                            <evidence>TAS</evidence>
                        </goTerm>
                        <goTerm id="GO:0006350">
                            <description>transcription</description>
                            <evidence>IEA</evidence>
                        </goTerm>
                    </goTermList>
                    <goTermList type="go_molecular_function">
                        <goTerm id="GO:0005515">
                            <description>protein binding</description>
                            <evidence>IPI</evidence>
                        </goTerm>
                        <goTerm id="GO:0002039">
                            <description>p53 binding</description>
                            <evidence>IPI</evidence>
                        </goTerm>
                    </goTermList>
                </feature>
            </featureList>
        </node>
        <node id="P22681">
            <nodeAppearance>
                <label value="P22681" show="false" alpha="0.0" position="E"/>
                <position xPos="-267.55334" yPos="-276.69727" zPos="0.0" fixed="false"/>
                <advancedPosition xPos="-200.0" yPos="-150.0" zPos="0.0" xFixed="true" yFixed="false" zFixed="false"/>
                <color red="255" green="0" blue="51"/>
                <size width="15" height="15"/>
                <alpha value="0.13"/>
                <highlight highlighted="false" size="12">
                    <color red="255" green="0" blue="0"/>
                </highlight>
                <shape value="Rectangle"/>
            </nodeAppearance>
            <featureList>
                <feature name="APSP Hits" type="org.navigatorgl.feature.legacy.IntegerFeature">
                    <valuelist primaryIndex="0" mode="PRIMARY">
                        <value>753</value>
                    </valuelist>
                </feature>
                <feature name="Gene Name" type="org.navigatorgl.feature.legacy.StringFeature">
                    <valuelist primaryIndex="0" onlyShowPrimary="true">
                        <value>CBL</value>
                    </valuelist>
                </feature>
                <feature name="GO Info" type="org.navigatorgl.feature.legacy.GOFeature">
                    <goCategory>C - Cellular Fate and Organization</goCategory>
                    <goTermList type="go_cellular_component">
                        <goTerm id="GO:0005886">
                            <description>plasma membrane</description>
                            <evidence>IDA</evidence>
                        </goTerm>
                        <goTerm id="GO:0005634">
                            <description>nucleus</description>
                            <evidence>IEA</evidence>
                        </goTerm>
                        <goTerm id="GO:0005829">
                            <description>cytosol</description>
                            <evidence>EXP</evidence>
                        </goTerm>
                    </goTermList>
                    <goTermList type="go_biological_process">
                        <goTerm id="GO:0016567">
                            <description>protein ubiquitination</description>
                            <evidence>TAS</evidence>
                        </goTerm>
                        <goTerm id="GO:0007173">
                            <description>epidermal growth factor receptor signaling pathway</description>
                            <evidence>TAS</evidence>
                        </goTerm>
                        <goTerm id="GO:0019941">
                            <description>modification-dependent protein catabolic process</description>
                            <evidence>IEA</evidence>
                        </goTerm>
                        <goTerm id="GO:0048260">
                            <description>positive regulation of receptor mediated endocytosis</description>
                            <evidence>TAS</evidence>
                        </goTerm>
                        <goTerm id="GO:0007166">
                            <description>cell surface receptor linked signal transduction</description>
                            <evidence>TAS</evidence>
                        </goTerm>
                    </goTermList>
                    <goTermList type="go_molecular_function">
                        <goTerm id="GO:0005515">
                            <description>protein binding</description>
                            <evidence>IPI</evidence>
                        </goTerm>
                        <goTerm id="GO:0004842">
                            <description>ubiquitin-protein ligase activity</description>
                            <evidence>TAS</evidence>
                        </goTerm>
                        <goTerm id="GO:0017124">
                            <description>SH3 domain binding</description>
                            <evidence>IPI</evidence>
                        </goTerm>
                        <goTerm id="GO:0003700">
                            <description>transcription factor activity</description>
                            <evidence>null</evidence>
                        </goTerm>
                        <goTerm id="GO:0005509">
                            <description>calcium ion binding</description>
                            <evidence>IEA</evidence>
                        </goTerm>
                        <goTerm id="GO:0008270">
                            <description>zinc ion binding</description>
                            <evidence>IEA</evidence>
                        </goTerm>
                        <goTerm id="GO:0004871">
                            <description>signal transducer activity</description>
                            <evidence>IEA</evidence>
                        </goTerm>
                    </goTermList>
                </feature>
            </featureList>
        </node>
        <node id="P49715">
            <nodeAppearance>
                <label value="CEBPA" labelSource="Gene Name" show="true" alpha="0.0" position="W"/>
                <position xPos="-1103.9308" yPos="-200.46893" zPos="0.0" fixed="false"/>
                <advancedPosition xPos="0.0" yPos="700.0" zPos="0.0" xFixed="false" yFixed="true" zFixed="false"/>
                <color red="0" green="255" blue="0"/>
                <size width="16" height="16"/>
                <alpha value="0.1"/>
                <highlight highlighted="false" size="12">
                    <color red="255" green="0" blue="0"/>
                </highlight>
                <shape value="Ellipse"/>
            </nodeAppearance>
            <featureList>
                <feature name="APSP Hits" type="org.navigatorgl.feature.legacy.IntegerFeature">
                    <valuelist primaryIndex="0" mode="PRIMARY">
                        <value>359</value>
                    </valuelist>
                </feature>
                <feature name="Gene Name" type="org.navigatorgl.feature.legacy.StringFeature">
                    <valuelist primaryIndex="0" onlyShowPrimary="true">
                        <value>CEBPA</value>
                    </valuelist>
                </feature>
                <feature name="GO Info" type="org.navigatorgl.feature.legacy.GOFeature">
                    <goCategory>C - Cellular Fate and Organization</goCategory>
                    <goTermList type="go_cellular_component">
                        <goTerm id="GO:0005634">
                            <description>nucleus</description>
                            <evidence>null</evidence>
                        </goTerm>
                    </goTermList>
                    <goTermList type="go_biological_process">
                        <goTerm id="GO:0006355">
                            <description>regulation of transcription, DNA-dependent</description>
                            <evidence>IEA</evidence>
                        </goTerm>
                        <goTerm id="GO:0006366">
                            <description>transcription from RNA polymerase II promoter</description>
                            <evidence>TAS</evidence>
                        </goTerm>
                        <goTerm id="GO:0044419">
                            <description>interspecies interaction between organisms</description>
                            <evidence>IEA</evidence>
                        </goTerm>
                        <goTerm id="GO:0019221">
                            <description>cytokine and chemokine mediated signaling pathway</description>
                            <evidence>NAS</evidence>
                        </goTerm>
                        <goTerm id="GO:0030099">
                            <description>myeloid cell differentiation</description>
                            <evidence>NAS</evidence>
                        </goTerm>
                        <goTerm id="GO:0006091">
                            <description>generation of precursor metabolites and energy</description>
                            <evidence>TAS</evidence>
                        </goTerm>
                        <goTerm id="GO:0006350">
                            <description>transcription</description>
                            <evidence>null</evidence>
                        </goTerm>
                    </goTermList>
                    <goTermList type="go_molecular_function">
                        <goTerm id="GO:0043565">
                            <description>sequence-specific DNA binding</description>
                            <evidence>IEA</evidence>
                        </goTerm>
                        <goTerm id="GO:0003705">
                            <description>RNA polymerase II transcription factor activity, enhancer binding</description>
                            <evidence>NAS</evidence>
                        </goTerm>
                        <goTerm id="GO:0046983">
                            <description>protein dimerization activity</description>
                            <evidence>IEA</evidence>
                        </goTerm>
                        <goTerm id="GO:0008134">
                            <description>transcription factor binding</description>
                            <evidence>IPI</evidence>
                        </goTerm>
                    </goTermList>
                </feature>
            </featureList>
        </node>
        <node id="P42773">
            <nodeAppearance>
                <label value="CDKN2C" labelSource="Gene Name" show="true" alpha="0.0" position="W"/>
                <position xPos="-646.1888" yPos="-476.75528" zPos="0.0" fixed="false"/>
                <advancedPosition xPos="-200.0" yPos="-150.0" zPos="0.0" xFixed="true" yFixed="false" zFixed="false"/>
                <color red="255" green="0" blue="51"/>
                <size width="15" height="15"/>
                <alpha value="1.0"/>
                <highlight highlighted="true" size="16">
                    <color red="0" green="255" blue="0"/>
                </highlight>
                <shape value="Rectangle"/>
            </nodeAppearance>
            <featureList>
                <feature name="APSP Hits" type="org.navigatorgl.feature.legacy.IntegerFeature">
                    <valuelist primaryIndex="0" mode="PRIMARY">
                        <value>206</value>
                    </valuelist>
                </feature>
                <feature name="Gene Name" type="org.navigatorgl.feature.legacy.StringFeature">
                    <valuelist primaryIndex="0" onlyShowPrimary="true">
                        <value>CDKN2C</value>
                    </valuelist>
                </feature>
                <feature name="GO Info" type="org.navigatorgl.feature.legacy.GOFeature">
                    <goCategory>D - Genome Maintenance</goCategory>
                    <goTermList type="go_cellular_component">
                        <goTerm id="GO:0005737">
                            <description>cytoplasm</description>
                            <evidence>null</evidence>
                        </goTerm>
                        <goTerm id="GO:0005634">
                            <description>nucleus</description>
                            <evidence>IDA</evidence>
                        </goTerm>
                    </goTermList>
                    <goTermList type="go_biological_process">
                        <goTerm id="GO:0042326">
                            <description>negative regulation of phosphorylation</description>
                            <evidence>IDA</evidence>
                        </goTerm>
                        <goTerm id="GO:0000082">
                            <description>G1/S transition of mitotic cell cycle</description>
                            <evidence>IDA</evidence>
                        </goTerm>
                        <goTerm id="GO:0030308">
                            <description>negative regulation of cell growth</description>
                            <evidence>IDA</evidence>
                        </goTerm>
                        <goTerm id="GO:0008285">
                            <description>negative regulation of cell proliferation</description>
                            <evidence>null</evidence>
                        </goTerm>
                        <goTerm id="GO:0007050">
                            <description>cell cycle arrest</description>
                            <evidence>null</evidence>
                        </goTerm>
                        <goTerm id="GO:0000079">
                            <description>regulation of cyclin-dependent protein kinase activity</description>
                            <evidence>IDA</evidence>
                        </goTerm>
                        <goTerm id="GO:0006917">
                            <description>induction of apoptosis</description>
                            <evidence>IDA</evidence>
                        </goTerm>
                    </goTermList>
                    <goTermList type="go_molecular_function">
                        <goTerm id="GO:0019901">
                            <description>protein kinase binding</description>
                            <evidence>IPI</evidence>
                        </goTerm>
                        <goTerm id="GO:0004861">
                            <description>cyclin-dependent protein kinase inhibitor activity</description>
                            <evidence>TAS</evidence>
                        </goTerm>
                    </goTermList>
                </feature>
                <feature name="Pathways" type="org.navigatorgl.feature.legacy.StringFeature">
                    <valuelist primaryIndex="0" onlyShowPrimary="true">
                        <value>Cell Cycle</value>
                    </valuelist>
                </feature>
            </featureList>
        </node>
        <node id="P42771">
            <nodeAppearance>
                <label value="CDKN2A" labelSource="Gene Name" show="true" alpha="0.0" position="N"/>
                <position xPos="-495.65472" yPos="-613.63196" zPos="0.0" fixed="false"/>
                <advancedPosition xPos="-200.0" yPos="-150.0" zPos="0.0" xFixed="true" yFixed="false" zFixed="false"/>
                <color red="255" green="0" blue="51"/>
                <size width="15" height="15"/>
                <alpha value="1.0"/>
                <highlight highlighted="true" size="16">
                    <color red="0" green="255" blue="0"/>
                </highlight>
                <shape value="Rectangle"/>
            </nodeAppearance>
            <featureList>
                <feature name="APSP Hits" type="org.navigatorgl.feature.legacy.IntegerFeature">
                    <valuelist primaryIndex="0" mode="PRIMARY">
                        <value>247</value>
                    </valuelist>
                </feature>
                <feature name="Gene Name" type="org.navigatorgl.feature.legacy.StringFeature">
                    <valuelist primaryIndex="0" onlyShowPrimary="true">
                        <value>CDKN2A</value>
                    </valuelist>
                </feature>
                <feature name="GO Info" type="org.navigatorgl.feature.legacy.GOFeature">
                    <goCategory>D - Genome Maintenance</goCategory>
                    <goTermList type="go_cellular_component">
                        <goTerm id="GO:0005737">
                            <description>cytoplasm</description>
                            <evidence>IDA</evidence>
                        </goTerm>
                        <goTerm id="GO:0005634">
                            <description>nucleus</description>
                            <evidence>IDA</evidence>
                        </goTerm>
                    </goTermList>
                    <goTermList type="go_biological_process">
                        <goTerm id="GO:0030308">
                            <description>negative regulation of cell growth</description>
                            <evidence>IDA</evidence>
                        </goTerm>
                        <goTerm id="GO:0008285">
                            <description>negative regulation of cell proliferation</description>
                            <evidence>null</evidence>
                        </goTerm>
                        <goTerm id="GO:0045736">
                            <description>negative regulation of cyclin-dependent protein kinase activity</description>
                            <evidence>IDA</evidence>
                        </goTerm>
                        <goTerm id="GO:0032088">
                            <description>inhibition of NF-kappaB transcription factor</description>
                            <evidence>IDA</evidence>
                        </goTerm>
                        <goTerm id="GO:0007265">
                            <description>Ras protein signal transduction</description>
                            <evidence>IEP</evidence>
                        </goTerm>
                        <goTerm id="GO:0006917">
                            <description>induction of apoptosis</description>
                            <evidence>IDA</evidence>
                        </goTerm>
                        <goTerm id="GO:0000079">
                            <description>regulation of cyclin-dependent protein kinase activity</description>
                            <evidence>null</evidence>
                        </goTerm>
                        <goTerm id="GO:0042326">
                            <description>negative regulation of phosphorylation</description>
                            <evidence>IDA</evidence>
                        </goTerm>
                        <goTerm id="GO:0010149">
                            <description>senescence (sensu Magnoliophyta)</description>
                            <evidence>IDA</evidence>
                        </goTerm>
                        <goTerm id="GO:0000082">
                            <description>G1/S transition of mitotic cell cycle</description>
                            <evidence>IDA</evidence>
                        </goTerm>
                        <goTerm id="GO:0000075">
                            <description>cell cycle checkpoint</description>
                            <evidence>TAS</evidence>
                        </goTerm>
                        <goTerm id="GO:0007050">
                            <description>cell cycle arrest</description>
                            <evidence>null</evidence>
                        </goTerm>
                        <goTerm id="GO:0001953">
                            <description>negative regulation of cell-matrix adhesion</description>
                            <evidence>IMP</evidence>
                        </goTerm>
                    </goTermList>
                    <goTermList type="go_molecular_function">
                        <goTerm id="GO:0005515">
                            <description>protein binding</description>
                            <evidence>IPI</evidence>
                        </goTerm>
                        <goTerm id="GO:0019901">
                            <description>protein kinase binding</description>
                            <evidence>IPI</evidence>
                        </goTerm>
                        <goTerm id="GO:0051059">
                            <description>NF-kappaB binding</description>
                            <evidence>IDA</evidence>
                        </goTerm>
                        <goTerm id="GO:0004861">
                            <description>cyclin-dependent protein kinase inhibitor activity</description>
                            <evidence>null</evidence>
                        </goTerm>
                    </goTermList>
                </feature>
                <feature name="Pathways" type="org.navigatorgl.feature.legacy.StringFeature">
                    <valuelist primaryIndex="0" onlyShowPrimary="true">
                        <value>Cell Cycle</value>
                    </valuelist>
                </feature>
            </featureList>
        </node>
        <node id="P42575">
            <nodeAppearance>
                <label value="P42575" show="false" alpha="0.0" position="E"/>
                <position xPos="60.738464" yPos="183.07661" zPos="0.0" fixed="false"/>
                <advancedPosition xPos="400.0" yPos="-400.0" zPos="0.0" xFixed="true" yFixed="false" zFixed="false"/>
                <color red="0" green="0" blue="255"/>
                <size width="15" height="15"/>
                <alpha value="0.13"/>
                <highlight highlighted="false" size="12">
                    <color red="255" green="0" blue="0"/>
                </highlight>
                <shape value="Diamond"/>
            </nodeAppearance>
            <featureList>
                <feature name="APSP Hits" type="org.navigatorgl.feature.legacy.IntegerFeature">
                    <valuelist primaryIndex="0" mode="PRIMARY">
                        <value>206</value>
                    </valuelist>
                </feature>
                <feature name="Gene Name" type="org.navigatorgl.feature.legacy.StringFeature">
                    <valuelist primaryIndex="0" onlyShowPrimary="true">
                        <value>CASP2</value>
                    </valuelist>
                </feature>
                <feature name="GO Info" type="org.navigatorgl.feature.legacy.GOFeature">
                    <goCategory>C - Cellular Fate and Organization</goCategory>
                    <goTermList type="go_cellular_component">
                        <goTerm id="GO:0005829">
                            <description>cytosol</description>
                            <evidence>EXP</evidence>
                        </goTerm>
                    </goTermList>
                    <goTermList type="go_biological_process">
                        <goTerm id="GO:0051605">
                            <description>protein maturation via proteolysis</description>
                            <evidence>IDA</evidence>
                        </goTerm>
                        <goTerm id="GO:0008624">
                            <description>induction of apoptosis by extracellular signals</description>
                            <evidence>EXP</evidence>
                        </goTerm>
                        <goTerm id="GO:0008632">
                            <description>apoptotic program</description>
                            <evidence>TAS</evidence>
                        </goTerm>
                        <goTerm id="GO:0006508">
                            <description>proteolysis</description>
                            <evidence>null</evidence>
                        </goTerm>
                        <goTerm id="GO:0006915">
                            <description>apoptosis</description>
                            <evidence>NAS</evidence>
                        </goTerm>
                    </goTermList>
                    <goTermList type="go_molecular_function">
                        <goTerm id="GO:0004197">
                            <description>cysteine-type endopeptidase activity</description>
                            <evidence>IDA</evidence>
                        </goTerm>
                        <goTerm id="GO:0019904">
                            <description>protein domain specific binding</description>
                            <evidence>IPI</evidence>
                        </goTerm>
                        <goTerm id="GO:0019899">
                            <description>enzyme binding</description>
                            <evidence>null</evidence>
                        </goTerm>
                        <goTerm id="GO:0030693">
                            <description>caspase activity</description>
                            <evidence>NAS</evidence>
                        </goTerm>
                        <goTerm id="GO:0042802">
                            <description>identical protein binding</description>
                            <evidence>IPI</evidence>
                        </goTerm>
                    </goTermList>
                </feature>
            </featureList>
        </node>
        <node id="P35568">
            <nodeAppearance>
                <label value="P35568" show="false" alpha="0.0" position="NW"/>
                <position xPos="-90.20317" yPos="84.38986" zPos="0.0" fixed="false"/>
                <advancedPosition xPos="400.0" yPos="-400.0" zPos="0.0" xFixed="true" yFixed="false" zFixed="false"/>
                <color red="0" green="0" blue="255"/>
                <size width="15" height="15"/>
                <alpha value="0.13"/>
                <highlight highlighted="false" size="12">
                    <color red="255" green="0" blue="0"/>
                </highlight>
                <shape value="Diamond"/>
            </nodeAppearance>
            <featureList>
                <feature name="APSP Hits" type="org.navigatorgl.feature.legacy.IntegerFeature">
                    <valuelist primaryIndex="0" mode="PRIMARY">
                        <value>1406</value>
                    </valuelist>
                </feature>
                <feature name="Gene Name" type="org.navigatorgl.feature.legacy.StringFeature">
                    <valuelist primaryIndex="0" onlyShowPrimary="true">
                        <value>IRS1</value>
                    </valuelist>
                </feature>
                <feature name="GO Info" type="org.navigatorgl.feature.legacy.GOFeature">
                    <goCategory>C - Cellular Fate and Organization</goCategory>
                    <goTermList type="go_cellular_component">
                        <goTerm id="GO:0005792">
                            <description>microsome</description>
                            <evidence>ISS</evidence>
                        </goTerm>
                        <goTerm id="GO:0005737">
                            <description>cytoplasm</description>
                            <evidence>null</evidence>
                        </goTerm>
                        <goTerm id="GO:0005899">
                            <description>insulin receptor complex</description>
                            <evidence>ISS</evidence>
                        </goTerm>
                        <goTerm id="GO:0005901">
                            <description>caveola</description>
                            <evidence>IDA</evidence>
                        </goTerm>
                        <goTerm id="GO:0005634">
                            <description>nucleus</description>
                            <evidence>ISS</evidence>
                        </goTerm>
                    </goTermList>
                    <goTermList type="go_biological_process">
                        <goTerm id="GO:0008286">
                            <description>insulin receptor signaling pathway</description>
                            <evidence>IPI</evidence>
                        </goTerm>
                        <goTerm id="GO:0045725">
                            <description>positive regulation of glycogen biosynthetic process</description>
                            <evidence>IMP</evidence>
                        </goTerm>
                        <goTerm id="GO:0046627">
                            <description>negative regulation of insulin receptor signaling pathway</description>
                            <evidence>ISS</evidence>
                        </goTerm>
                        <goTerm id="GO:0046628">
                            <description>positive regulation of insulin receptor signaling pathway</description>
                            <evidence>ISS</evidence>
                        </goTerm>
                        <goTerm id="GO:0042593">
                            <description>glucose homeostasis</description>
                            <evidence>TAS</evidence>
                        </goTerm>
                        <goTerm id="GO:0014065">
                            <description>phosphoinositide 3-kinase cascade</description>
                            <evidence>IDA</evidence>
                        </goTerm>
                        <goTerm id="GO:0007165">
                            <description>signal transduction</description>
                            <evidence>null</evidence>
                        </goTerm>
                        <goTerm id="GO:0043552">
                            <description>positive regulation of phosphoinositide 3-kinase activity</description>
                            <evidence>ISS</evidence>
                        </goTerm>
                        <goTerm id="GO:0046326">
                            <description>positive regulation of glucose import</description>
                            <evidence>IMP</evidence>
                        </goTerm>
                        <goTerm id="GO:0032000">
                            <description>positive regulation of fatty acid beta-oxidation</description>
                            <evidence>IMP</evidence>
                        </goTerm>
                        <goTerm id="GO:0048009">
                            <description>insulin-like growth factor receptor signaling pathway</description>
                            <evidence>IPI</evidence>
                        </goTerm>
                        <goTerm id="GO:0046676">
                            <description>negative regulation of insulin secretion</description>
                            <evidence>IDA</evidence>
                        </goTerm>
                    </goTermList>
                    <goTermList type="go_molecular_function">
                        <goTerm id="GO:0005515">
                            <description>protein binding</description>
                            <evidence>null</evidence>
                        </goTerm>
                        <goTerm id="GO:0005159">
                            <description>insulin-like growth factor receptor binding</description>
                            <evidence>IPI</evidence>
                        </goTerm>
                        <goTerm id="GO:0005158">
                            <description>insulin receptor binding</description>
                            <evidence>IPI</evidence>
                        </goTerm>
                        <goTerm id="GO:0005080">
                            <description>protein kinase C binding</description>
                            <evidence>ISS</evidence>
                        </goTerm>
                        <goTerm id="GO:0004871">
                            <description>signal transducer activity</description>
                            <evidence>null</evidence>
                        </goTerm>
                        <goTerm id="GO:0042169">
                            <description>SH2 domain binding</description>
                            <evidence>ISS</evidence>
                        </goTerm>
                        <goTerm id="GO:0005069">
                            <description>transmembrane receptor protein tyrosine kinase docking protein activity</description>
                            <evidence>TAS</evidence>
                        </goTerm>
                        <goTerm id="GO:0043548">
                            <description>phosphoinositide 3-kinase binding</description>
                            <evidence>IPI</evidence>
                        </goTerm>
                    </goTermList>
                </feature>
            </featureList>
        </node>
        <node id="P0C1Z6">
            <nodeAppearance>
                <label value="P0C1Z6" show="false" alpha="0.0" position="E"/>
                <position xPos="274.47195" yPos="-454.82523" zPos="0.0" fixed="false"/>
                <advancedPosition xPos="-400.0" yPos="-150.0" zPos="0.0" xFixed="true" yFixed="false" zFixed="false"/>
                <color red="255" green="0" blue="51"/>
                <size width="15" height="15"/>
                <alpha value="0.13"/>
                <highlight highlighted="false" size="12">
                    <color red="255" green="0" blue="0"/>
                </highlight>
                <shape value="Rectangle"/>
            </nodeAppearance>
            <featureList>
                <feature name="APSP Hits" type="org.navigatorgl.feature.legacy.IntegerFeature">
                    <valuelist primaryIndex="0" mode="PRIMARY">
                        <value>209</value>
                    </valuelist>
                </feature>
                <feature name="Gene Name" type="org.navigatorgl.feature.legacy.StringFeature">
                    <valuelist primaryIndex="0" onlyShowPrimary="true">
                        <value>TFPT</value>
                    </valuelist>
                </feature>
                <feature name="GO Info" type="org.navigatorgl.feature.legacy.GOFeature">
                    <goCategory>C - Cellular Fate and Organization</goCategory>
                    <goTermList type="go_cellular_component">
                        <goTerm id="GO:0005634">
                            <description>nucleus</description>
                            <evidence>TAS</evidence>
                        </goTerm>
                    </goTermList>
                    <goTermList type="go_biological_process">
                        <goTerm id="GO:0006917">
                            <description>induction of apoptosis</description>
                            <evidence>TAS</evidence>
                        </goTerm>
                    </goTermList>
                    <goTermList type="go_molecular_function">
                        <goTerm id="GO:0005515">
                            <description>protein binding</description>
                            <evidence>IPI</evidence>
                        </goTerm>
                        <goTerm id="GO:0008139">
                            <description>nuclear localization sequence binding</description>
                            <evidence>TAS</evidence>
                        </goTerm>
                    </goTermList>
                </feature>
            </featureList>
        </node>
        <node id="P55851">
            <nodeAppearance>
                <label value="P55851" show="false" alpha="0.0" position="W"/>
                <position xPos="-131.31793" yPos="398.27087" zPos="0.0" fixed="false"/>
                <advancedPosition xPos="400.0" yPos="-400.0" zPos="0.0" xFixed="true" yFixed="false" zFixed="false"/>
                <color red="0" green="0" blue="255"/>
                <size width="15" height="15"/>
                <alpha value="0.13"/>
                <highlight highlighted="false" size="12">
                    <color red="255" green="0" blue="0"/>
                </highlight>
                <shape value="Diamond"/>
            </nodeAppearance>
            <featureList>
                <feature name="APSP Hits" type="org.navigatorgl.feature.legacy.IntegerFeature">
                    <valuelist primaryIndex="0" mode="PRIMARY">
                        <value>0</value>
                    </valuelist>
                </feature>
                <feature name="Gene Name" type="org.navigatorgl.feature.legacy.StringFeature">
                    <valuelist primaryIndex="0" onlyShowPrimary="true">
                        <value>UCP2</value>
                    </valuelist>
                </feature>
                <feature name="GO Info" type="org.navigatorgl.feature.legacy.GOFeature">
                    <goCategory>A - Transport and Sensing</goCategory>
                    <goTermList type="go_cellular_component">
                        <goTerm id="GO:0005743">
                            <description>mitochondrial inner membrane</description>
                            <evidence>NAS</evidence>
                        </goTerm>
                        <goTerm id="GO:0016021">
                            <description>integral to membrane</description>
                            <evidence>IEA</evidence>
                        </goTerm>
                    </goTermList>
                    <goTermList type="go_biological_process">
                        <goTerm id="GO:0006810">
                            <description>transport</description>
                            <evidence>NAS</evidence>
                        </goTerm>
                        <goTerm id="GO:0006839">
                            <description>mitochondrial transport</description>
                            <evidence>IEA</evidence>
                        </goTerm>
                        <goTerm id="GO:0015992">
                            <description>proton transport</description>
                            <evidence>TAS</evidence>
                        </goTerm>
                    </goTermList>
                    <goTermList type="go_molecular_function">
                        <goTerm id="GO:0005488">
                            <description>binding</description>
                            <evidence>IEA</evidence>
                        </goTerm>
                    </goTermList>
                </feature>
            </featureList>
        </node>
        <node id="P20823">
            <nodeAppearance>
                <label value="P20823" show="false" alpha="0.0" position="E"/>
                <position xPos="-380.8148" yPos="-196.60324" zPos="0.0" fixed="false"/>
                <advancedPosition xPos="-200.0" yPos="-150.0" zPos="0.0" xFixed="true" yFixed="false" zFixed="false"/>
                <color red="255" green="0" blue="51"/>
                <size width="15" height="15"/>
                <alpha value="0.13"/>
                <highlight highlighted="false" size="12">
                    <color red="255" green="0" blue="0"/>
                </highlight>
                <shape value="Rectangle"/>
            </nodeAppearance>
            <featureList>
                <feature name="APSP Hits" type="org.navigatorgl.feature.legacy.IntegerFeature">
                    <valuelist primaryIndex="0" mode="PRIMARY">
                        <value>217</value>
                    </valuelist>
                </feature>
                <feature name="Gene Name" type="org.navigatorgl.feature.legacy.StringFeature">
                    <valuelist primaryIndex="0" onlyShowPrimary="true">
                        <value>HNF1A</value>
                    </valuelist>
                </feature>
                <feature name="GO Info" type="org.navigatorgl.feature.legacy.GOFeature">
                    <goCategory>T - Transcription</goCategory>
                    <goTermList type="go_cellular_component">
                        <goTerm id="GO:0005737">
                            <description>cytoplasm</description>
                            <evidence>IDA</evidence>
                        </goTerm>
                        <goTerm id="GO:0005634">
                            <description>nucleus</description>
                            <evidence>IDA</evidence>
                        </goTerm>
                    </goTermList>
                    <goTermList type="go_biological_process">
                        <goTerm id="GO:0006357">
                            <description>regulation of transcription from RNA polymerase II promoter</description>
                            <evidence>null</evidence>
                        </goTerm>
                        <goTerm id="GO:0042593">
                            <description>glucose homeostasis</description>
                            <evidence>IMP</evidence>
                        </goTerm>
                        <goTerm id="GO:0045893">
                            <description>positive regulation of transcription, DNA-dependent</description>
                            <evidence>IDA</evidence>
                        </goTerm>
                        <goTerm id="GO:0030073">
                            <description>insulin secretion</description>
                            <evidence>IMP</evidence>
                        </goTerm>
                        <goTerm id="GO:0006350">
                            <description>transcription</description>
                            <evidence>IEA</evidence>
                        </goTerm>
                    </goTermList>
                    <goTermList type="go_molecular_function">
                        <goTerm id="GO:0005515">
                            <description>protein binding</description>
                            <evidence>IPI</evidence>
                        </goTerm>
                        <goTerm id="GO:0003700">
                            <description>transcription factor activity</description>
                            <evidence>IDA</evidence>
                        </goTerm>
                        <goTerm id="GO:0046982">
                            <description>protein heterodimerization activity</description>
                            <evidence>IDA</evidence>
                        </goTerm>
                        <goTerm id="GO:0003702">
                            <description>RNA polymerase II transcription factor activity</description>
                            <evidence>null</evidence>
                        </goTerm>
                        <goTerm id="GO:0042803">
                            <description>protein homodimerization activity</description>
                            <evidence>IPI</evidence>
                        </goTerm>
                    </goTermList>
                </feature>
            </featureList>
        </node>
        <node id="P06213">
            <nodeAppearance>
                <label value="P06213" show="false" alpha="0.0" position="W"/>
                <position xPos="-137.23802" yPos="92.41302" zPos="0.0" fixed="false"/>
                <advancedPosition xPos="400.0" yPos="-400.0" zPos="0.0" xFixed="true" yFixed="false" zFixed="false"/>
                <color red="0" green="0" blue="255"/>
                <size width="15" height="15"/>
                <alpha value="0.13"/>
                <highlight highlighted="false" size="12">
                    <color red="255" green="0" blue="0"/>
                </highlight>
                <shape value="Diamond"/>
            </nodeAppearance>
            <featureList>
                <feature name="APSP Hits" type="org.navigatorgl.feature.legacy.IntegerFeature">
                    <valuelist primaryIndex="0" mode="PRIMARY">
                        <value>474</value>
                    </valuelist>
                </feature>
                <feature name="Gene Name" type="org.navigatorgl.feature.legacy.StringFeature">
                    <valuelist primaryIndex="0" onlyShowPrimary="true">
                        <value>INSR</value>
                    </valuelist>
                </feature>
                <feature name="GO Info" type="org.navigatorgl.feature.legacy.GOFeature">
                    <goCategory>D - Genome Maintenance</goCategory>
                    <goTermList type="go_cellular_component">
                        <goTerm id="GO:0005792">
                            <description>microsome</description>
                            <evidence>IDA</evidence>
                        </goTerm>
                        <goTerm id="GO:0005886">
                            <description>plasma membrane</description>
                            <evidence>TAS</evidence>
                        </goTerm>
                        <goTerm id="GO:0005887">
                            <description>integral to plasma membrane</description>
                            <evidence>null</evidence>
                        </goTerm>
                        <goTerm id="GO:0005899">
                            <description>insulin receptor complex</description>
                            <evidence>IMP</evidence>
                        </goTerm>
                        <goTerm id="GO:0005901">
                            <description>caveola</description>
                            <evidence>IDA</evidence>
                        </goTerm>
                        <goTerm id="GO:0010008">
                            <description>endosome membrane</description>
                            <evidence>EXP</evidence>
                        </goTerm>
                    </goTermList>
                    <goTermList type="go_biological_process">
                        <goTerm id="GO:0008286">
                            <description>insulin receptor signaling pathway</description>
                            <evidence>IDA</evidence>
                        </goTerm>
                        <goTerm id="GO:0051897">
                            <description>positive regulation of protein kinase B signaling cascade</description>
                            <evidence>IMP</evidence>
                        </goTerm>
                        <goTerm id="GO:0008284">
                            <description>positive regulation of cell proliferation</description>
                            <evidence>IDA</evidence>
                        </goTerm>
                        <goTerm id="GO:0051290">
                            <description>protein heterotetramerization</description>
                            <evidence>IDA</evidence>
                        </goTerm>
                        <goTerm id="GO:0006091">
                            <description>generation of precursor metabolites and energy</description>
                            <evidence>null</evidence>
                        </goTerm>
                        <goTerm id="GO:0045429">
                            <description>positive regulation of nitric oxide biosynthetic process</description>
                            <evidence>IMP</evidence>
                        </goTerm>
                        <goTerm id="GO:0000187">
                            <description>activation of MAPK activity</description>
                            <evidence>IMP</evidence>
                        </goTerm>
                        <goTerm id="GO:0046777">
                            <description>protein amino acid autophosphorylation</description>
                            <evidence>IMP</evidence>
                        </goTerm>
                        <goTerm id="GO:0046326">
                            <description>positive regulation of glucose import</description>
                            <evidence>IDA</evidence>
                        </goTerm>
                        <goTerm id="GO:0032148">
                            <description>activation of protein kinase B</description>
                            <evidence>IDA</evidence>
                        </goTerm>
                        <goTerm id="GO:0045821">
                            <description>positive regulation of glycolysis</description>
                            <evidence>IMP</evidence>
                        </goTerm>
                        <goTerm id="GO:0019087">
                            <description>transformation of host cell by virus</description>
                            <evidence>IMP</evidence>
                        </goTerm>
                        <goTerm id="GO:0030335">
                            <description>positive regulation of cell migration</description>
                            <evidence>IMP</evidence>
                        </goTerm>
                        <goTerm id="GO:0045725">
                            <description>positive regulation of glycogen biosynthetic process</description>
                            <evidence>IDA</evidence>
                        </goTerm>
                        <goTerm id="GO:0005975">
                            <description>carbohydrate metabolic process</description>
                            <evidence>null</evidence>
                        </goTerm>
                        <goTerm id="GO:0045740">
                            <description>positive regulation of DNA replication</description>
                            <evidence>IMP</evidence>
                        </goTerm>
                        <goTerm id="GO:0018108">
                            <description>peptidyl-tyrosine phosphorylation</description>
                            <evidence>IDA</evidence>
                        </goTerm>
                        <goTerm id="GO:0007275">
                            <description>multicellular organismal development</description>
                            <evidence>null</evidence>
                        </goTerm>
                        <goTerm id="GO:0045840">
                            <description>positive regulation of mitosis</description>
                            <evidence>IMP</evidence>
                        </goTerm>
                        <goTerm id="GO:0042593">
                            <description>glucose homeostasis</description>
                            <evidence>IMP</evidence>
                        </goTerm>
                        <goTerm id="GO:0045995">
                            <description>regulation of embryonic development</description>
                            <evidence>IMP</evidence>
                        </goTerm>
                        <goTerm id="GO:0007165">
                            <description>signal transduction</description>
                            <evidence>null</evidence>
                        </goTerm>
                        <goTerm id="GO:0003007">
                            <description>heart morphogenesis</description>
                            <evidence>IMP</evidence>
                        </goTerm>
                        <goTerm id="GO:0007186">
                            <description>G-protein coupled receptor protein signaling pathway</description>
                            <evidence>IDA</evidence>
                        </goTerm>
                        <goTerm id="GO:0048639">
                            <description>positive regulation of developmental growth</description>
                            <evidence>IMP</evidence>
                        </goTerm>
                        <goTerm id="GO:0001934">
                            <description>positive regulation of protein amino acid phosphorylation</description>
                            <evidence>IDA</evidence>
                        </goTerm>
                        <goTerm id="GO:0006468">
                            <description>protein amino acid phosphorylation</description>
                            <evidence>null</evidence>
                        </goTerm>
                        <goTerm id="GO:0043410">
                            <description>positive regulation of MAPKKK cascade</description>
                            <evidence>IMP</evidence>
                        </goTerm>
                    </goTermList>
                    <goTermList type="go_molecular_function">
                        <goTerm id="GO:0005009">
                            <description>insulin receptor activity</description>
                            <evidence>IDA</evidence>
                        </goTerm>
                        <goTerm id="GO:0030145">
                            <description>manganese ion binding</description>
                            <evidence>IEA</evidence>
                        </goTerm>
                        <goTerm id="GO:0005159">
                            <description>insulin-like growth factor receptor binding</description>
                            <evidence>IDA</evidence>
                        </goTerm>
                        <goTerm id="GO:0031994">
                            <description>insulin-like growth factor I binding</description>
                            <evidence>IPI</evidence>
                        </goTerm>
                        <goTerm id="GO:0051425">
                            <description>PTB domain binding</description>
                            <evidence>IPI</evidence>
                        </goTerm>
                        <goTerm id="GO:0031995">
                            <description>insulin-like growth factor II binding</description>
                            <evidence>IPI</evidence>
                        </goTerm>
                        <goTerm id="GO:0043560">
                            <description>insulin receptor substrate binding</description>
                            <evidence>IPI</evidence>
                        </goTerm>
                        <goTerm id="GO:0005525">
                            <description>GTP binding</description>
                            <evidence>IDA</evidence>
                        </goTerm>
                        <goTerm id="GO:0005524">
                            <description>ATP binding</description>
                            <evidence>IDA</evidence>
                        </goTerm>
                        <goTerm id="GO:0004872">
                            <description>receptor activity</description>
                            <evidence>null</evidence>
                        </goTerm>
                        <goTerm id="GO:0005066">
                            <description>transmembrane receptor protein tyrosine kinase signaling protein activity</description>
                            <evidence>TAS</evidence>
                        </goTerm>
                        <goTerm id="GO:0004714">
                            <description>transmembrane receptor protein tyrosine kinase activity</description>
                            <evidence>null</evidence>
                        </goTerm>
                        <goTerm id="GO:0043559">
                            <description>insulin binding</description>
                            <evidence>IDA</evidence>
                        </goTerm>
                        <goTerm id="GO:0042169">
                            <description>SH2 domain binding</description>
                            <evidence>IPI</evidence>
                        </goTerm>
                        <goTerm id="GO:0004716">
                            <description>receptor signaling protein tyrosine kinase activity</description>
                            <evidence>null</evidence>
                        </goTerm>
                        <goTerm id="GO:0043548">
                            <description>phosphoinositide 3-kinase binding</description>
                            <evidence>IPI</evidence>
                        </goTerm>
                    </goTermList>
                </feature>
            </featureList>
        </node>
        <node id="P00533">
            <nodeAppearance>
                <label value="P00533" show="false" alpha="0.0" position="E"/>
                <position xPos="156.62259" yPos="-628.494" zPos="0.0" fixed="false"/>
                <advancedPosition xPos="-400.0" yPos="-150.0" zPos="0.0" xFixed="true" yFixed="false" zFixed="false"/>
                <color red="255" green="0" blue="51"/>
                <size width="15" height="15"/>
                <alpha value="0.13"/>
                <highlight highlighted="false" size="12">
                    <color red="255" green="0" blue="0"/>
                </highlight>
                <shape value="Rectangle"/>
            </nodeAppearance>
            <featureList>
                <feature name="APSP Hits" type="org.navigatorgl.feature.legacy.IntegerFeature">
                    <valuelist primaryIndex="0" mode="PRIMARY">
                        <value>1808</value>
                    </valuelist>
                </feature>
                <feature name="Gene Name" type="org.navigatorgl.feature.legacy.StringFeature">
                    <valuelist primaryIndex="0" onlyShowPrimary="true">
                        <value>EGFR</value>
                    </valuelist>
                </feature>
                <feature name="GO Info" type="org.navigatorgl.feature.legacy.GOFeature">
                    <goCategory>C - Cellular Fate and Organization</goCategory>
                    <goTermList type="go_cellular_component">
                        <goTerm id="GO:0016323">
                            <description>basolateral plasma membrane</description>
                            <evidence>IDA</evidence>
                        </goTerm>
                        <goTerm id="GO:0005737">
                            <description>cytoplasm</description>
                            <evidence>IDA</evidence>
                        </goTerm>
                        <goTerm id="GO:0005886">
                            <description>plasma membrane</description>
                            <evidence>null</evidence>
                        </goTerm>
                        <goTerm id="GO:0005634">
                            <description>nucleus</description>
                            <evidence>IDA</evidence>
                        </goTerm>
                        <goTerm id="GO:0016021">
                            <description>integral to membrane</description>
                            <evidence>IEA</evidence>
                        </goTerm>
                        <goTerm id="GO:0005615">
                            <description>extracellular space</description>
                            <evidence>NAS</evidence>
                        </goTerm>
                        <goTerm id="GO:0005768">
                            <description>endosome</description>
                            <evidence>IDA</evidence>
                        </goTerm>
                    </goTermList>
                    <goTermList type="go_biological_process">
                        <goTerm id="GO:0043006">
                            <description>calcium-dependent phospholipase A2 activation</description>
                            <evidence>TAS</evidence>
                        </goTerm>
                        <goTerm id="GO:0050679">
                            <description>positive regulation of epithelial cell proliferation</description>
                            <evidence>IDA</evidence>
                        </goTerm>
                        <goTerm id="GO:0030335">
                            <description>positive regulation of cell migration</description>
                            <evidence>IMP</evidence>
                        </goTerm>
                        <goTerm id="GO:0008283">
                            <description>cell proliferation</description>
                            <evidence>null</evidence>
                        </goTerm>
                        <goTerm id="GO:0050730">
                            <description>regulation of peptidyl-tyrosine phosphorylation</description>
                            <evidence>IMP</evidence>
                        </goTerm>
                        <goTerm id="GO:0050999">
                            <description>regulation of nitric-oxide synthase activity</description>
                            <evidence>IDA</evidence>
                        </goTerm>
                        <goTerm id="GO:0051205">
                            <description>protein insertion into membrane</description>
                            <evidence>TAS</evidence>
                        </goTerm>
                        <goTerm id="GO:0006950">
                            <description>response to stress</description>
                            <evidence>NAS</evidence>
                        </goTerm>
                        <goTerm id="GO:0007202">
                            <description>phospholipase C activation</description>
                            <evidence>TAS</evidence>
                        </goTerm>
                        <goTerm id="GO:0045429">
                            <description>positive regulation of nitric oxide biosynthetic process</description>
                            <evidence>IDA</evidence>
                        </goTerm>
                        <goTerm id="GO:0031659">
                            <description>G1/S-specific positive regulation of cyclin-dependent protein kinase activity</description>
                            <evidence>IDA</evidence>
                        </goTerm>
                        <goTerm id="GO:0016337">
                            <description>cell-cell adhesion</description>
                            <evidence>IMP</evidence>
                        </goTerm>
                        <goTerm id="GO:0007173">
                            <description>epidermal growth factor receptor signaling pathway</description>
                            <evidence>null</evidence>
                        </goTerm>
                        <goTerm id="GO:0001503">
                            <description>ossification</description>
                            <evidence>NAS</evidence>
                        </goTerm>
                        <goTerm id="GO:0043406">
                            <description>positive regulation of MAPK activity</description>
                            <evidence>IDA</evidence>
                        </goTerm>
                        <goTerm id="GO:0007166">
                            <description>cell surface receptor linked signal transduction</description>
                            <evidence>IDA</evidence>
                        </goTerm>
                        <goTerm id="GO:0042327">
                            <description>positive regulation of phosphorylation</description>
                            <evidence>IDA</evidence>
                        </goTerm>
                    </goTermList>
                    <goTermList type="go_molecular_function">
                        <goTerm id="GO:0005006">
                            <description>epidermal growth factor receptor activity</description>
                            <evidence>IDA</evidence>
                        </goTerm>
                        <goTerm id="GO:0003690">
                            <description>double-stranded DNA binding</description>
                            <evidence>NAS</evidence>
                        </goTerm>
                        <goTerm id="GO:0051015">
                            <description>actin filament binding</description>
                            <evidence>IDA</evidence>
                        </goTerm>
                        <goTerm id="GO:0046982">
                            <description>protein heterodimerization activity</description>
                            <evidence>IDA</evidence>
                        </goTerm>
                        <goTerm id="GO:0019903">
                            <description>protein phosphatase binding</description>
                            <evidence>IPI</evidence>
                        </goTerm>
                        <goTerm id="GO:0004710">
                            <description>MAP/ERK kinase kinase activity</description>
                            <evidence>NAS</evidence>
                        </goTerm>
                        <goTerm id="GO:0004713">
                            <description>protein-tyrosine kinase activity</description>
                            <evidence>IMP</evidence>
                        </goTerm>
                        <goTerm id="GO:0005524">
                            <description>ATP binding</description>
                            <evidence>IEA</evidence>
                        </goTerm>
                        <goTerm id="GO:0004716">
                            <description>receptor signaling protein tyrosine kinase activity</description>
                            <evidence>IEA</evidence>
                        </goTerm>
                        <goTerm id="GO:0004888">
                            <description>transmembrane receptor activity</description>
                            <evidence>IDA</evidence>
                        </goTerm>
                        <goTerm id="GO:0042802">
                            <description>identical protein binding</description>
                            <evidence>IPI</evidence>
                        </goTerm>
                    </goTermList>
                </feature>
            </featureList>
        </node>
        <node id="O60934">
            <nodeAppearance>
                <label value="NBN" labelSource="Gene Name" show="true" alpha="0.0" position="W"/>
                <position xPos="-605.4743" yPos="-261.7119" zPos="0.0" fixed="false"/>
                <advancedPosition xPos="-200.0" yPos="-150.0" zPos="0.0" xFixed="true" yFixed="false" zFixed="false"/>
                <color red="255" green="0" blue="51"/>
                <size width="15" height="15"/>
                <alpha value="1.0"/>
                <highlight highlighted="true" size="17">
                    <color red="0" green="51" blue="255"/>
                </highlight>
                <shape value="Rectangle"/>
            </nodeAppearance>
            <featureList>
                <feature name="APSP Hits" type="org.navigatorgl.feature.legacy.IntegerFeature">
                    <valuelist primaryIndex="0" mode="PRIMARY">
                        <value>228</value>
                    </valuelist>
                </feature>
                <feature name="Gene Name" type="org.navigatorgl.feature.legacy.StringFeature">
                    <valuelist primaryIndex="0" onlyShowPrimary="true">
                        <value>NBN</value>
                    </valuelist>
                </feature>
                <feature name="GO Info" type="org.navigatorgl.feature.legacy.GOFeature">
                    <goCategory>D - Genome Maintenance</goCategory>
                    <goTermList type="go_cellular_component">
                        <goTerm id="GO:0005794">
                            <description>Golgi apparatus</description>
                            <evidence>IDA</evidence>
                        </goTerm>
                        <goTerm id="GO:0030870">
                            <description>Mre11 complex</description>
                            <evidence>IDA</evidence>
                        </goTerm>
                        <goTerm id="GO:0005730">
                            <description>nucleolus</description>
                            <evidence>IDA</evidence>
                        </goTerm>
                        <goTerm id="GO:0005634">
                            <description>nucleus</description>
                            <evidence>null</evidence>
                        </goTerm>
                        <goTerm id="GO:0005654">
                            <description>nucleoplasm</description>
                            <evidence>EXP</evidence>
                        </goTerm>
                        <goTerm id="GO:0000784">
                            <description>nuclear chromosome, telomeric region</description>
                            <evidence>IDA</evidence>
                        </goTerm>
                        <goTerm id="GO:0042405">
                            <description>nuclear inclusion body</description>
                            <evidence>IDA</evidence>
                        </goTerm>
                    </goTermList>
                    <goTermList type="go_biological_process">
                        <goTerm id="GO:0007095">
                            <description>mitotic G2 checkpoint</description>
                            <evidence>IDA</evidence>
                        </goTerm>
                        <goTerm id="GO:0030330">
                            <description>DNA damage response, signal transduction by p53 class mediator</description>
                            <evidence>TAS</evidence>
                        </goTerm>
                        <goTerm id="GO:0031575">
                            <description>G1/S transition checkpoint</description>
                            <evidence>IDA</evidence>
                        </goTerm>
                        <goTerm id="GO:0006302">
                            <description>double-strand break repair</description>
                            <evidence>null</evidence>
                        </goTerm>
                        <goTerm id="GO:0007126">
                            <description>meiosis</description>
                            <evidence>IEA</evidence>
                        </goTerm>
                        <goTerm id="GO:0030174">
                            <description>regulation of DNA replication initiation</description>
                            <evidence>TAS</evidence>
                        </goTerm>
                        <goTerm id="GO:0000723">
                            <description>telomere maintenance</description>
                            <evidence>IMP</evidence>
                        </goTerm>
                        <goTerm id="GO:0000075">
                            <description>cell cycle checkpoint</description>
                            <evidence>null</evidence>
                        </goTerm>
                        <goTerm id="GO:0007050">
                            <description>cell cycle arrest</description>
                            <evidence>TAS</evidence>
                        </goTerm>
                        <goTerm id="GO:0000077">
                            <description>DNA damage checkpoint</description>
                            <evidence>IDA</evidence>
                        </goTerm>
                        <goTerm id="GO:0032508">
                            <description>DNA duplex unwinding</description>
                            <evidence>IMP</evidence>
                        </goTerm>
                        <goTerm id="GO:0031954">
                            <description>positive regulation of protein amino acid autophosphorylation</description>
                            <evidence>IDA</evidence>
                        </goTerm>
                    </goTermList>
                    <goTermList type="go_molecular_function">
                        <goTerm id="GO:0003684">
                            <description>damaged DNA binding</description>
                            <evidence>null</evidence>
                        </goTerm>
                        <goTerm id="GO:0047485">
                            <description>protein N-terminus binding</description>
                            <evidence>IPI</evidence>
                        </goTerm>
                        <goTerm id="GO:0008134">
                            <description>transcription factor binding</description>
                            <evidence>IPI</evidence>
                        </goTerm>
                    </goTermList>
                </feature>
                <feature name="Pathways" type="org.navigatorgl.feature.legacy.StringFeature">
                    <valuelist primaryIndex="0" onlyShowPrimary="true">
                        <value>DNA Repair</value>
                    </valuelist>
                </feature>
            </featureList>
        </node>
        <node id="Q01196">
            <nodeAppearance>
                <label value="Q01196" show="false" alpha="0.0" position="W"/>
                <position xPos="-616.5254" yPos="-275.46997" zPos="0.0" fixed="false"/>
                <advancedPosition xPos="-200.0" yPos="-150.0" zPos="0.0" xFixed="true" yFixed="false" zFixed="false"/>
                <color red="255" green="0" blue="51"/>
                <size width="15" height="15"/>
                <alpha value="0.13"/>
                <highlight highlighted="false" size="12">
                    <color red="255" green="0" blue="0"/>
                </highlight>
                <shape value="Rectangle"/>
            </nodeAppearance>
            <featureList>
                <feature name="APSP Hits" type="org.navigatorgl.feature.legacy.IntegerFeature">
                    <valuelist primaryIndex="0" mode="PRIMARY">
                        <value>245</value>
                    </valuelist>
                </feature>
                <feature name="Gene Name" type="org.navigatorgl.feature.legacy.StringFeature">
                    <valuelist primaryIndex="0" onlyShowPrimary="true">
                        <value>RUNX1</value>
                    </valuelist>
                </feature>
                <feature name="GO Info" type="org.navigatorgl.feature.legacy.GOFeature">
                    <goCategory>C - Cellular Fate and Organization</goCategory>
                    <goTermList type="go_cellular_component">
                        <goTerm id="GO:0005634">
                            <description>nucleus</description>
                            <evidence>TAS</evidence>
                        </goTerm>
                    </goTermList>
                    <goTermList type="go_biological_process">
                        <goTerm id="GO:0030097">
                            <description>hemopoiesis</description>
                            <evidence>ISS</evidence>
                        </goTerm>
                        <goTerm id="GO:0006355">
                            <description>regulation of transcription, DNA-dependent</description>
                            <evidence>null</evidence>
                        </goTerm>
                        <goTerm id="GO:0045941">
                            <description>positive regulation of transcription</description>
                            <evidence>IDA</evidence>
                        </goTerm>
                        <goTerm id="GO:0030854">
                            <description>positive regulation of granulocyte differentiation</description>
                            <evidence>IMP</evidence>
                        </goTerm>
                        <goTerm id="GO:0045944">
                            <description>positive regulation of transcription from RNA polymerase II promoter</description>
                            <evidence>IDA</evidence>
                        </goTerm>
                        <goTerm id="GO:0030099">
                            <description>myeloid cell differentiation</description>
                            <evidence>IDA</evidence>
                        </goTerm>
                        <goTerm id="GO:0030853">
                            <description>negative regulation of granulocyte differentiation</description>
                            <evidence>IMP</evidence>
                        </goTerm>
                        <goTerm id="GO:0007275">
                            <description>multicellular organismal development</description>
                            <evidence>null</evidence>
                        </goTerm>
                        <goTerm id="GO:0045766">
                            <description>positive regulation of angiogenesis</description>
                            <evidence>ISS</evidence>
                        </goTerm>
                        <goTerm id="GO:0006350">
                            <description>transcription</description>
                            <evidence>IEA</evidence>
                        </goTerm>
                    </goTermList>
                    <goTermList type="go_molecular_function">
                        <goTerm id="GO:0005515">
                            <description>protein binding</description>
                            <evidence>IPI</evidence>
                        </goTerm>
                        <goTerm id="GO:0031404">
                            <description>chloride ion binding</description>
                            <evidence>IEA</evidence>
                        </goTerm>
                        <goTerm id="GO:0003700">
                            <description>transcription factor activity</description>
                            <evidence>TAS</evidence>
                        </goTerm>
                        <goTerm id="GO:0046982">
                            <description>protein heterodimerization activity</description>
                            <evidence>IDA</evidence>
                        </goTerm>
                        <goTerm id="GO:0005509">
                            <description>calcium ion binding</description>
                            <evidence>IDA</evidence>
                        </goTerm>
                        <goTerm id="GO:0016563">
                            <description>transcriptional activator activity</description>
                            <evidence>IDA</evidence>
                        </goTerm>
                        <goTerm id="GO:0003677">
                            <description>DNA binding</description>
                            <evidence>IDA</evidence>
                        </goTerm>
                        <goTerm id="GO:0005524">
                            <description>ATP binding</description>
                            <evidence>null</evidence>
                        </goTerm>
                        <goTerm id="GO:0042803">
                            <description>protein homodimerization activity</description>
                            <evidence>IDA</evidence>
                        </goTerm>
                        <goTerm id="GO:0008134">
                            <description>transcription factor binding</description>
                            <evidence>IDA</evidence>
                        </goTerm>
                        <goTerm id="GO:0050824">
                            <description>water binding</description>
                            <evidence>IDA</evidence>
                        </goTerm>
                    </goTermList>
                </feature>
            </featureList>
        </node>
        <node id="Q9GZV9">
            <nodeAppearance>
                <label value="Q9GZV9" show="false" alpha="0.0" position="E"/>
                <position xPos="39.948906" yPos="341.78955" zPos="0.0" fixed="false"/>
                <advancedPosition xPos="400.0" yPos="-400.0" zPos="0.0" xFixed="true" yFixed="false" zFixed="false"/>
                <color red="0" green="0" blue="255"/>
                <size width="15" height="15"/>
                <alpha value="0.13"/>
                <highlight highlighted="false" size="12">
                    <color red="255" green="0" blue="0"/>
                </highlight>
                <shape value="Diamond"/>
            </nodeAppearance>
            <featureList>
                <feature name="APSP Hits" type="org.navigatorgl.feature.legacy.IntegerFeature">
                    <valuelist primaryIndex="0" mode="PRIMARY">
                        <value>411</value>
                    </valuelist>
                </feature>
                <feature name="Gene Name" type="org.navigatorgl.feature.legacy.StringFeature">
                    <valuelist primaryIndex="0" onlyShowPrimary="true">
                        <value>FGF23</value>
                    </valuelist>
                </feature>
                <feature name="GO Info" type="org.navigatorgl.feature.legacy.GOFeature">
                    <goCategory>C - Cellular Fate and Organization</goCategory>
                    <goTermList type="go_cellular_component">
                        <goTerm id="GO:0005615">
                            <description>extracellular space</description>
                            <evidence>NAS</evidence>
                        </goTerm>
                    </goTermList>
                    <goTermList type="go_biological_process">
                        <goTerm id="GO:0046888">
                            <description>negative regulation of hormone secretion</description>
                            <evidence>ISS</evidence>
                        </goTerm>
                        <goTerm id="GO:0045668">
                            <description>negative regulation of osteoblast differentiation</description>
                            <evidence>IDA</evidence>
                        </goTerm>
                        <goTerm id="GO:0008543">
                            <description>fibroblast growth factor receptor signaling pathway</description>
                            <evidence>EXP</evidence>
                        </goTerm>
                        <goTerm id="GO:0042369">
                            <description>vitamin D catabolic process</description>
                            <evidence>IDA</evidence>
                        </goTerm>
                        <goTerm id="GO:0030502">
                            <description>negative regulation of bone mineralization</description>
                            <evidence>IDA</evidence>
                        </goTerm>
                        <goTerm id="GO:0030154">
                            <description>cell differentiation</description>
                            <evidence>null</evidence>
                        </goTerm>
                    </goTermList>
                    <goTermList type="go_molecular_function">
                        <goTerm id="GO:0008083">
                            <description>growth factor activity</description>
                            <evidence>IEA</evidence>
                        </goTerm>
                    </goTermList>
                </feature>
            </featureList>
        </node>
        <node id="P08069">
            <nodeAppearance>
                <label value="P08069" show="false" alpha="0.0" position="W"/>
                <position xPos="-237.21342" yPos="188.8437" zPos="0.0" fixed="false"/>
                <advancedPosition xPos="400.0" yPos="-400.0" zPos="0.0" xFixed="true" yFixed="false" zFixed="false"/>
                <color red="0" green="0" blue="255"/>
                <size width="15" height="15"/>
                <alpha value="0.13"/>
                <highlight highlighted="false" size="12">
                    <color red="255" green="0" blue="0"/>
                </highlight>
                <shape value="Diamond"/>
            </nodeAppearance>
            <featureList>
                <feature name="APSP Hits" type="org.navigatorgl.feature.legacy.IntegerFeature">
                    <valuelist primaryIndex="0" mode="PRIMARY">
                        <value>1042</value>
                    </valuelist>
                </feature>
                <feature name="Gene Name" type="org.navigatorgl.feature.legacy.StringFeature">
                    <valuelist primaryIndex="0" onlyShowPrimary="true">
                        <value>IGF1R</value>
                    </valuelist>
                </feature>
                <feature name="GO Info" type="org.navigatorgl.feature.legacy.GOFeature">
                    <goCategory>D - Genome Maintenance</goCategory>
                    <goTermList type="go_cellular_component">
                        <goTerm id="GO:0005792">
                            <description>microsome</description>
                            <evidence>IDA</evidence>
                        </goTerm>
                        <goTerm id="GO:0005887">
                            <description>integral to plasma membrane</description>
                            <evidence>IC</evidence>
                        </goTerm>
                    </goTermList>
                    <goTermList type="go_biological_process">
                        <goTerm id="GO:0008286">
                            <description>insulin receptor signaling pathway</description>
                            <evidence>null</evidence>
                        </goTerm>
                        <goTerm id="GO:0008284">
                            <description>positive regulation of cell proliferation</description>
                            <evidence>null</evidence>
                        </goTerm>
                        <goTerm id="GO:0030335">
                            <description>positive regulation of cell migration</description>
                            <evidence>IMP</evidence>
                        </goTerm>
                        <goTerm id="GO:0051262">
                            <description>protein tetramerization</description>
                            <evidence>IDA</evidence>
                        </goTerm>
                        <goTerm id="GO:0048015">
                            <description>phosphoinositide-mediated signaling</description>
                            <evidence>IDA</evidence>
                        </goTerm>
                        <goTerm id="GO:0045740">
                            <description>positive regulation of DNA replication</description>
                            <evidence>IMP</evidence>
                        </goTerm>
                        <goTerm id="GO:0006916">
                            <description>anti-apoptosis</description>
                            <evidence>null</evidence>
                        </goTerm>
                        <goTerm id="GO:0014065">
                            <description>phosphoinositide 3-kinase cascade</description>
                            <evidence>IC</evidence>
                        </goTerm>
                        <goTerm id="GO:0007165">
                            <description>signal transduction</description>
                            <evidence>null</evidence>
                        </goTerm>
                        <goTerm id="GO:0006955">
                            <description>immune response</description>
                            <evidence>IMP</evidence>
                        </goTerm>
                        <goTerm id="GO:0046777">
                            <description>protein amino acid autophosphorylation</description>
                            <evidence>IDA</evidence>
                        </goTerm>
                        <goTerm id="GO:0048009">
                            <description>insulin-like growth factor receptor signaling pathway</description>
                            <evidence>IDA</evidence>
                        </goTerm>
                        <goTerm id="GO:0000074">
                            <description>regulation of progression through cell cycle</description>
                            <evidence>null</evidence>
                        </goTerm>
                    </goTermList>
                    <goTermList type="go_molecular_function">
                        <goTerm id="GO:0005515">
                            <description>protein binding</description>
                            <evidence>null</evidence>
                        </goTerm>
                        <goTerm id="GO:0030145">
                            <description>manganese ion binding</description>
                            <evidence>IEA</evidence>
                        </goTerm>
                        <goTerm id="GO:0005158">
                            <description>insulin receptor binding</description>
                            <evidence>IDA</evidence>
                        </goTerm>
                        <goTerm id="GO:0031994">
                            <description>insulin-like growth factor I binding</description>
                            <evidence>IPI</evidence>
                        </goTerm>
                        <goTerm id="GO:0043560">
                            <description>insulin receptor substrate binding</description>
                            <evidence>IPI</evidence>
                        </goTerm>
                        <goTerm id="GO:0005524">
                            <description>ATP binding</description>
                            <evidence>IEA</evidence>
                        </goTerm>
                        <goTerm id="GO:0042802">
                            <description>identical protein binding</description>
                            <evidence>IPI</evidence>
                        </goTerm>
                        <goTerm id="GO:0005010">
                            <description>insulin-like growth factor receptor activity</description>
                            <evidence>IDA</evidence>
                        </goTerm>
                        <goTerm id="GO:0004713">
                            <description>protein-tyrosine kinase activity</description>
                            <evidence>IDA</evidence>
                        </goTerm>
                        <goTerm id="GO:0043559">
                            <description>insulin binding</description>
                            <evidence>IPI</evidence>
                        </goTerm>
                        <goTerm id="GO:0043548">
                            <description>phosphoinositide 3-kinase binding</description>
                            <evidence>IPI</evidence>
                        </goTerm>
                        <goTerm id="GO:0005520">
                            <description>insulin-like growth factor binding</description>
                            <evidence>IDA</evidence>
                        </goTerm>
                    </goTermList>
                </feature>
            </featureList>
        </node>
        <node id="P30153">
            <nodeAppearance>
                <label value="PPP2R1A" labelSource="Gene Name" show="true" alpha="0.0" position="E"/>
                <position xPos="-239.30649" yPos="-478.18634" zPos="0.0" fixed="false"/>
                <advancedPosition xPos="-200.0" yPos="-150.0" zPos="0.0" xFixed="true" yFixed="false" zFixed="false"/>
                <color red="255" green="0" blue="51"/>
                <size width="15" height="15"/>
                <alpha value="1.0"/>
                <highlight highlighted="true" size="16">
                    <color red="0" green="255" blue="0"/>
                </highlight>
                <shape value="Rectangle"/>
            </nodeAppearance>
            <featureList>
                <feature name="APSP Hits" type="org.navigatorgl.feature.legacy.IntegerFeature">
                    <valuelist primaryIndex="0" mode="PRIMARY">
                        <value>425</value>
                    </valuelist>
                </feature>
                <feature name="Gene Name" type="org.navigatorgl.feature.legacy.StringFeature">
                    <valuelist primaryIndex="0" onlyShowPrimary="true">
                        <value>PPP2R1A</value>
                    </valuelist>
                </feature>
                <feature name="GO Info" type="org.navigatorgl.feature.legacy.GOFeature">
                    <goCategory>D - Genome Maintenance</goCategory>
                    <goTermList type="go_cellular_component">
                        <goTerm id="GO:0005739">
                            <description>mitochondrion</description>
                            <evidence>null</evidence>
                        </goTerm>
                        <goTerm id="GO:0016020">
                            <description>membrane</description>
                            <evidence>null</evidence>
                        </goTerm>
                        <goTerm id="GO:0015630">
                            <description>microtubule cytoskeleton</description>
                            <evidence>NAS</evidence>
                        </goTerm>
                        <goTerm id="GO:0000159">
                            <description>protein phosphatase type 2A complex</description>
                            <evidence>TAS</evidence>
                        </goTerm>
                        <goTerm id="GO:0005625">
                            <description>soluble fraction</description>
                            <evidence>null</evidence>
                        </goTerm>
                        <goTerm id="GO:0005634">
                            <description>nucleus</description>
                            <evidence>null</evidence>
                        </goTerm>
                        <goTerm id="GO:0000775">
                            <description>chromosome, pericentric region</description>
                            <evidence>IDA</evidence>
                        </goTerm>
                        <goTerm id="GO:0005829">
                            <description>cytosol</description>
                            <evidence>null</evidence>
                        </goTerm>
                    </goTermList>
                    <goTermList type="go_biological_process">
                        <goTerm id="GO:0008380">
                            <description>RNA splicing</description>
                            <evidence>NAS</evidence>
                        </goTerm>
                        <goTerm id="GO:0042518">
                            <description>negative regulation of tyrosine phosphorylation of Stat3 protein</description>
                            <evidence>NAS</evidence>
                        </goTerm>
                        <goTerm id="GO:0030308">
                            <description>negative regulation of cell growth</description>
                            <evidence>null</evidence>
                        </goTerm>
                        <goTerm id="GO:0010033">
                            <description>response to organic substance</description>
                            <evidence>NAS</evidence>
                        </goTerm>
                        <goTerm id="GO:0030111">
                            <description>regulation of Wnt receptor signaling pathway</description>
                            <evidence>NAS</evidence>
                        </goTerm>
                        <goTerm id="GO:0006672">
                            <description>ceramide metabolic process</description>
                            <evidence>NAS</evidence>
                        </goTerm>
                        <goTerm id="GO:0006917">
                            <description>induction of apoptosis</description>
                            <evidence>null</evidence>
                        </goTerm>
                        <goTerm id="GO:0030155">
                            <description>regulation of cell adhesion</description>
                            <evidence>NAS</evidence>
                        </goTerm>
                        <goTerm id="GO:0000188">
                            <description>inactivation of MAPK activity</description>
                            <evidence>null</evidence>
                        </goTerm>
                        <goTerm id="GO:0007059">
                            <description>chromosome segregation</description>
                            <evidence>IDA</evidence>
                        </goTerm>
                        <goTerm id="GO:0006470">
                            <description>protein amino acid dephosphorylation</description>
                            <evidence>TAS</evidence>
                        </goTerm>
                        <goTerm id="GO:0006461">
                            <description>protein complex assembly</description>
                            <evidence>TAS</evidence>
                        </goTerm>
                        <goTerm id="GO:0019932">
                            <description>second-messenger-mediated signaling</description>
                            <evidence>NAS</evidence>
                        </goTerm>
                        <goTerm id="GO:0045595">
                            <description>regulation of cell differentiation</description>
                            <evidence>NAS</evidence>
                        </goTerm>
                        <goTerm id="GO:0006275">
                            <description>regulation of DNA replication</description>
                            <evidence>NAS</evidence>
                        </goTerm>
                        <goTerm id="GO:0000074">
                            <description>regulation of progression through cell cycle</description>
                            <evidence>null</evidence>
                        </goTerm>
                        <goTerm id="GO:0040008">
                            <description>regulation of growth</description>
                            <evidence>NAS</evidence>
                        </goTerm>
                        <goTerm id="GO:0045449">
                            <description>regulation of transcription</description>
                            <evidence>null</evidence>
                        </goTerm>
                    </goTermList>
                    <goTermList type="go_molecular_function">
                        <goTerm id="GO:0005515">
                            <description>protein binding</description>
                            <evidence>null</evidence>
                        </goTerm>
                        <goTerm id="GO:0046982">
                            <description>protein heterodimerization activity</description>
                            <evidence>null</evidence>
                        </goTerm>
                        <goTerm id="GO:0008601">
                            <description>protein phosphatase type 2A regulator activity</description>
                            <evidence>TAS</evidence>
                        </goTerm>
                        <goTerm id="GO:0003823">
                            <description>antigen binding</description>
                            <evidence>IPI</evidence>
                        </goTerm>
                    </goTermList>
                </feature>
                <feature name="Pathways" type="org.navigatorgl.feature.legacy.StringFeature">
                    <valuelist primaryIndex="0" onlyShowPrimary="true">
                        <value>Cell Cycle</value>
                    </valuelist>
                </feature>
            </featureList>
        </node>
        <node id="P42768">
            <nodeAppearance>
                <label value="P42768" show="false" alpha="0.0" position="E"/>
                <position xPos="159.7652" yPos="-307.15738" zPos="0.0" fixed="false"/>
                <advancedPosition xPos="-400.0" yPos="-150.0" zPos="0.0" xFixed="true" yFixed="false" zFixed="false"/>
                <color red="255" green="0" blue="51"/>
                <size width="15" height="15"/>
                <alpha value="0.13"/>
                <highlight highlighted="false" size="12">
                    <color red="255" green="0" blue="0"/>
                </highlight>
                <shape value="Rectangle"/>
            </nodeAppearance>
            <featureList>
                <feature name="APSP Hits" type="org.navigatorgl.feature.legacy.IntegerFeature">
                    <valuelist primaryIndex="0" mode="PRIMARY">
                        <value>219</value>
                    </valuelist>
                </feature>
                <feature name="Gene Name" type="org.navigatorgl.feature.legacy.StringFeature">
                    <valuelist primaryIndex="0" onlyShowPrimary="true">
                        <value>WAS</value>
                    </valuelist>
                </feature>
                <feature name="GO Info" type="org.navigatorgl.feature.legacy.GOFeature">
                    <goCategory>C - Cellular Fate and Organization</goCategory>
                    <goTermList type="go_cellular_component">
                        <goTerm id="GO:0015629">
                            <description>actin cytoskeleton</description>
                            <evidence>TAS</evidence>
                        </goTerm>
                        <goTerm id="GO:0005829">
                            <description>cytosol</description>
                            <evidence>EXP</evidence>
                        </goTerm>
                    </goTermList>
                    <goTermList type="go_biological_process">
                        <goTerm id="GO:0006955">
                            <description>immune response</description>
                            <evidence>IMP</evidence>
                        </goTerm>
                        <goTerm id="GO:0006461">
                            <description>protein complex assembly</description>
                            <evidence>null</evidence>
                        </goTerm>
                        <goTerm id="GO:0008544">
                            <description>epidermis development</description>
                            <evidence>TAS</evidence>
                        </goTerm>
                        <goTerm id="GO:0007596">
                            <description>blood coagulation</description>
                            <evidence>TAS</evidence>
                        </goTerm>
                        <goTerm id="GO:0008154">
                            <description>actin polymerization and/or depolymerization</description>
                            <evidence>TAS</evidence>
                        </goTerm>
                        <goTerm id="GO:0006952">
                            <description>defense response</description>
                            <evidence>TAS</evidence>
                        </goTerm>
                    </goTermList>
                    <goTermList type="go_molecular_function">
                        <goTerm id="GO:0005083">
                            <description>small GTPase regulator activity</description>
                            <evidence>TAS</evidence>
                        </goTerm>
                        <goTerm id="GO:0042802">
                            <description>identical protein binding</description>
                            <evidence>IPI</evidence>
                        </goTerm>
                    </goTermList>
                </feature>
            </featureList>
        </node>
        <node id="Q06830">
            <nodeAppearance>
                <label value="Q06830" show="false" alpha="0.0" position="E"/>
                <position xPos="72.7171" yPos="253.2994" zPos="0.0" fixed="false"/>
                <advancedPosition xPos="400.0" yPos="-400.0" zPos="0.0" xFixed="true" yFixed="false" zFixed="false"/>
                <color red="0" green="0" blue="255"/>
                <size width="15" height="15"/>
                <alpha value="0.13"/>
                <highlight highlighted="false" size="12">
                    <color red="255" green="0" blue="0"/>
                </highlight>
                <shape value="Diamond"/>
            </nodeAppearance>
            <featureList>
                <feature name="APSP Hits" type="org.navigatorgl.feature.legacy.IntegerFeature">
                    <valuelist primaryIndex="0" mode="PRIMARY">
                        <value>232</value>
                    </valuelist>
                </feature>
                <feature name="Gene Name" type="org.navigatorgl.feature.legacy.StringFeature">
                    <valuelist primaryIndex="0" onlyShowPrimary="true">
                        <value>PRDX1</value>
                    </valuelist>
                </feature>
                <feature name="GO Info" type="org.navigatorgl.feature.legacy.GOFeature">
                    <goCategory>C - Cellular Fate and Organization</goCategory>
                    <goTermList type="go_cellular_component">
                        <goTerm id="GO:0005739">
                            <description>mitochondrion</description>
                            <evidence>IDA</evidence>
                        </goTerm>
                        <goTerm id="GO:0042470">
                            <description>melanosome</description>
                            <evidence>IEA</evidence>
                        </goTerm>
                        <goTerm id="GO:0005634">
                            <description>nucleus</description>
                            <evidence>IDA</evidence>
                        </goTerm>
                    </goTermList>
                    <goTermList type="go_biological_process">
                        <goTerm id="GO:0001501">
                            <description>skeletal development</description>
                            <evidence>null</evidence>
                        </goTerm>
                        <goTerm id="GO:0008283">
                            <description>cell proliferation</description>
                            <evidence>TAS</evidence>
                        </goTerm>
                        <goTerm id="GO:0045454">
                            <description>cell redox homeostasis</description>
                            <evidence>IEA</evidence>
                        </goTerm>
                        <goTerm id="GO:0042744">
                            <description>hydrogen peroxide catabolic process</description>
                            <evidence>IDA</evidence>
                        </goTerm>
                    </goTermList>
                    <goTermList type="go_molecular_function">
                        <goTerm id="GO:0005515">
                            <description>protein binding</description>
                            <evidence>IPI</evidence>
                        </goTerm>
                        <goTerm id="GO:0008379">
                            <description>thioredoxin peroxidase activity</description>
                            <evidence>IDA</evidence>
                        </goTerm>
                    </goTermList>
                </feature>
            </featureList>
        </node>
        <node id="P52333">
            <nodeAppearance>
                <label value="P52333" show="false" alpha="0.0" position="E"/>
                <position xPos="274.92624" yPos="-468.96722" zPos="0.0" fixed="false"/>
                <advancedPosition xPos="-400.0" yPos="-150.0" zPos="0.0" xFixed="true" yFixed="false" zFixed="false"/>
                <color red="255" green="0" blue="51"/>
                <size width="15" height="15"/>
                <alpha value="0.13"/>
                <highlight highlighted="false" size="12">
                    <color red="255" green="0" blue="0"/>
                </highlight>
                <shape value="Rectangle"/>
            </nodeAppearance>
            <featureList>
                <feature name="APSP Hits" type="org.navigatorgl.feature.legacy.IntegerFeature">
                    <valuelist primaryIndex="0" mode="PRIMARY">
                        <value>217</value>
                    </valuelist>
                </feature>
                <feature name="Gene Name" type="org.navigatorgl.feature.legacy.StringFeature">
                    <valuelist primaryIndex="0" onlyShowPrimary="true">
                        <value>JAK3</value>
                    </valuelist>
                </feature>
                <feature name="GO Info" type="org.navigatorgl.feature.legacy.GOFeature">
                    <goCategory>C - Cellular Fate and Organization</goCategory>
                    <goTermList type="go_cellular_component">
                        <goTerm id="GO:0016020">
                            <description>membrane</description>
                            <evidence>IEA</evidence>
                        </goTerm>
                        <goTerm id="GO:0005856">
                            <description>cytoskeleton</description>
                            <evidence>IEA</evidence>
                        </goTerm>
                        <goTerm id="GO:0012505">
                            <description>endomembrane system</description>
                            <evidence>IEA</evidence>
                        </goTerm>
                    </goTermList>
                    <goTermList type="go_biological_process">
                        <goTerm id="GO:0006468">
                            <description>protein amino acid phosphorylation</description>
                            <evidence>null</evidence>
                        </goTerm>
                        <goTerm id="GO:0018108">
                            <description>peptidyl-tyrosine phosphorylation</description>
                            <evidence>IEA</evidence>
                        </goTerm>
                        <goTerm id="GO:0007243">
                            <description>protein kinase cascade</description>
                            <evidence>IEA</evidence>
                        </goTerm>
                    </goTermList>
                    <goTermList type="go_molecular_function">
                        <goTerm id="GO:0004718">
                            <description>Janus kinase activity</description>
                            <evidence>IEA</evidence>
                        </goTerm>
                        <goTerm id="GO:0005515">
                            <description>protein binding</description>
                            <evidence>IPI</evidence>
                        </goTerm>
                        <goTerm id="GO:0004713">
                            <description>protein-tyrosine kinase activity</description>
                            <evidence>null</evidence>
                        </goTerm>
                        <goTerm id="GO:0004715">
                            <description>non-membrane spanning protein tyrosine kinase activity</description>
                            <evidence>IEA</evidence>
                        </goTerm>
                        <goTerm id="GO:0005524">
                            <description>ATP binding</description>
                            <evidence>IEA</evidence>
                        </goTerm>
                    </goTermList>
                </feature>
            </featureList>
        </node>
        <node id="Q9UEF7">
            <nodeAppearance>
                <label value="Q9UEF7" show="false" alpha="0.0" position="W"/>
                <position xPos="-246.9286" yPos="235.55795" zPos="0.0" fixed="false"/>
                <advancedPosition xPos="400.0" yPos="-400.0" zPos="0.0" xFixed="true" yFixed="false" zFixed="false"/>
                <color red="0" green="0" blue="255"/>
                <size width="15" height="15"/>
                <alpha value="0.13"/>
                <highlight highlighted="false" size="12">
                    <color red="255" green="0" blue="0"/>
                </highlight>
                <shape value="Diamond"/>
            </nodeAppearance>
            <featureList>
                <feature name="APSP Hits" type="org.navigatorgl.feature.legacy.IntegerFeature">
                    <valuelist primaryIndex="0" mode="PRIMARY">
                        <value>210</value>
                    </valuelist>
                </feature>
                <feature name="Gene Name" type="org.navigatorgl.feature.legacy.StringFeature">
                    <valuelist primaryIndex="0" onlyShowPrimary="true">
                        <value>KL</value>
                    </valuelist>
                </feature>
                <feature name="GO Info" type="org.navigatorgl.feature.legacy.GOFeature">
                    <goCategory>C - Cellular Fate and Organization</goCategory>
                    <goTermList type="go_cellular_component">
                        <goTerm id="GO:0005887">
                            <description>integral to plasma membrane</description>
                            <evidence>TAS</evidence>
                        </goTerm>
                        <goTerm id="GO:0005624">
                            <description>membrane fraction</description>
                            <evidence>TAS</evidence>
                        </goTerm>
                        <goTerm id="GO:0005625">
                            <description>soluble fraction</description>
                            <evidence>TAS</evidence>
                        </goTerm>
                        <goTerm id="GO:0016021">
                            <description>integral to membrane</description>
                            <evidence>TAS</evidence>
                        </goTerm>
                        <goTerm id="GO:0005615">
                            <description>extracellular space</description>
                            <evidence>TAS</evidence>
                        </goTerm>
                    </goTermList>
                    <goTermList type="go_biological_process">
                        <goTerm id="GO:0030501">
                            <description>positive regulation of bone mineralization</description>
                            <evidence>IMP</evidence>
                        </goTerm>
                        <goTerm id="GO:0008543">
                            <description>fibroblast growth factor receptor signaling pathway</description>
                            <evidence>EXP</evidence>
                        </goTerm>
                        <goTerm id="GO:0005975">
                            <description>carbohydrate metabolic process</description>
                            <evidence>IEA</evidence>
                        </goTerm>
                        <goTerm id="GO:0007568">
                            <description>aging</description>
                            <evidence>IMP</evidence>
                        </goTerm>
                    </goTermList>
                    <goTermList type="go_molecular_function">
                        <goTerm id="GO:0004566">
                            <description>beta-glucuronidase activity</description>
                            <evidence>IEA</evidence>
                        </goTerm>
                        <goTerm id="GO:0005179">
                            <description>hormone activity</description>
                            <evidence>IEA</evidence>
                        </goTerm>
                        <goTerm id="GO:0043169">
                            <description>cation binding</description>
                            <evidence>IEA</evidence>
                        </goTerm>
                        <goTerm id="GO:0017134">
                            <description>fibroblast growth factor binding</description>
                            <evidence>IPI</evidence>
                        </goTerm>
                        <goTerm id="GO:0005499">
                            <description>vitamin D binding</description>
                            <evidence>IEA</evidence>
                        </goTerm>
                        <goTerm id="GO:0004871">
                            <description>signal transducer activity</description>
                            <evidence>TAS</evidence>
                        </goTerm>
                        <goTerm id="GO:0008422">
                            <description>beta-glucosidase activity</description>
                            <evidence>TAS</evidence>
                        </goTerm>
                        <goTerm id="GO:0004553">
                            <description>hydrolase activity, hydrolyzing O-glycosyl compounds</description>
                            <evidence>null</evidence>
                        </goTerm>
                    </goTermList>
                </feature>
            </featureList>
        </node>
        <node id="P60568">
            <nodeAppearance>
                <label value="P60568" show="false" alpha="0.0" position="E"/>
                <position xPos="182.79318" yPos="-617.7926" zPos="0.0" fixed="false"/>
                <advancedPosition xPos="-400.0" yPos="-150.0" zPos="0.0" xFixed="true" yFixed="false" zFixed="false"/>
                <color red="255" green="0" blue="51"/>
                <size width="15" height="15"/>
                <alpha value="0.13"/>
                <highlight highlighted="false" size="12">
                    <color red="255" green="0" blue="0"/>
                </highlight>
                <shape value="Rectangle"/>
            </nodeAppearance>
            <featureList>
                <feature name="APSP Hits" type="org.navigatorgl.feature.legacy.IntegerFeature">
                    <valuelist primaryIndex="0" mode="PRIMARY">
                        <value>306</value>
                    </valuelist>
                </feature>
                <feature name="Gene Name" type="org.navigatorgl.feature.legacy.StringFeature">
                    <valuelist primaryIndex="0" onlyShowPrimary="true">
                        <value>IL2</value>
                    </valuelist>
                </feature>
                <feature name="GO Info" type="org.navigatorgl.feature.legacy.GOFeature">
                    <goCategory>C - Cellular Fate and Organization</goCategory>
                    <goTermList type="go_cellular_component">
                        <goTerm id="GO:0005615">
                            <description>extracellular space</description>
                            <evidence>null</evidence>
                        </goTerm>
                    </goTermList>
                    <goTermList type="go_biological_process">
                        <goTerm id="GO:0008284">
                            <description>positive regulation of cell proliferation</description>
                            <evidence>null</evidence>
                        </goTerm>
                        <goTerm id="GO:0030307">
                            <description>positive regulation of cell growth</description>
                            <evidence>TAS</evidence>
                        </goTerm>
                        <goTerm id="GO:0030890">
                            <description>positive regulation of B cell proliferation</description>
                            <evidence>IDA</evidence>
                        </goTerm>
                        <goTerm id="GO:0007267">
                            <description>cell-cell signaling</description>
                            <evidence>null</evidence>
                        </goTerm>
                        <goTerm id="GO:0006916">
                            <description>anti-apoptosis</description>
                            <evidence>TAS</evidence>
                        </goTerm>
                        <goTerm id="GO:0042104">
                            <description>positive regulation of activated T cell proliferation</description>
                            <evidence>IDA</evidence>
                        </goTerm>
                        <goTerm id="GO:0006955">
                            <description>immune response</description>
                            <evidence>null</evidence>
                        </goTerm>
                        <goTerm id="GO:0030101">
                            <description>natural killer cell activation</description>
                            <evidence>TAS</evidence>
                        </goTerm>
                        <goTerm id="GO:0030217">
                            <description>T cell differentiation</description>
                            <evidence>TAS</evidence>
                        </goTerm>
                        <goTerm id="GO:0002903">
                            <description>negative regulation of B cell apoptosis</description>
                            <evidence>IDA</evidence>
                        </goTerm>
                        <goTerm id="GO:0007155">
                            <description>cell adhesion</description>
                            <evidence>null</evidence>
                        </goTerm>
                        <goTerm id="GO:0019735">
                            <description>antimicrobial humoral response (sensu Vertebrata)</description>
                            <evidence>TAS</evidence>
                        </goTerm>
                    </goTermList>
                    <goTermList type="go_molecular_function">
                        <goTerm id="GO:0008189">
                            <description>apoptosis inhibitor activity</description>
                            <evidence>null</evidence>
                        </goTerm>
                        <goTerm id="GO:0019209">
                            <description>kinase activator activity</description>
                            <evidence>TAS</evidence>
                        </goTerm>
                        <goTerm id="GO:0005134">
                            <description>interleukin-2 receptor binding</description>
                            <evidence>TAS</evidence>
                        </goTerm>
                        <goTerm id="GO:0005125">
                            <description>cytokine activity</description>
                            <evidence>IDA</evidence>
                        </goTerm>
                        <goTerm id="GO:0008083">
                            <description>growth factor activity</description>
                            <evidence>TAS</evidence>
                        </goTerm>
                    </goTermList>
                </feature>
            </featureList>
        </node>
        <node id="Q12778">
            <nodeAppearance>
                <label value="Q12778" show="false" alpha="0.0" position="W"/>
                <position xPos="-512.56915" yPos="-608.60077" zPos="0.0" fixed="false"/>
                <advancedPosition xPos="-200.0" yPos="-150.0" zPos="0.0" xFixed="true" yFixed="false" zFixed="false"/>
                <color red="255" green="0" blue="51"/>
                <size width="15" height="15"/>
                <alpha value="0.13"/>
                <highlight highlighted="false" size="12">
                    <color red="255" green="0" blue="0"/>
                </highlight>
                <shape value="Rectangle"/>
            </nodeAppearance>
            <featureList>
                <feature name="APSP Hits" type="org.navigatorgl.feature.legacy.IntegerFeature">
                    <valuelist primaryIndex="0" mode="PRIMARY">
                        <value>287</value>
                    </valuelist>
                </feature>
                <feature name="Gene Name" type="org.navigatorgl.feature.legacy.StringFeature">
                    <valuelist primaryIndex="0" onlyShowPrimary="true">
                        <value>FOXO1</value>
                    </valuelist>
                </feature>
                <feature name="GO Info" type="org.navigatorgl.feature.legacy.GOFeature">
                    <goCategory>T - Transcription</goCategory>
                    <goTermList type="go_cellular_component">
                        <goTerm id="GO:0005737">
                            <description>cytoplasm</description>
                            <evidence>IDA</evidence>
                        </goTerm>
                        <goTerm id="GO:0005634">
                            <description>nucleus</description>
                            <evidence>IDA</evidence>
                        </goTerm>
                        <goTerm id="GO:0005654">
                            <description>nucleoplasm</description>
                            <evidence>EXP</evidence>
                        </goTerm>
                        <goTerm id="GO:0005829">
                            <description>cytosol</description>
                            <evidence>EXP</evidence>
                        </goTerm>
                    </goTermList>
                    <goTermList type="go_biological_process">
                        <goTerm id="GO:0006357">
                            <description>regulation of transcription from RNA polymerase II promoter</description>
                            <evidence>null</evidence>
                        </goTerm>
                        <goTerm id="GO:0045944">
                            <description>positive regulation of transcription from RNA polymerase II promoter</description>
                            <evidence>IDA</evidence>
                        </goTerm>
                        <goTerm id="GO:0006916">
                            <description>anti-apoptosis</description>
                            <evidence>IDA</evidence>
                        </goTerm>
                        <goTerm id="GO:0006350">
                            <description>transcription</description>
                            <evidence>IEA</evidence>
                        </goTerm>
                    </goTermList>
                    <goTermList type="go_molecular_function">
                        <goTerm id="GO:0005515">
                            <description>protein binding</description>
                            <evidence>IPI</evidence>
                        </goTerm>
                        <goTerm id="GO:0043565">
                            <description>sequence-specific DNA binding</description>
                            <evidence>IDA</evidence>
                        </goTerm>
                        <goTerm id="GO:0003700">
                            <description>transcription factor activity</description>
                            <evidence>null</evidence>
                        </goTerm>
                        <goTerm id="GO:0016563">
                            <description>transcriptional activator activity</description>
                            <evidence>IDA</evidence>
                        </goTerm>
                    </goTermList>
                </feature>
            </featureList>
        </node>
        <node id="P42566">
            <nodeAppearance>
                <label value="P42566" show="false" alpha="0.0" position="W"/>
                <position xPos="-485.56766" yPos="-191.95789" zPos="0.0" fixed="false"/>
                <advancedPosition xPos="-200.0" yPos="-150.0" zPos="0.0" xFixed="true" yFixed="false" zFixed="false"/>
                <color red="255" green="0" blue="51"/>
                <size width="15" height="15"/>
                <alpha value="0.13"/>
                <highlight highlighted="false" size="12">
                    <color red="255" green="0" blue="0"/>
                </highlight>
                <shape value="Rectangle"/>
            </nodeAppearance>
            <featureList>
                <feature name="APSP Hits" type="org.navigatorgl.feature.legacy.IntegerFeature">
                    <valuelist primaryIndex="0" mode="PRIMARY">
                        <value>230</value>
                    </valuelist>
                </feature>
                <feature name="Gene Name" type="org.navigatorgl.feature.legacy.StringFeature">
                    <valuelist primaryIndex="0" onlyShowPrimary="true">
                        <value>EPS15</value>
                    </valuelist>
                </feature>
                <feature name="GO Info" type="org.navigatorgl.feature.legacy.GOFeature">
                    <goCategory>C - Cellular Fate and Organization</goCategory>
                    <goTermList type="go_cellular_component">
                        <goTerm id="GO:0005905">
                            <description>coated pit</description>
                            <evidence>TAS</evidence>
                        </goTerm>
                        <goTerm id="GO:0005886">
                            <description>plasma membrane</description>
                            <evidence>IDA</evidence>
                        </goTerm>
                        <goTerm id="GO:0031901">
                            <description>early endosome membrane</description>
                            <evidence>IEA</evidence>
                        </goTerm>
                        <goTerm id="GO:0005829">
                            <description>cytosol</description>
                            <evidence>EXP</evidence>
                        </goTerm>
                    </goTermList>
                    <goTermList type="go_biological_process">
                        <goTerm id="GO:0016050">
                            <description>vesicle organization and biogenesis</description>
                            <evidence>TAS</evidence>
                        </goTerm>
                        <goTerm id="GO:0007173">
                            <description>epidermal growth factor receptor signaling pathway</description>
                            <evidence>TAS</evidence>
                        </goTerm>
                        <goTerm id="GO:0008283">
                            <description>cell proliferation</description>
                            <evidence>null</evidence>
                        </goTerm>
                        <goTerm id="GO:0032456">
                            <description>endocytic recycling</description>
                            <evidence>IC</evidence>
                        </goTerm>
                        <goTerm id="GO:0015031">
                            <description>protein transport</description>
                            <evidence>IEA</evidence>
                        </goTerm>
                        <goTerm id="GO:0048268">
                            <description>clathrin cage assembly</description>
                            <evidence>IDA</evidence>
                        </goTerm>
                    </goTermList>
                    <goTermList type="go_molecular_function">
                        <goTerm id="GO:0005515">
                            <description>protein binding</description>
                            <evidence>IPI</evidence>
                        </goTerm>
                        <goTerm id="GO:0017124">
                            <description>SH3 domain binding</description>
                            <evidence>IEA</evidence>
                        </goTerm>
                        <goTerm id="GO:0005509">
                            <description>calcium ion binding</description>
                            <evidence>IEA</evidence>
                        </goTerm>
                    </goTermList>
                </feature>
            </featureList>
        </node>
        <node id="P06400">
            <nodeAppearance>
                <label value="RB1" labelSource="Gene Name" show="true" alpha="0.0" position="W"/>
                <position xPos="-658.7792" yPos="-407.59808" zPos="0.0" fixed="false"/>
                <advancedPosition xPos="-200.0" yPos="-150.0" zPos="0.0" xFixed="true" yFixed="false" zFixed="false"/>
                <color red="255" green="0" blue="51"/>
                <size width="15" height="15"/>
                <alpha value="1.0"/>
                <highlight highlighted="true" size="16">
                    <color red="0" green="255" blue="0"/>
                </highlight>
                <shape value="Rectangle"/>
            </nodeAppearance>
            <featureList>
                <feature name="APSP Hits" type="org.navigatorgl.feature.legacy.IntegerFeature">
                    <valuelist primaryIndex="0" mode="PRIMARY">
                        <value>1226</value>
                    </valuelist>
                </feature>
                <feature name="Gene Name" type="org.navigatorgl.feature.legacy.StringFeature">
                    <valuelist primaryIndex="0" onlyShowPrimary="true">
                        <value>RB1</value>
                    </valuelist>
                </feature>
                <feature name="GO Info" type="org.navigatorgl.feature.legacy.GOFeature">
                    <goCategory>D - Genome Maintenance</goCategory>
                    <goTermList type="go_cellular_component">
                        <goTerm id="GO:0016514">
                            <description>SWI/SNF complex</description>
                            <evidence>TAS</evidence>
                        </goTerm>
                        <goTerm id="GO:0016605">
                            <description>PML body</description>
                            <evidence>IDA</evidence>
                        </goTerm>
                        <goTerm id="GO:0035189">
                            <description>Rb-E2F complex</description>
                            <evidence>TAS</evidence>
                        </goTerm>
                        <goTerm id="GO:0005634">
                            <description>nucleus</description>
                            <evidence>null</evidence>
                        </goTerm>
                        <goTerm id="GO:0000785">
                            <description>chromatin</description>
                            <evidence>null</evidence>
                        </goTerm>
                    </goTermList>
                    <goTermList type="go_biological_process">
                        <goTerm id="GO:0030308">
                            <description>negative regulation of cell growth</description>
                            <evidence>TAS</evidence>
                        </goTerm>
                        <goTerm id="GO:0031575">
                            <description>G1/S transition checkpoint</description>
                            <evidence>TAS</evidence>
                        </goTerm>
                        <goTerm id="GO:0043550">
                            <description>regulation of lipid kinase activity</description>
                            <evidence>IDA</evidence>
                        </goTerm>
                        <goTerm id="GO:0007265">
                            <description>Ras protein signal transduction</description>
                            <evidence>IEP</evidence>
                        </goTerm>
                        <goTerm id="GO:0000122">
                            <description>negative regulation of transcription from RNA polymerase II promoter</description>
                            <evidence>null</evidence>
                        </goTerm>
                        <goTerm id="GO:0043433">
                            <description>negative regulation of transcription factor activity</description>
                            <evidence>TAS</evidence>
                        </goTerm>
                        <goTerm id="GO:0045749">
                            <description>negative regulation of S phase of mitotic cell cycle</description>
                            <evidence>TAS</evidence>
                        </goTerm>
                        <goTerm id="GO:0006350">
                            <description>transcription</description>
                            <evidence>IEA</evidence>
                        </goTerm>
                        <goTerm id="GO:0000083">
                            <description>G1/S-specific transcription in mitotic cell cycle</description>
                            <evidence>TAS</evidence>
                        </goTerm>
                        <goTerm id="GO:0044419">
                            <description>interspecies interaction between organisms</description>
                            <evidence>IEA</evidence>
                        </goTerm>
                        <goTerm id="GO:0051318">
                            <description>G1 phase</description>
                            <evidence>TAS</evidence>
                        </goTerm>
                        <goTerm id="GO:0000075">
                            <description>cell cycle checkpoint</description>
                            <evidence>null</evidence>
                        </goTerm>
                        <goTerm id="GO:0007050">
                            <description>cell cycle arrest</description>
                            <evidence>TAS</evidence>
                        </goTerm>
                        <goTerm id="GO:0006338">
                            <description>chromatin remodeling</description>
                            <evidence>TAS</evidence>
                        </goTerm>
                        <goTerm id="GO:0045445">
                            <description>myoblast differentiation</description>
                            <evidence>IMP</evidence>
                        </goTerm>
                        <goTerm id="GO:0006469">
                            <description>negative regulation of protein kinase activity</description>
                            <evidence>IPI</evidence>
                        </goTerm>
                        <goTerm id="GO:0045893">
                            <description>positive regulation of transcription, DNA-dependent</description>
                            <evidence>NAS</evidence>
                        </goTerm>
                        <goTerm id="GO:0030521">
                            <description>androgen receptor signaling pathway</description>
                            <evidence>NAS</evidence>
                        </goTerm>
                        <goTerm id="GO:0000279">
                            <description>M phase</description>
                            <evidence>NAS</evidence>
                        </goTerm>
                    </goTermList>
                    <goTermList type="go_molecular_function">
                        <goTerm id="GO:0005515">
                            <description>protein binding</description>
                            <evidence>IPI</evidence>
                        </goTerm>
                        <goTerm id="GO:0016564">
                            <description>transcriptional repressor activity</description>
                            <evidence>TAS</evidence>
                        </goTerm>
                        <goTerm id="GO:0051219">
                            <description>phosphoprotein binding</description>
                            <evidence>IPI</evidence>
                        </goTerm>
                        <goTerm id="GO:0003700">
                            <description>transcription factor activity</description>
                            <evidence>null</evidence>
                        </goTerm>
                        <goTerm id="GO:0003713">
                            <description>transcription coactivator activity</description>
                            <evidence>NAS</evidence>
                        </goTerm>
                        <goTerm id="GO:0050681">
                            <description>androgen receptor binding</description>
                            <evidence>NAS</evidence>
                        </goTerm>
                        <goTerm id="GO:0019900">
                            <description>kinase binding</description>
                            <evidence>IDA</evidence>
                        </goTerm>
                        <goTerm id="GO:0031625">
                            <description>ubiquitin protein ligase binding</description>
                            <evidence>IPI</evidence>
                        </goTerm>
                    </goTermList>
                </feature>
                <feature name="Pathways" type="org.navigatorgl.feature.legacy.StringFeature">
                    <valuelist primaryIndex="0" onlyShowPrimary="true">
                        <value>Cell Cycle</value>
                    </valuelist>
                </feature>
            </featureList>
        </node>
        <node id="P35558">
            <nodeAppearance>
                <label value="P35558" show="false" alpha="0.0" position="E"/>
                <position xPos="-14.876638" yPos="387.27502" zPos="0.0" fixed="false"/>
                <advancedPosition xPos="400.0" yPos="-400.0" zPos="0.0" xFixed="true" yFixed="false" zFixed="false"/>
                <color red="0" green="0" blue="255"/>
                <size width="15" height="15"/>
                <alpha value="0.13"/>
                <highlight highlighted="false" size="12">
                    <color red="255" green="0" blue="0"/>
                </highlight>
                <shape value="Diamond"/>
            </nodeAppearance>
            <featureList>
                <feature name="APSP Hits" type="org.navigatorgl.feature.legacy.IntegerFeature">
                    <valuelist primaryIndex="0" mode="PRIMARY">
                        <value>206</value>
                    </valuelist>
                </feature>
                <feature name="Gene Name" type="org.navigatorgl.feature.legacy.StringFeature">
                    <valuelist primaryIndex="0" onlyShowPrimary="true">
                        <value>PCK1</value>
                    </valuelist>
                </feature>
                <feature name="GO Info" type="org.navigatorgl.feature.legacy.GOFeature">
                    <goCategory>D - Genome Maintenance</goCategory>
                    <goTermList type="go_cellular_component">
                        <goTerm id="GO:0005813">
                            <description>centrosome</description>
                            <evidence>IDA</evidence>
                        </goTerm>
                        <goTerm id="GO:0005634">
                            <description>nucleus</description>
                            <evidence>IDA</evidence>
                        </goTerm>
                        <goTerm id="GO:0005829">
                            <description>cytosol</description>
                            <evidence>EXP</evidence>
                        </goTerm>
                    </goTermList>
                    <goTermList type="go_biological_process">
                        <goTerm id="GO:0046327">
                            <description>glycerol biosynthetic process from pyruvate</description>
                            <evidence>ISS</evidence>
                        </goTerm>
                        <goTerm id="GO:0006094">
                            <description>gluconeogenesis</description>
                            <evidence>ISS</evidence>
                        </goTerm>
                        <goTerm id="GO:0042593">
                            <description>glucose homeostasis</description>
                            <evidence>ISS</evidence>
                        </goTerm>
                    </goTermList>
                    <goTermList type="go_molecular_function">
                        <goTerm id="GO:0031406">
                            <description>carboxylic acid binding</description>
                            <evidence>IDA</evidence>
                        </goTerm>
                        <goTerm id="GO:0030145">
                            <description>manganese ion binding</description>
                            <evidence>IDA</evidence>
                        </goTerm>
                        <goTerm id="GO:0000287">
                            <description>magnesium ion binding</description>
                            <evidence>IDA</evidence>
                        </goTerm>
                        <goTerm id="GO:0004613">
                            <description>phosphoenolpyruvate carboxykinase (GTP) activity</description>
                            <evidence>TAS</evidence>
                        </goTerm>
                        <goTerm id="GO:0005525">
                            <description>GTP binding</description>
                            <evidence>IDA</evidence>
                        </goTerm>
                    </goTermList>
                </feature>
            </featureList>
        </node>
        <node id="Q9UER7">
            <nodeAppearance>
                <label value="Q9UER7" show="false" alpha="0.0" position="W"/>
                <position xPos="-593.33856" yPos="-248.9003" zPos="0.0" fixed="false"/>
                <advancedPosition xPos="-200.0" yPos="-150.0" zPos="0.0" xFixed="true" yFixed="false" zFixed="false"/>
                <color red="255" green="0" blue="51"/>
                <size width="15" height="15"/>
                <alpha value="0.13"/>
                <highlight highlighted="false" size="12">
                    <color red="255" green="0" blue="0"/>
                </highlight>
                <shape value="Rectangle"/>
            </nodeAppearance>
            <featureList>
                <feature name="APSP Hits" type="org.navigatorgl.feature.legacy.IntegerFeature">
                    <valuelist primaryIndex="0" mode="PRIMARY">
                        <value>297</value>
                    </valuelist>
                </feature>
                <feature name="Gene Name" type="org.navigatorgl.feature.legacy.StringFeature">
                    <valuelist primaryIndex="0" onlyShowPrimary="true">
                        <value>DAXX</value>
                    </valuelist>
                </feature>
                <feature name="GO Info" type="org.navigatorgl.feature.legacy.GOFeature">
                    <goCategory>C - Cellular Fate and Organization</goCategory>
                    <goTermList type="go_cellular_component">
                        <goTerm id="GO:0005737">
                            <description>cytoplasm</description>
                            <evidence>TAS</evidence>
                        </goTerm>
                        <goTerm id="GO:0016605">
                            <description>PML body</description>
                            <evidence>TAS</evidence>
                        </goTerm>
                        <goTerm id="GO:0005634">
                            <description>nucleus</description>
                            <evidence>IDA</evidence>
                        </goTerm>
                    </goTermList>
                    <goTermList type="go_biological_process">
                        <goTerm id="GO:0008625">
                            <description>induction of apoptosis via death domain receptors</description>
                            <evidence>TAS</evidence>
                        </goTerm>
                        <goTerm id="GO:0044419">
                            <description>interspecies interaction between organisms</description>
                            <evidence>IEA</evidence>
                        </goTerm>
                        <goTerm id="GO:0006915">
                            <description>apoptosis</description>
                            <evidence>TAS</evidence>
                        </goTerm>
                        <goTerm id="GO:0016481">
                            <description>negative regulation of transcription</description>
                            <evidence>IDA</evidence>
                        </goTerm>
                        <goTerm id="GO:0007257">
                            <description>activation of JNK activity</description>
                            <evidence>TAS</evidence>
                        </goTerm>
                        <goTerm id="GO:0045892">
                            <description>negative regulation of transcription, DNA-dependent</description>
                            <evidence>IDA</evidence>
                        </goTerm>
                        <goTerm id="GO:0030521">
                            <description>androgen receptor signaling pathway</description>
                            <evidence>IDA</evidence>
                        </goTerm>
                        <goTerm id="GO:0006350">
                            <description>transcription</description>
                            <evidence>IEA</evidence>
                        </goTerm>
                    </goTermList>
                    <goTermList type="go_molecular_function">
                        <goTerm id="GO:0047485">
                            <description>protein N-terminus binding</description>
                            <evidence>IPI</evidence>
                        </goTerm>
                        <goTerm id="GO:0019901">
                            <description>protein kinase binding</description>
                            <evidence>IPI</evidence>
                        </goTerm>
                        <goTerm id="GO:0031072">
                            <description>heat shock protein binding</description>
                            <evidence>TAS</evidence>
                        </goTerm>
                        <goTerm id="GO:0005057">
                            <description>receptor signaling protein activity</description>
                            <evidence>TAS</evidence>
                        </goTerm>
                        <goTerm id="GO:0050681">
                            <description>androgen receptor binding</description>
                            <evidence>IPI</evidence>
                        </goTerm>
                        <goTerm id="GO:0042803">
                            <description>protein homodimerization activity</description>
                            <evidence>IDA</evidence>
                        </goTerm>
                        <goTerm id="GO:0008134">
                            <description>transcription factor binding</description>
                            <evidence>IDA</evidence>
                        </goTerm>
                        <goTerm id="GO:0042802">
                            <description>identical protein binding</description>
                            <evidence>IPI</evidence>
                        </goTerm>
                    </goTermList>
                </feature>
            </featureList>
        </node>
        <node id="P13010">
            <nodeAppearance>
                <label value="XRCC5" labelSource="Gene Name" show="true" alpha="0.0" position="SW"/>
                <position xPos="-697.7099" yPos="249.52063" zPos="0.0" fixed="false"/>
                <advancedPosition xPos="300.0" yPos="-200.0" zPos="0.0" xFixed="true" yFixed="false" zFixed="false"/>
                <color red="0" green="0" blue="255"/>
                <size width="15" height="15"/>
                <alpha value="1.0"/>
                <highlight highlighted="true" size="17">
                    <color red="0" green="51" blue="255"/>
                </highlight>
                <shape value="Diamond"/>
            </nodeAppearance>
            <featureList>
                <feature name="APSP Hits" type="org.navigatorgl.feature.legacy.IntegerFeature">
                    <valuelist primaryIndex="0" mode="PRIMARY">
                        <value>419</value>
                    </valuelist>
                </feature>
                <feature name="Gene Name" type="org.navigatorgl.feature.legacy.StringFeature">
                    <valuelist primaryIndex="0" onlyShowPrimary="true">
                        <value>XRCC5</value>
                    </valuelist>
                </feature>
                <feature name="GO Info" type="org.navigatorgl.feature.legacy.GOFeature">
                    <goCategory>D - Genome Maintenance</goCategory>
                    <goTermList type="go_cellular_component">
                        <goTerm id="GO:0005654">
                            <description>nucleoplasm</description>
                            <evidence>EXP</evidence>
                        </goTerm>
                        <goTerm id="GO:0005634">
                            <description>nucleus</description>
                            <evidence>null</evidence>
                        </goTerm>
                        <goTerm id="GO:0000783">
                            <description>nuclear telomere cap complex</description>
                            <evidence>TAS</evidence>
                        </goTerm>
                    </goTermList>
                    <goTermList type="go_biological_process">
                        <goTerm id="GO:0000723">
                            <description>telomere maintenance</description>
                            <evidence>TAS</evidence>
                        </goTerm>
                        <goTerm id="GO:0019047">
                            <description>provirus integration</description>
                            <evidence>EXP</evidence>
                        </goTerm>
                        <goTerm id="GO:0006310">
                            <description>DNA recombination</description>
                            <evidence>TAS</evidence>
                        </goTerm>
                        <goTerm id="GO:0019059">
                            <description>initiation of viral infection</description>
                            <evidence>EXP</evidence>
                        </goTerm>
                        <goTerm id="GO:0006303">
                            <description>double-strand break repair via nonhomologous end joining</description>
                            <evidence>TAS</evidence>
                        </goTerm>
                        <goTerm id="GO:0006302">
                            <description>double-strand break repair</description>
                            <evidence>TAS</evidence>
                        </goTerm>
                    </goTermList>
                    <goTermList type="go_molecular_function">
                        <goTerm id="GO:0005515">
                            <description>protein binding</description>
                            <evidence>IPI</evidence>
                        </goTerm>
                        <goTerm id="GO:0004003">
                            <description>ATP-dependent DNA helicase activity</description>
                            <evidence>null</evidence>
                        </goTerm>
                        <goTerm id="GO:0003690">
                            <description>double-stranded DNA binding</description>
                            <evidence>null</evidence>
                        </goTerm>
                        <goTerm id="GO:0042162">
                            <description>telomeric DNA binding</description>
                            <evidence>IDA</evidence>
                        </goTerm>
                        <goTerm id="GO:0008022">
                            <description>protein C-terminus binding</description>
                            <evidence>IPI</evidence>
                        </goTerm>
                        <goTerm id="GO:0005524">
                            <description>ATP binding</description>
                            <evidence>IEA</evidence>
                        </goTerm>
                        <goTerm id="GO:0003677">
                            <description>DNA binding</description>
                            <evidence>NAS</evidence>
                        </goTerm>
                    </goTermList>
                </feature>
                <feature name="Pathways" type="org.navigatorgl.feature.legacy.StringFeature">
                    <valuelist primaryIndex="0" onlyShowPrimary="true">
                        <value>DNA Repair</value>
                    </valuelist>
                </feature>
            </featureList>
        </node>
        <node id="P19447">
            <nodeAppearance>
                <label value="ERCC3" labelSource="Gene Name" show="true" alpha="0.0" position="S"/>
                <position xPos="-519.4383" yPos="-201.77393" zPos="0.0" fixed="false"/>
                <advancedPosition xPos="-200.0" yPos="-150.0" zPos="0.0" xFixed="true" yFixed="false" zFixed="false"/>
                <color red="255" green="0" blue="51"/>
                <size width="15" height="15"/>
                <alpha value="1.0"/>
                <highlight highlighted="true" size="17">
                    <color red="0" green="51" blue="255"/>
                </highlight>
                <shape value="Rectangle"/>
            </nodeAppearance>
            <featureList>
                <feature name="APSP Hits" type="org.navigatorgl.feature.legacy.IntegerFeature">
                    <valuelist primaryIndex="0" mode="PRIMARY">
                        <value>481</value>
                    </valuelist>
                </feature>
                <feature name="Gene Name" type="org.navigatorgl.feature.legacy.StringFeature">
                    <valuelist primaryIndex="0" onlyShowPrimary="true">
                        <value>ERCC3</value>
                    </valuelist>
                </feature>
                <feature name="GO Info" type="org.navigatorgl.feature.legacy.GOFeature">
                    <goCategory>D - Genome Maintenance</goCategory>
                    <goTermList type="go_cellular_component">
                        <goTerm id="GO:0005634">
                            <description>nucleus</description>
                            <evidence>TAS</evidence>
                        </goTerm>
                        <goTerm id="GO:0005675">
                            <description>transcription factor TFIIH complex</description>
                            <evidence>IDA</evidence>
                        </goTerm>
                    </goTermList>
                    <goTermList type="go_biological_process">
                        <goTerm id="GO:0035315">
                            <description>hair cell differentiation</description>
                            <evidence>IMP</evidence>
                        </goTerm>
                        <goTerm id="GO:0006368">
                            <description>RNA elongation from RNA polymerase II promoter</description>
                            <evidence>EXP</evidence>
                        </goTerm>
                        <goTerm id="GO:0006367">
                            <description>transcription initiation from RNA polymerase II promoter</description>
                            <evidence>EXP</evidence>
                        </goTerm>
                        <goTerm id="GO:0006366">
                            <description>transcription from RNA polymerase II promoter</description>
                            <evidence>IMP</evidence>
                        </goTerm>
                        <goTerm id="GO:0006917">
                            <description>induction of apoptosis</description>
                            <evidence>IMP</evidence>
                        </goTerm>
                        <goTerm id="GO:0008104">
                            <description>protein localization</description>
                            <evidence>IMP</evidence>
                        </goTerm>
                        <goTerm id="GO:0006281">
                            <description>DNA repair</description>
                            <evidence>TAS</evidence>
                        </goTerm>
                        <goTerm id="GO:0006283">
                            <description>transcription-coupled nucleotide-excision repair</description>
                            <evidence>null</evidence>
                        </goTerm>
                        <goTerm id="GO:0044419">
                            <description>interspecies interaction between organisms</description>
                            <evidence>IEA</evidence>
                        </goTerm>
                        <goTerm id="GO:0045944">
                            <description>positive regulation of transcription from RNA polymerase II promoter</description>
                            <evidence>IDA</evidence>
                        </goTerm>
                        <goTerm id="GO:0000075">
                            <description>cell cycle checkpoint</description>
                            <evidence>IMP</evidence>
                        </goTerm>
                        <goTerm id="GO:0000717">
                            <description>nucleotide-excision repair, DNA duplex unwinding</description>
                            <evidence>IMP</evidence>
                        </goTerm>
                        <goTerm id="GO:0000718">
                            <description>nucleotide-excision repair, DNA damage removal</description>
                            <evidence>EXP</evidence>
                        </goTerm>
                        <goTerm id="GO:0006979">
                            <description>response to oxidative stress</description>
                            <evidence>IMP</evidence>
                        </goTerm>
                        <goTerm id="GO:0006265">
                            <description>DNA topological change</description>
                            <evidence>IMP</evidence>
                        </goTerm>
                    </goTermList>
                    <goTermList type="go_molecular_function">
                        <goTerm id="GO:0003684">
                            <description>damaged DNA binding</description>
                            <evidence>null</evidence>
                        </goTerm>
                        <goTerm id="GO:0004003">
                            <description>ATP-dependent DNA helicase activity</description>
                            <evidence>IEA</evidence>
                        </goTerm>
                        <goTerm id="GO:0047485">
                            <description>protein N-terminus binding</description>
                            <evidence>IPI</evidence>
                        </goTerm>
                        <goTerm id="GO:0003702">
                            <description>RNA polymerase II transcription factor activity</description>
                            <evidence>null</evidence>
                        </goTerm>
                        <goTerm id="GO:0043138">
                            <description>3' to 5' DNA helicase activity</description>
                            <evidence>IDA</evidence>
                        </goTerm>
                        <goTerm id="GO:0008022">
                            <description>protein C-terminus binding</description>
                            <evidence>IPI</evidence>
                        </goTerm>
                        <goTerm id="GO:0005524">
                            <description>ATP binding</description>
                            <evidence>IEA</evidence>
                        </goTerm>
                        <goTerm id="GO:0003678">
                            <description>DNA helicase activity</description>
                            <evidence>null</evidence>
                        </goTerm>
                        <goTerm id="GO:0008094">
                            <description>DNA-dependent ATPase activity</description>
                            <evidence>IMP</evidence>
                        </goTerm>
                        <goTerm id="GO:0008134">
                            <description>transcription factor binding</description>
                            <evidence>IDA</evidence>
                        </goTerm>
                    </goTermList>
                </feature>
                <feature name="Pathways" type="org.navigatorgl.feature.legacy.StringFeature">
                    <valuelist primaryIndex="0" onlyShowPrimary="true">
                        <value>DNA Repair</value>
                    </valuelist>
                </feature>
            </featureList>
        </node>
        <node id="P62258">
            <nodeAppearance>
                <label value="YWHAE" labelSource="Gene Name" show="true" alpha="0.0" position="E"/>
                <position xPos="-231.4237" yPos="-356.55215" zPos="0.0" fixed="false"/>
                <advancedPosition xPos="-200.0" yPos="-150.0" zPos="0.0" xFixed="true" yFixed="false" zFixed="false"/>
                <color red="255" green="0" blue="51"/>
                <size width="15" height="15"/>
                <alpha value="1.0"/>
                <highlight highlighted="true" size="16">
                    <color red="0" green="255" blue="0"/>
                </highlight>
                <shape value="Rectangle"/>
            </nodeAppearance>
            <featureList>
                <feature name="APSP Hits" type="org.navigatorgl.feature.legacy.IntegerFeature">
                    <valuelist primaryIndex="0" mode="PRIMARY">
                        <value>1324</value>
                    </valuelist>
                </feature>
                <feature name="Gene Name" type="org.navigatorgl.feature.legacy.StringFeature">
                    <valuelist primaryIndex="0" onlyShowPrimary="true">
                        <value>YWHAE</value>
                    </valuelist>
                </feature>
                <feature name="GO Info" type="org.navigatorgl.feature.legacy.GOFeature">
                    <goCategory>C - Cellular Fate and Organization</goCategory>
                    <goTermList type="go_cellular_component">
                        <goTerm id="GO:0042470">
                            <description>melanosome</description>
                            <evidence>IEA</evidence>
                        </goTerm>
                        <goTerm id="GO:0005829">
                            <description>cytosol</description>
                            <evidence>EXP</evidence>
                        </goTerm>
                    </goTermList>
                    <goTermList type="go_biological_process">
                        <goTerm id="GO:0007242">
                            <description>intracellular signaling cascade</description>
                            <evidence>null</evidence>
                        </goTerm>
                        <goTerm id="GO:0008624">
                            <description>induction of apoptosis by extracellular signals</description>
                            <evidence>EXP</evidence>
                        </goTerm>
                        <goTerm id="GO:0044419">
                            <description>interspecies interaction between organisms</description>
                            <evidence>IEA</evidence>
                        </goTerm>
                        <goTerm id="GO:0006915">
                            <description>apoptosis</description>
                            <evidence>EXP</evidence>
                        </goTerm>
                    </goTermList>
                    <goTermList type="go_molecular_function">
                        <goTerm id="GO:0005515">
                            <description>protein binding</description>
                            <evidence>null</evidence>
                        </goTerm>
                        <goTerm id="GO:0042826">
                            <description>histone deacetylase binding</description>
                            <evidence>IPI</evidence>
                        </goTerm>
                        <goTerm id="GO:0019899">
                            <description>enzyme binding</description>
                            <evidence>IPI</evidence>
                        </goTerm>
                        <goTerm id="GO:0050815">
                            <description>phosphoserine binding</description>
                            <evidence>IPI</evidence>
                        </goTerm>
                    </goTermList>
                </feature>
                <feature name="Pathways" type="org.navigatorgl.feature.legacy.StringFeature">
                    <valuelist primaryIndex="0" onlyShowPrimary="true">
                        <value>Cell Cycle</value>
                    </valuelist>
                </feature>
            </featureList>
        </node>
        <node id="Q02643">
            <nodeAppearance>
                <label value="Q02643" show="false" alpha="0.0" position="N"/>
                <position xPos="-66.316216" yPos="85.715706" zPos="0.0" fixed="false"/>
                <advancedPosition xPos="400.0" yPos="-400.0" zPos="0.0" xFixed="true" yFixed="false" zFixed="false"/>
                <color red="0" green="0" blue="255"/>
                <size width="15" height="15"/>
                <alpha value="0.13"/>
                <highlight highlighted="false" size="12">
                    <color red="255" green="0" blue="0"/>
                </highlight>
                <shape value="Diamond"/>
            </nodeAppearance>
            <featureList>
                <feature name="APSP Hits" type="org.navigatorgl.feature.legacy.IntegerFeature">
                    <valuelist primaryIndex="0" mode="PRIMARY">
                        <value>0</value>
                    </valuelist>
                </feature>
                <feature name="Gene Name" type="org.navigatorgl.feature.legacy.StringFeature">
                    <valuelist primaryIndex="0" onlyShowPrimary="true">
                        <value>GHRHR</value>
                    </valuelist>
                </feature>
                <feature name="GO Info" type="org.navigatorgl.feature.legacy.GOFeature">
                    <goCategory>C - Cellular Fate and Organization</goCategory>
                    <goTermList type="go_cellular_component">
                        <goTerm id="GO:0005640">
                            <description>nuclear outer membrane</description>
                            <evidence>IDA</evidence>
                        </goTerm>
                        <goTerm id="GO:0009986">
                            <description>cell surface</description>
                            <evidence>IDA</evidence>
                        </goTerm>
                        <goTerm id="GO:0005886">
                            <description>plasma membrane</description>
                            <evidence>null</evidence>
                        </goTerm>
                        <goTerm id="GO:0005637">
                            <description>nuclear inner membrane</description>
                            <evidence>IDA</evidence>
                        </goTerm>
                        <goTerm id="GO:0016021">
                            <description>integral to membrane</description>
                            <evidence>null</evidence>
                        </goTerm>
                        <goTerm id="GO:0030141">
                            <description>secretory granule</description>
                            <evidence>IDA</evidence>
                        </goTerm>
                        <goTerm id="GO:0016363">
                            <description>nuclear matrix</description>
                            <evidence>IDA</evidence>
                        </goTerm>
                    </goTermList>
                    <goTermList type="go_biological_process">
                        <goTerm id="GO:0007190">
                            <description>adenylate cyclase activation</description>
                            <evidence>TAS</evidence>
                        </goTerm>
                        <goTerm id="GO:0043627">
                            <description>response to estrogen stimulus</description>
                            <evidence>IDA</evidence>
                        </goTerm>
                        <goTerm id="GO:0008284">
                            <description>positive regulation of cell proliferation</description>
                            <evidence>IDA</evidence>
                        </goTerm>
                        <goTerm id="GO:0001501">
                            <description>skeletal development</description>
                            <evidence>null</evidence>
                        </goTerm>
                        <goTerm id="GO:0043568">
                            <description>positive regulation of insulin-like growth factor receptor signaling pathway</description>
                            <evidence>NAS</evidence>
                        </goTerm>
                        <goTerm id="GO:0030819">
                            <description>positive regulation of cAMP biosynthetic process</description>
                            <evidence>IDA</evidence>
                        </goTerm>
                        <goTerm id="GO:0051384">
                            <description>response to glucocorticoid stimulus</description>
                            <evidence>IDA</evidence>
                        </goTerm>
                        <goTerm id="GO:0040018">
                            <description>positive regulation of body size</description>
                            <evidence>IMP</evidence>
                        </goTerm>
                        <goTerm id="GO:0007189">
                            <description>G-protein signaling, adenylate cyclase activating pathway</description>
                            <evidence>IDA</evidence>
                        </goTerm>
                    </goTermList>
                    <goTermList type="go_molecular_function">
                        <goTerm id="GO:0019838">
                            <description>growth factor binding</description>
                            <evidence>IPI</evidence>
                        </goTerm>
                        <goTerm id="GO:0004930">
                            <description>G-protein coupled receptor activity</description>
                            <evidence>TAS</evidence>
                        </goTerm>
                        <goTerm id="GO:0016520">
                            <description>growth hormone-releasing hormone receptor activity</description>
                            <evidence>IMP</evidence>
                        </goTerm>
                        <goTerm id="GO:0017046">
                            <description>peptide hormone binding</description>
                            <evidence>IPI</evidence>
                        </goTerm>
                    </goTermList>
                </feature>
            </featureList>
        </node>
        <node id="Q12805">
            <nodeAppearance>
                <label value="Q12805" show="false" alpha="0.0" position="W"/>
                <position xPos="-210.2978" yPos="346.6333" zPos="0.0" fixed="false"/>
                <advancedPosition xPos="400.0" yPos="-400.0" zPos="0.0" xFixed="true" yFixed="false" zFixed="false"/>
                <color red="0" green="0" blue="255"/>
                <size width="15" height="15"/>
                <alpha value="0.13"/>
                <highlight highlighted="false" size="12">
                    <color red="255" green="0" blue="0"/>
                </highlight>
                <shape value="Diamond"/>
            </nodeAppearance>
            <featureList>
                <feature name="APSP Hits" type="org.navigatorgl.feature.legacy.IntegerFeature">
                    <valuelist primaryIndex="0" mode="PRIMARY">
                        <value>206</value>
                    </valuelist>
                </feature>
                <feature name="Gene Name" type="org.navigatorgl.feature.legacy.StringFeature">
                    <valuelist primaryIndex="0" onlyShowPrimary="true">
                        <value>EFEMP1</value>
                    </valuelist>
                </feature>
                <feature name="GO Info" type="org.navigatorgl.feature.legacy.GOFeature">
                    <goCategory>A - Transport and Sensing</goCategory>
                    <goTermList type="go_cellular_component">
                        <goTerm id="GO:0005578">
                            <description>extracellular matrix (sensu Metazoa)</description>
                            <evidence>TAS</evidence>
                        </goTerm>
                    </goTermList>
                    <goTermList type="go_biological_process">
                        <goTerm id="GO:0007601">
                            <description>visual perception</description>
                            <evidence>TAS</evidence>
                        </goTerm>
                    </goTermList>
                    <goTermList type="go_molecular_function">
                        <goTerm id="GO:0005515">
                            <description>protein binding</description>
                            <evidence>IPI</evidence>
                        </goTerm>
                        <goTerm id="GO:0005509">
                            <description>calcium ion binding</description>
                            <evidence>IEA</evidence>
                        </goTerm>
                    </goTermList>
                </feature>
            </featureList>
        </node>
        <node id="P10644">
            <nodeAppearance>
                <label value="P10644" show="false" alpha="0.0" position="E"/>
                <position xPos="274.1956" yPos="-483.0977" zPos="0.0" fixed="false"/>
                <advancedPosition xPos="-400.0" yPos="-150.0" zPos="0.0" xFixed="true" yFixed="false" zFixed="false"/>
                <color red="255" green="0" blue="51"/>
                <size width="15" height="15"/>
                <alpha value="0.13"/>
                <highlight highlighted="false" size="12">
                    <color red="255" green="0" blue="0"/>
                </highlight>
                <shape value="Rectangle"/>
            </nodeAppearance>
            <featureList>
                <feature name="APSP Hits" type="org.navigatorgl.feature.legacy.IntegerFeature">
                    <valuelist primaryIndex="0" mode="PRIMARY">
                        <value>237</value>
                    </valuelist>
                </feature>
                <feature name="Gene Name" type="org.navigatorgl.feature.legacy.StringFeature">
                    <valuelist primaryIndex="0" onlyShowPrimary="true">
                        <value>PRKAR1A</value>
                    </valuelist>
                </feature>
                <feature name="GO Info" type="org.navigatorgl.feature.legacy.GOFeature">
                    <goCategory>C - Cellular Fate and Organization</goCategory>
                    <goTermList type="go_cellular_component">
                        <goTerm id="GO:0043234">
                            <description>protein complex</description>
                            <evidence>IDA</evidence>
                        </goTerm>
                        <goTerm id="GO:0005952">
                            <description>cAMP-dependent protein kinase complex</description>
                            <evidence>IEA</evidence>
                        </goTerm>
                        <goTerm id="GO:0005829">
                            <description>cytosol</description>
                            <evidence>EXP</evidence>
                        </goTerm>
                    </goTermList>
                    <goTermList type="go_biological_process">
                        <goTerm id="GO:0007242">
                            <description>intracellular signaling cascade</description>
                            <evidence>null</evidence>
                        </goTerm>
                        <goTerm id="GO:0009755">
                            <description>hormone-mediated signaling</description>
                            <evidence>EXP</evidence>
                        </goTerm>
                        <goTerm id="GO:0006357">
                            <description>regulation of transcription from RNA polymerase II promoter</description>
                            <evidence>null</evidence>
                        </goTerm>
                        <goTerm id="GO:0001932">
                            <description>regulation of protein amino acid phosphorylation</description>
                            <evidence>IEA</evidence>
                        </goTerm>
                    </goTermList>
                    <goTermList type="go_molecular_function">
                        <goTerm id="GO:0005515">
                            <description>protein binding</description>
                            <evidence>IPI</evidence>
                        </goTerm>
                        <goTerm id="GO:0030552">
                            <description>cAMP binding</description>
                            <evidence>IEA</evidence>
                        </goTerm>
                        <goTerm id="GO:0008603">
                            <description>cAMP-dependent protein kinase regulator activity</description>
                            <evidence>TAS</evidence>
                        </goTerm>
                    </goTermList>
                </feature>
            </featureList>
        </node>
        <node id="Q15526">
            <nodeAppearance>
                <label value="Q15526" show="false" alpha="0.0" position="W"/>
                <position xPos="-246.46562" yPos="259.47742" zPos="0.0" fixed="false"/>
                <advancedPosition xPos="400.0" yPos="-400.0" zPos="0.0" xFixed="true" yFixed="false" zFixed="false"/>
                <color red="0" green="0" blue="255"/>
                <size width="15" height="15"/>
                <alpha value="0.13"/>
                <highlight highlighted="false" size="12">
                    <color red="255" green="0" blue="0"/>
                </highlight>
                <shape value="Diamond"/>
            </nodeAppearance>
            <featureList>
                <feature name="APSP Hits" type="org.navigatorgl.feature.legacy.IntegerFeature">
                    <valuelist primaryIndex="0" mode="PRIMARY">
                        <value>0</value>
                    </valuelist>
                </feature>
                <feature name="Gene Name" type="org.navigatorgl.feature.legacy.StringFeature">
                    <valuelist primaryIndex="0" onlyShowPrimary="true">
                        <value>SURF1</value>
                    </valuelist>
                </feature>
                <feature name="GO Info" type="org.navigatorgl.feature.legacy.GOFeature">
                    <goCategory>E - Energy Production</goCategory>
                    <goTermList type="go_cellular_component">
                        <goTerm id="GO:0005746">
                            <description>mitochondrial electron transport chain</description>
                            <evidence>TAS</evidence>
                        </goTerm>
                        <goTerm id="GO:0016021">
                            <description>integral to membrane</description>
                            <evidence>IEA</evidence>
                        </goTerm>
                    </goTermList>
                    <goTermList type="go_biological_process">
                        <goTerm id="GO:0009060">
                            <description>aerobic respiration</description>
                            <evidence>TAS</evidence>
                        </goTerm>
                        <goTerm id="GO:0008535">
                            <description>cytochrome c oxidase complex assembly</description>
                            <evidence>TAS</evidence>
                        </goTerm>
                        <goTerm id="GO:0006118">
                            <description>electron transport</description>
                            <evidence>TAS</evidence>
                        </goTerm>
                    </goTermList>
                    <goTermList type="go_molecular_function">
                        <goTerm id="GO:0004129">
                            <description>cytochrome-c oxidase activity</description>
                            <evidence>TAS</evidence>
                        </goTerm>
                    </goTermList>
                </feature>
            </featureList>
        </node>
        <node id="P11274">
            <nodeAppearance>
                <label value="P11274" show="false" alpha="0.0" position="N"/>
                <position xPos="-443.24988" yPos="-620.2657" zPos="0.0" fixed="false"/>
                <advancedPosition xPos="-200.0" yPos="-150.0" zPos="0.0" xFixed="true" yFixed="false" zFixed="false"/>
                <color red="255" green="0" blue="51"/>
                <size width="15" height="15"/>
                <alpha value="0.13"/>
                <highlight highlighted="false" size="12">
                    <color red="255" green="0" blue="0"/>
                </highlight>
                <shape value="Rectangle"/>
            </nodeAppearance>
            <featureList>
                <feature name="APSP Hits" type="org.navigatorgl.feature.legacy.IntegerFeature">
                    <valuelist primaryIndex="0" mode="PRIMARY">
                        <value>551</value>
                    </valuelist>
                </feature>
                <feature name="Gene Name" type="org.navigatorgl.feature.legacy.StringFeature">
                    <valuelist primaryIndex="0" onlyShowPrimary="true">
                        <value>BCR</value>
                    </valuelist>
                </feature>
                <feature name="GO Info" type="org.navigatorgl.feature.legacy.GOFeature">
                    <goCategory>C - Cellular Fate and Organization</goCategory>
                    <goTermList type="go_cellular_component">
                        <goTerm id="GO:0005622">
                            <description>intracellular</description>
                            <evidence>IEA</evidence>
                        </goTerm>
                    </goTermList>
                    <goTermList type="go_biological_process">
                        <goTerm id="GO:0007165">
                            <description>signal transduction</description>
                            <evidence>null</evidence>
                        </goTerm>
                        <goTerm id="GO:0007242">
                            <description>intracellular signaling cascade</description>
                            <evidence>IEA</evidence>
[truncated: 2,257,157 more chars]
