# Supplementary material for: Visual Data Mining of Biological Networks: One Size Does Not Fit All
Source: PLoS Comput Biol. 2013 Jan 10;9(1):e1002833. doi: 10.1371/journal.pcbi.1002833 (PMC3547662; doi:10.1371/journal.pcbi.1002833)
Supplement: Dataset S6 — microRNA network. XML file corresponding to Figure S5. (XML) [file pcbi.1002833.s006.xml]

<?xml version="1.0" encoding="ISO-8859-1"?>
<entry>
    <networkInfo name="New Network">
        <fileVersion value="2.1.4"/>
        <paused value="true"/>
        <size height="12000" width="21000" depth="10000"/>
        <blended value="true"/>
        <position xPos="790.2174" yPos="-215.96004" zPos="0"/>
        <zoom value="0.2601141"/>
        <featureList/>
    </networkInfo>
    <networkNodeList>
        <node id="hsa-mir-553">
            <nodeAppearance>
                <label value="hsa-mir-553" show="false" alpha="0.0" position="E"/>
                <position xPos="-239.18814" yPos="-183.89772" zPos="0.0" fixed="true"/>
                <advancedPosition xPos="-1000.0" yPos="0.0" zPos="0.0" xFixed="true" yFixed="false" zFixed="false"/>
                <color red="128" green="128" blue="128"/>
                <size width="8" height="8"/>
                <alpha value="0.12"/>
                <highlight highlighted="false" size="6">
                    <color red="255" green="0" blue="0"/>
                </highlight>
                <shape value="Ellipse"/>
            </nodeAppearance>
            <featureList>
                <feature name="MIR" type="org.navigatorgl.feature.legacy.StringFeature">
                    <valuelist primaryIndex="0" onlyShowPrimary="true">
                        <value>aging_cancer</value>
                        <value>aging_cancer</value>
                        <value>aging_cancer</value>
                        <value>aging_cancer</value>
                        <value>aging_cancer</value>
                        <value>aging_cancer</value>
                        <value>aging_cancer</value>
                        <value>aging_cancer</value>
                        <value>cancer</value>
                        <value>cancer</value>
                        <value>cancer</value>
                        <value>cancer</value>
                        <value>cancer</value>
                        <value>aging</value>
                    </valuelist>
                </feature>
            </featureList>
        </node>
        <node id="P51826">
            <nodeAppearance>
                <label value="P51826" show="false" alpha="0.0" position="NW"/>
                <position xPos="598.3709" yPos="-824.425" zPos="0.0" fixed="true"/>
                <advancedPosition xPos="-400.0" yPos="-150.0" zPos="0.0" xFixed="false" yFixed="false" zFixed="false"/>
                <color red="255" green="0" blue="51"/>
                <size width="15" height="15"/>
                <alpha value="0.12"/>
                <highlight highlighted="false" size="12">
                    <color red="255" green="0" blue="0"/>
                </highlight>
                <shape value="Triangle (Down)"/>
            </nodeAppearance>
            <featureList>
                <feature name="APSP Hits" type="org.navigatorgl.feature.legacy.IntegerFeature">
                    <valuelist primaryIndex="0" mode="PRIMARY">
                        <value>206</value>
                    </valuelist>
                </feature>
                <feature name="Gene Name" type="org.navigatorgl.feature.legacy.StringFeature">
                    <valuelist primaryIndex="0" onlyShowPrimary="true">
                        <value>AFF3</value>
                    </valuelist>
                </feature>
                <feature name="GeneSymbol" type="org.navigatorgl.feature.legacy.StringFeature">
                    <valuelist primaryIndex="0" onlyShowPrimary="true">
                        <value>AFF3</value>
                    </valuelist>
                </feature>
                <feature name="GO Info" type="org.navigatorgl.feature.legacy.GOFeature">
                    <goCategory>T - Transcription</goCategory>
                    <goTermList type="go_cellular_component">
                        <goTerm id="GO:0005634">
                            <description>nucleus</description>
                            <evidence>null</evidence>
                        </goTerm>
                    </goTermList>
                    <goTermList type="go_biological_process">
                        <goTerm id="GO:0007275">
                            <description>multicellular organismal development</description>
                            <evidence>null</evidence>
                        </goTerm>
                        <goTerm id="GO:0045449">
                            <description>regulation of transcription</description>
                            <evidence>IEA</evidence>
                        </goTerm>
                        <goTerm id="GO:0006350">
                            <description>transcription</description>
                            <evidence>IEA</evidence>
                        </goTerm>
                    </goTermList>
                    <goTermList type="go_molecular_function">
                        <goTerm id="GO:0003677">
                            <description>DNA binding</description>
                            <evidence>IEA</evidence>
                        </goTerm>
                    </goTermList>
                </feature>
            </featureList>
        </node>
        <node id="hsa-mir-552">
            <nodeAppearance>
                <label value="hsa-mir-552" show="false" alpha="0.0" position="E"/>
                <position xPos="-240.01822" yPos="-185.7889" zPos="0.0" fixed="true"/>
                <advancedPosition xPos="-1000.0" yPos="0.0" zPos="0.0" xFixed="true" yFixed="false" zFixed="false"/>
                <color red="128" green="128" blue="128"/>
                <size width="8" height="8"/>
                <alpha value="0.12"/>
                <highlight highlighted="false" size="6">
                    <color red="255" green="0" blue="0"/>
                </highlight>
                <shape value="Ellipse"/>
            </nodeAppearance>
            <featureList>
                <feature name="MIR" type="org.navigatorgl.feature.legacy.StringFeature">
                    <valuelist primaryIndex="0" onlyShowPrimary="true">
                        <value>aging_cancer</value>
                        <value>aging_cancer</value>
                        <value>aging_cancer</value>
                        <value>aging_cancer</value>
                        <value>aging_cancer</value>
                        <value>aging_cancer</value>
                        <value>aging_cancer</value>
                        <value>aging_cancer</value>
                        <value>aging_cancer</value>
                        <value>aging_cancer</value>
                        <value>aging_cancer</value>
                        <value>aging_cancer</value>
                        <value>aging_cancer</value>
                        <value>aging_cancer</value>
                        <value>aging_cancer</value>
                        <value>aging_cancer</value>
                        <value>aging_cancer</value>
                        <value>cancer</value>
                        <value>cancer</value>
                        <value>cancer</value>
                        <value>cancer</value>
                        <value>cancer</value>
                        <value>cancer</value>
                        <value>cancer</value>
                        <value>cancer</value>
                        <value>cancer</value>
                        <value>cancer</value>
                        <value>cancer</value>
                        <value>cancer</value>
                        <value>cancer</value>
                        <value>aging</value>
                        <value>aging</value>
                        <value>aging</value>
                        <value>aging</value>
                        <value>aging</value>
                    </valuelist>
                </feature>
            </featureList>
        </node>
        <node id="hsa-mir-550">
            <nodeAppearance>
                <label value="hsa-mir-550" show="false" alpha="0.0" position="E"/>
                <position xPos="15.204512" yPos="-297.76263" zPos="0.0" fixed="true"/>
                <advancedPosition xPos="-1000.0" yPos="0.0" zPos="0.0" xFixed="true" yFixed="false" zFixed="false"/>
                <color red="128" green="128" blue="128"/>
                <size width="8" height="8"/>
                <alpha value="0.12"/>
                <highlight highlighted="false" size="6">
                    <color red="255" green="0" blue="0"/>
                </highlight>
                <shape value="Ellipse"/>
            </nodeAppearance>
            <featureList>
                <feature name="MIR" type="org.navigatorgl.feature.legacy.StringFeature">
                    <valuelist primaryIndex="0" onlyShowPrimary="true">
                        <value>aging_cancer</value>
                        <value>aging_cancer</value>
                        <value>aging_cancer</value>
                        <value>aging_cancer</value>
                        <value>aging_cancer</value>
                        <value>aging_cancer</value>
                        <value>aging_cancer</value>
                        <value>aging_cancer</value>
                        <value>aging_cancer</value>
                        <value>aging_cancer</value>
                        <value>aging_cancer</value>
                        <value>aging_cancer</value>
                        <value>aging_cancer</value>
                        <value>cancer</value>
                        <value>cancer</value>
                        <value>cancer</value>
                        <value>cancer</value>
                        <value>cancer</value>
                        <value>cancer</value>
                        <value>cancer</value>
                        <value>cancer</value>
                        <value>cancer</value>
                        <value>cancer</value>
                        <value>aging</value>
                        <value>aging</value>
                        <value>aging</value>
                    </valuelist>
                </feature>
            </featureList>
        </node>
        <node id="hsa-mir-151-5p">
            <nodeAppearance>
                <label value="hsa-mir-151-5p" show="false" alpha="0.0" position="W"/>
                <position xPos="-112.55252" yPos="-597.76764" zPos="0.0" fixed="true"/>
                <advancedPosition xPos="0.0" yPos="-500.0" zPos="0.0" xFixed="false" yFixed="true" zFixed="false"/>
                <color red="128" green="128" blue="128"/>
                <size width="8" height="8"/>
                <alpha value="0.12"/>
                <highlight highlighted="false" size="6">
                    <color red="255" green="0" blue="0"/>
                </highlight>
                <shape value="Ellipse"/>
            </nodeAppearance>
            <featureList>
                <feature name="MIR" type="org.navigatorgl.feature.legacy.StringFeature">
                    <valuelist primaryIndex="0" onlyShowPrimary="true">
                        <value>aging_cancer</value>
                        <value>aging_cancer</value>
                        <value>aging_cancer</value>
                        <value>aging_cancer</value>
                        <value>aging_cancer</value>
                        <value>cancer</value>
                        <value>cancer</value>
                        <value>cancer</value>
                        <value>cancer</value>
                    </valuelist>
                </feature>
            </featureList>
        </node>
        <node id="Q15831">
            <nodeAppearance>
                <label value="Q15831" show="false" alpha="0.0" position="W"/>
                <position xPos="349.88843" yPos="-608.3044" zPos="0.0" fixed="true"/>
                <advancedPosition xPos="-200.0" yPos="-150.0" zPos="0.0" xFixed="false" yFixed="false" zFixed="false"/>
                <color red="255" green="0" blue="51"/>
                <size width="15" height="15"/>
                <alpha value="0.12"/>
                <highlight highlighted="false" size="12">
                    <color red="255" green="0" blue="0"/>
                </highlight>
                <shape value="Triangle (Down)"/>
            </nodeAppearance>
            <featureList>
                <feature name="APSP Hits" type="org.navigatorgl.feature.legacy.IntegerFeature">
                    <valuelist primaryIndex="0" mode="PRIMARY">
                        <value>254</value>
                    </valuelist>
                </feature>
                <feature name="Gene Name" type="org.navigatorgl.feature.legacy.StringFeature">
                    <valuelist primaryIndex="0" onlyShowPrimary="true">
                        <value>STK11</value>
                    </valuelist>
                </feature>
                <feature name="GeneSymbol" type="org.navigatorgl.feature.legacy.StringFeature">
                    <valuelist primaryIndex="0" onlyShowPrimary="true">
                        <value>STK11</value>
                    </valuelist>
                </feature>
                <feature name="GO Info" type="org.navigatorgl.feature.legacy.GOFeature">
                    <goCategory>D - Genome Maintenance</goCategory>
                    <goTermList type="go_cellular_component">
                        <goTerm id="GO:0005737">
                            <description>cytoplasm</description>
                            <evidence>IDA</evidence>
                        </goTerm>
                        <goTerm id="GO:0005634">
                            <description>nucleus</description>
                            <evidence>IDA</evidence>
                        </goTerm>
                    </goTermList>
                    <goTermList type="go_biological_process">
                        <goTerm id="GO:0008285">
                            <description>negative regulation of cell proliferation</description>
                            <evidence>IMP</evidence>
                        </goTerm>
                        <goTerm id="GO:0006468">
                            <description>protein amino acid phosphorylation</description>
                            <evidence>IDA</evidence>
                        </goTerm>
                        <goTerm id="GO:0007050">
                            <description>cell cycle arrest</description>
                            <evidence>IDA</evidence>
                        </goTerm>
                        <goTerm id="GO:0046320">
                            <description>regulation of fatty acid oxidation</description>
                            <evidence>EXP</evidence>
                        </goTerm>
                    </goTermList>
                    <goTermList type="go_molecular_function">
                        <goTerm id="GO:0005515">
                            <description>protein binding</description>
                            <evidence>IPI</evidence>
                        </goTerm>
                        <goTerm id="GO:0000287">
                            <description>magnesium ion binding</description>
                            <evidence>IDA</evidence>
                        </goTerm>
                        <goTerm id="GO:0030145">
                            <description>manganese ion binding</description>
                            <evidence>IEA</evidence>
                        </goTerm>
                        <goTerm id="GO:0004674">
                            <description>protein serine/threonine kinase activity</description>
                            <evidence>null</evidence>
                        </goTerm>
                        <goTerm id="GO:0005524">
                            <description>ATP binding</description>
                            <evidence>IDA</evidence>
                        </goTerm>
                    </goTermList>
                </feature>
            </featureList>
        </node>
        <node id="P42575">
            <nodeAppearance>
                <label value="P42575" show="false" alpha="0.0" position="E"/>
                <position xPos="316.33157" yPos="-37.857483" zPos="0.0" fixed="true"/>
                <advancedPosition xPos="400.0" yPos="-400.0" zPos="0.0" xFixed="false" yFixed="false" zFixed="false"/>
                <color red="0" green="0" blue="255"/>
                <size width="15" height="15"/>
                <alpha value="0.12"/>
                <highlight highlighted="false" size="12">
                    <color red="255" green="0" blue="0"/>
                </highlight>
                <shape value="Triangle (Up)"/>
            </nodeAppearance>
            <featureList>
                <feature name="APSP Hits" type="org.navigatorgl.feature.legacy.IntegerFeature">
                    <valuelist primaryIndex="0" mode="PRIMARY">
                        <value>206</value>
                    </valuelist>
                </feature>
                <feature name="Gene Name" type="org.navigatorgl.feature.legacy.StringFeature">
                    <valuelist primaryIndex="0" onlyShowPrimary="true">
                        <value>CASP2</value>
                    </valuelist>
                </feature>
                <feature name="GeneSymbol" type="org.navigatorgl.feature.legacy.StringFeature">
                    <valuelist primaryIndex="0" onlyShowPrimary="true">
                        <value>CASP2</value>
                    </valuelist>
                </feature>
                <feature name="GO Info" type="org.navigatorgl.feature.legacy.GOFeature">
                    <goCategory>C - Cellular Fate and Organization</goCategory>
                    <goTermList type="go_cellular_component">
                        <goTerm id="GO:0005829">
                            <description>cytosol</description>
                            <evidence>EXP</evidence>
                        </goTerm>
                    </goTermList>
                    <goTermList type="go_biological_process">
                        <goTerm id="GO:0051605">
                            <description>protein maturation via proteolysis</description>
                            <evidence>IDA</evidence>
                        </goTerm>
                        <goTerm id="GO:0008624">
                            <description>induction of apoptosis by extracellular signals</description>
                            <evidence>EXP</evidence>
                        </goTerm>
                        <goTerm id="GO:0008632">
                            <description>apoptotic program</description>
                            <evidence>TAS</evidence>
                        </goTerm>
                        <goTerm id="GO:0006508">
                            <description>proteolysis</description>
                            <evidence>null</evidence>
                        </goTerm>
                        <goTerm id="GO:0006915">
                            <description>apoptosis</description>
                            <evidence>NAS</evidence>
                        </goTerm>
                    </goTermList>
                    <goTermList type="go_molecular_function">
                        <goTerm id="GO:0004197">
                            <description>cysteine-type endopeptidase activity</description>
                            <evidence>IDA</evidence>
                        </goTerm>
                        <goTerm id="GO:0019904">
                            <description>protein domain specific binding</description>
                            <evidence>IPI</evidence>
                        </goTerm>
                        <goTerm id="GO:0019899">
                            <description>enzyme binding</description>
                            <evidence>null</evidence>
                        </goTerm>
                        <goTerm id="GO:0030693">
                            <description>caspase activity</description>
                            <evidence>NAS</evidence>
                        </goTerm>
                        <goTerm id="GO:0042802">
                            <description>identical protein binding</description>
                            <evidence>IPI</evidence>
                        </goTerm>
                    </goTermList>
                </feature>
            </featureList>
        </node>
        <node id="hsa-mir-548b-5p">
            <nodeAppearance>
                <label value="hsa-mir-548b-5p" show="true" alpha="0.0" position="W"/>
                <position xPos="-2272.932" yPos="-411.61108" zPos="0.0" fixed="true"/>
                <advancedPosition xPos="-800.0" yPos="0.0" zPos="0.0" xFixed="true" yFixed="false" zFixed="false"/>
                <color red="255" green="0" blue="51"/>
                <size width="26" height="26"/>
                <alpha value="1.0"/>
                <highlight highlighted="false" size="6">
                    <color red="255" green="0" blue="0"/>
                </highlight>
                <shape value="Ellipse"/>
            </nodeAppearance>
            <featureList>
                <feature name="MIR" type="org.navigatorgl.feature.legacy.StringFeature">
                    <valuelist primaryIndex="0" onlyShowPrimary="true">
                        <value>aging_cancer</value>
                        <value>aging_cancer</value>
                        <value>aging_cancer</value>
                        <value>aging_cancer</value>
                        <value>aging_cancer</value>
                        <value>aging_cancer</value>
                        <value>aging_cancer</value>
                        <value>aging_cancer</value>
                        <value>aging_cancer</value>
                        <value>aging_cancer</value>
                        <value>aging_cancer</value>
                        <value>aging_cancer</value>
                        <value>aging_cancer</value>
                        <value>aging_cancer</value>
                        <value>aging_cancer</value>
                        <value>aging_cancer</value>
                        <value>aging_cancer</value>
                        <value>aging_cancer</value>
                        <value>aging_cancer</value>
                        <value>aging_cancer</value>
                        <value>aging_cancer</value>
                        <value>aging_cancer</value>
                        <value>aging_cancer</value>
                        <value>aging_cancer</value>
                        <value>aging_cancer</value>
                        <value>aging_cancer</value>
                        <value>aging_cancer</value>
                        <value>aging_cancer</value>
                        <value>aging_cancer</value>
                        <value>aging_cancer</value>
                        <value>aging_cancer</value>
                        <value>aging_cancer</value>
                        <value>aging_cancer</value>
                        <value>aging_cancer</value>
                        <value>aging_cancer</value>
                        <value>aging_cancer</value>
                        <value>cancer</value>
                        <value>cancer</value>
                        <value>cancer</value>
                        <value>cancer</value>
                        <value>cancer</value>
                        <value>cancer</value>
                        <value>cancer</value>
                        <value>cancer</value>
                        <value>cancer</value>
                        <value>cancer</value>
                        <value>cancer</value>
                        <value>cancer</value>
                        <value>cancer</value>
                        <value>cancer</value>
                        <value>cancer</value>
                        <value>cancer</value>
                        <value>cancer</value>
                        <value>cancer</value>
                        <value>cancer</value>
                        <value>cancer</value>
                        <value>cancer</value>
                        <value>cancer</value>
                        <value>cancer</value>
                        <value>cancer</value>
                        <value>cancer</value>
                        <value>cancer</value>
                        <value>aging</value>
                        <value>aging</value>
                        <value>aging</value>
                        <value>aging</value>
                        <value>aging</value>
                        <value>aging</value>
                        <value>aging</value>
                        <value>aging</value>
                        <value>aging</value>
                        <value>aging</value>
                        <value>aging</value>
                    </valuelist>
                </feature>
            </featureList>
        </node>
        <node id="hsa-mir-549">
            <nodeAppearance>
                <label value="hsa-mir-549" show="false" alpha="0.0" position="E"/>
                <position xPos="-246.19998" yPos="-203.302" zPos="0.0" fixed="true"/>
                <advancedPosition xPos="-1000.0" yPos="0.0" zPos="0.0" xFixed="true" yFixed="false" zFixed="false"/>
                <color red="128" green="128" blue="128"/>
                <size width="8" height="8"/>
                <alpha value="0.12"/>
                <highlight highlighted="false" size="6">
                    <color red="255" green="0" blue="0"/>
                </highlight>
                <shape value="Ellipse"/>
            </nodeAppearance>
            <featureList>
                <feature name="MIR" type="org.navigatorgl.feature.legacy.StringFeature">
                    <valuelist primaryIndex="0" onlyShowPrimary="true">
                        <value>aging_cancer</value>
                        <value>aging_cancer</value>
                        <value>aging_cancer</value>
                        <value>aging_cancer</value>
                        <value>aging_cancer</value>
                        <value>aging_cancer</value>
                        <value>aging_cancer</value>
                        <value>aging_cancer</value>
                        <value>cancer</value>
                        <value>cancer</value>
                        <value>cancer</value>
                        <value>cancer</value>
                        <value>cancer</value>
                        <value>cancer</value>
                        <value>aging</value>
                        <value>aging</value>
                        <value>aging</value>
                    </valuelist>
                </feature>
            </featureList>
        </node>
        <node id="P30153">
            <nodeAppearance>
                <label value="P30153" show="false" alpha="0.0" position="E"/>
                <position xPos="535.2238" yPos="-646.1224" zPos="0.0" fixed="true"/>
                <advancedPosition xPos="-200.0" yPos="-150.0" zPos="0.0" xFixed="false" yFixed="false" zFixed="false"/>
                <color red="255" green="0" blue="51"/>
                <size width="15" height="15"/>
                <alpha value="0.12"/>
                <highlight highlighted="false" size="12">
                    <color red="255" green="0" blue="0"/>
                </highlight>
                <shape value="Triangle (Down)"/>
            </nodeAppearance>
            <featureList>
                <feature name="APSP Hits" type="org.navigatorgl.feature.legacy.IntegerFeature">
                    <valuelist primaryIndex="0" mode="PRIMARY">
                        <value>425</value>
                    </valuelist>
                </feature>
                <feature name="Gene Name" type="org.navigatorgl.feature.legacy.StringFeature">
                    <valuelist primaryIndex="0" onlyShowPrimary="true">
                        <value>PPP2R1A</value>
                    </valuelist>
                </feature>
                <feature name="GeneSymbol" type="org.navigatorgl.feature.legacy.StringFeature">
                    <valuelist primaryIndex="0" onlyShowPrimary="true">
                        <value>PPP2R1A</value>
                    </valuelist>
                </feature>
                <feature name="GO Info" type="org.navigatorgl.feature.legacy.GOFeature">
                    <goCategory>D - Genome Maintenance</goCategory>
                    <goTermList type="go_cellular_component">
                        <goTerm id="GO:0005739">
                            <description>mitochondrion</description>
                            <evidence>null</evidence>
                        </goTerm>
                        <goTerm id="GO:0016020">
                            <description>membrane</description>
                            <evidence>null</evidence>
                        </goTerm>
                        <goTerm id="GO:0015630">
                            <description>microtubule cytoskeleton</description>
                            <evidence>NAS</evidence>
                        </goTerm>
                        <goTerm id="GO:0000159">
                            <description>protein phosphatase type 2A complex</description>
                            <evidence>TAS</evidence>
                        </goTerm>
                        <goTerm id="GO:0005625">
                            <description>soluble fraction</description>
                            <evidence>null</evidence>
                        </goTerm>
                        <goTerm id="GO:0005634">
                            <description>nucleus</description>
                            <evidence>null</evidence>
                        </goTerm>
                        <goTerm id="GO:0000775">
                            <description>chromosome, pericentric region</description>
                            <evidence>IDA</evidence>
                        </goTerm>
                        <goTerm id="GO:0005829">
                            <description>cytosol</description>
                            <evidence>null</evidence>
                        </goTerm>
                    </goTermList>
                    <goTermList type="go_biological_process">
                        <goTerm id="GO:0008380">
                            <description>RNA splicing</description>
                            <evidence>NAS</evidence>
                        </goTerm>
                        <goTerm id="GO:0042518">
                            <description>negative regulation of tyrosine phosphorylation of Stat3 protein</description>
                            <evidence>NAS</evidence>
                        </goTerm>
                        <goTerm id="GO:0030308">
                            <description>negative regulation of cell growth</description>
                            <evidence>null</evidence>
                        </goTerm>
                        <goTerm id="GO:0010033">
                            <description>response to organic substance</description>
                            <evidence>NAS</evidence>
                        </goTerm>
                        <goTerm id="GO:0030111">
                            <description>regulation of Wnt receptor signaling pathway</description>
                            <evidence>NAS</evidence>
                        </goTerm>
                        <goTerm id="GO:0006672">
                            <description>ceramide metabolic process</description>
                            <evidence>NAS</evidence>
                        </goTerm>
                        <goTerm id="GO:0006917">
                            <description>induction of apoptosis</description>
                            <evidence>null</evidence>
                        </goTerm>
                        <goTerm id="GO:0030155">
                            <description>regulation of cell adhesion</description>
                            <evidence>NAS</evidence>
                        </goTerm>
                        <goTerm id="GO:0000188">
                            <description>inactivation of MAPK activity</description>
                            <evidence>null</evidence>
                        </goTerm>
                        <goTerm id="GO:0007059">
                            <description>chromosome segregation</description>
                            <evidence>IDA</evidence>
                        </goTerm>
                        <goTerm id="GO:0006470">
                            <description>protein amino acid dephosphorylation</description>
                            <evidence>TAS</evidence>
                        </goTerm>
                        <goTerm id="GO:0006461">
                            <description>protein complex assembly</description>
                            <evidence>TAS</evidence>
                        </goTerm>
                        <goTerm id="GO:0019932">
                            <description>second-messenger-mediated signaling</description>
                            <evidence>NAS</evidence>
                        </goTerm>
                        <goTerm id="GO:0045595">
                            <description>regulation of cell differentiation</description>
                            <evidence>NAS</evidence>
                        </goTerm>
                        <goTerm id="GO:0006275">
                            <description>regulation of DNA replication</description>
                            <evidence>NAS</evidence>
                        </goTerm>
                        <goTerm id="GO:0000074">
                            <description>regulation of progression through cell cycle</description>
                            <evidence>null</evidence>
                        </goTerm>
                        <goTerm id="GO:0040008">
                            <description>regulation of growth</description>
                            <evidence>NAS</evidence>
                        </goTerm>
                        <goTerm id="GO:0045449">
                            <description>regulation of transcription</description>
                            <evidence>null</evidence>
                        </goTerm>
                    </goTermList>
                    <goTermList type="go_molecular_function">
                        <goTerm id="GO:0005515">
                            <description>protein binding</description>
                            <evidence>null</evidence>
                        </goTerm>
                        <goTerm id="GO:0046982">
                            <description>protein heterodimerization activity</description>
                            <evidence>null</evidence>
                        </goTerm>
                        <goTerm id="GO:0008601">
                            <description>protein phosphatase type 2A regulator activity</description>
                            <evidence>TAS</evidence>
                        </goTerm>
                        <goTerm id="GO:0003823">
                            <description>antigen binding</description>
                            <evidence>IPI</evidence>
                        </goTerm>
                    </goTermList>
                </feature>
            </featureList>
        </node>
        <node id="hsa-mir-337-5p">
            <nodeAppearance>
                <label value="hsa-mir-337-5p" show="false" alpha="0.0" position="E"/>
                <position xPos="-10.010317" yPos="-145.85623" zPos="0.0" fixed="true"/>
                <advancedPosition xPos="-1000.0" yPos="0.0" zPos="0.0" xFixed="true" yFixed="false" zFixed="false"/>
                <color red="128" green="128" blue="128"/>
                <size width="8" height="8"/>
                <alpha value="0.12"/>
                <highlight highlighted="false" size="6">
                    <color red="255" green="0" blue="0"/>
                </highlight>
                <shape value="Ellipse"/>
            </nodeAppearance>
            <featureList>
                <feature name="MIR" type="org.navigatorgl.feature.legacy.StringFeature">
                    <valuelist primaryIndex="0" onlyShowPrimary="true">
                        <value>aging_cancer</value>
                        <value>aging_cancer</value>
                        <value>aging_cancer</value>
                        <value>aging_cancer</value>
                        <value>cancer</value>
                        <value>cancer</value>
                        <value>aging</value>
                        <value>aging</value>
                    </valuelist>
                </feature>
            </featureList>
        </node>
        <node id="hsa-mir-545">
            <nodeAppearance>
                <label value="hsa-mir-545" show="false" alpha="0.0" position="E"/>
                <position xPos="-246.74124" yPos="-205.29462" zPos="0.0" fixed="true"/>
                <advancedPosition xPos="-1000.0" yPos="0.0" zPos="0.0" xFixed="true" yFixed="false" zFixed="false"/>
                <color red="128" green="128" blue="128"/>
                <size width="8" height="8"/>
                <alpha value="0.12"/>
                <highlight highlighted="false" size="6">
                    <color red="255" green="0" blue="0"/>
                </highlight>
                <shape value="Ellipse"/>
            </nodeAppearance>
            <featureList>
                <feature name="MIR" type="org.navigatorgl.feature.legacy.StringFeature">
                    <valuelist primaryIndex="0" onlyShowPrimary="true">
                        <value>aging_cancer</value>
                        <value>aging_cancer</value>
                        <value>aging_cancer</value>
                        <value>aging_cancer</value>
                        <value>aging_cancer</value>
                        <value>aging_cancer</value>
                        <value>aging_cancer</value>
                        <value>aging_cancer</value>
                        <value>aging_cancer</value>
                        <value>aging_cancer</value>
                        <value>aging_cancer</value>
                        <value>aging_cancer</value>
                        <value>aging_cancer</value>
                        <value>aging_cancer</value>
                        <value>aging_cancer</value>
                        <value>aging_cancer</value>
                        <value>aging_cancer</value>
                        <value>aging_cancer</value>
                        <value>aging_cancer</value>
                        <value>aging_cancer</value>
                        <value>aging_cancer</value>
                        <value>aging_cancer</value>
                        <value>aging_cancer</value>
                        <value>aging_cancer</value>
                        <value>aging_cancer</value>
                        <value>aging_cancer</value>
                        <value>aging_cancer</value>
                        <value>aging_cancer</value>
                        <value>aging_cancer</value>
                        <value>aging_cancer</value>
                        <value>aging_cancer</value>
                        <value>aging_cancer</value>
                        <value>aging_cancer</value>
                        <value>cancer</value>
                        <value>cancer</value>
                        <value>cancer</value>
                        <value>cancer</value>
                        <value>cancer</value>
                        <value>cancer</value>
                        <value>cancer</value>
                        <value>cancer</value>
                        <value>cancer</value>
                        <value>cancer</value>
                        <value>cancer</value>
                        <value>cancer</value>
                        <value>cancer</value>
                        <value>cancer</value>
                        <value>cancer</value>
                        <value>cancer</value>
                        <value>cancer</value>
                        <value>cancer</value>
                        <value>cancer</value>
                        <value>cancer</value>
                        <value>cancer</value>
                        <value>aging</value>
                        <value>aging</value>
                        <value>aging</value>
                        <value>aging</value>
                        <value>aging</value>
                        <value>aging</value>
                        <value>aging</value>
                        <value>aging</value>
                        <value>aging</value>
                        <value>aging</value>
                        <value>aging</value>
                        <value>aging</value>
                        <value>aging</value>
                    </valuelist>
                </feature>
            </featureList>
        </node>
        <node id="hsa-mir-544">
            <nodeAppearance>
                <label value="hsa-mir-544" show="false" alpha="0.0" position="E"/>
                <position xPos="17.609047" yPos="-292.05377" zPos="0.0" fixed="true"/>
                <advancedPosition xPos="-1000.0" yPos="0.0" zPos="0.0" xFixed="true" yFixed="false" zFixed="false"/>
                <color red="128" green="128" blue="128"/>
                <size width="8" height="8"/>
                <alpha value="0.12"/>
                <highlight highlighted="false" size="6">
                    <color red="255" green="0" blue="0"/>
                </highlight>
                <shape value="Ellipse"/>
            </nodeAppearance>
            <featureList>
                <feature name="MIR" type="org.navigatorgl.feature.legacy.StringFeature">
                    <valuelist primaryIndex="0" onlyShowPrimary="true">
                        <value>aging_cancer</value>
                        <value>aging_cancer</value>
                        <value>aging_cancer</value>
                        <value>aging_cancer</value>
                        <value>aging_cancer</value>
                        <value>aging_cancer</value>
                        <value>aging_cancer</value>
                        <value>aging_cancer</value>
                        <value>aging_cancer</value>
                        <value>aging_cancer</value>
                        <value>aging_cancer</value>
                        <value>aging_cancer</value>
                        <value>aging_cancer</value>
                        <value>aging_cancer</value>
                        <value>aging_cancer</value>
                        <value>aging_cancer</value>
                        <value>aging_cancer</value>
                        <value>aging_cancer</value>
                        <value>aging_cancer</value>
                        <value>aging_cancer</value>
                        <value>aging_cancer</value>
                        <value>aging_cancer</value>
                        <value>aging_cancer</value>
                        <value>aging_cancer</value>
                        <value>cancer</value>
                        <value>cancer</value>
                        <value>cancer</value>
                        <value>cancer</value>
                        <value>cancer</value>
                        <value>cancer</value>
                        <value>cancer</value>
                        <value>cancer</value>
                        <value>cancer</value>
                        <value>cancer</value>
                        <value>cancer</value>
                        <value>cancer</value>
                        <value>cancer</value>
                        <value>cancer</value>
                        <value>cancer</value>
                        <value>cancer</value>
                        <value>cancer</value>
                        <value>cancer</value>
                        <value>cancer</value>
                        <value>cancer</value>
                        <value>aging</value>
                        <value>aging</value>
                        <value>aging</value>
                        <value>aging</value>
                    </valuelist>
                </feature>
            </featureList>
        </node>
        <node id="hsa-mir-582-5p">
            <nodeAppearance>
                <label value="hsa-mir-582-5p" show="true" alpha="0.0" position="W"/>
                <position xPos="-1467.2524" yPos="-844.23456" zPos="0.0" fixed="true"/>
                <advancedPosition xPos="-900.0" yPos="0.0" zPos="0.0" xFixed="true" yFixed="false" zFixed="false"/>
                <color red="255" green="0" blue="51"/>
                <size width="26" height="26"/>
                <alpha value="1.0"/>
                <highlight highlighted="false" size="6">
                    <color red="255" green="0" blue="0"/>
                </highlight>
                <shape value="Ellipse"/>
            </nodeAppearance>
            <featureList>
                <feature name="MIR" type="org.navigatorgl.feature.legacy.StringFeature">
                    <valuelist primaryIndex="0" onlyShowPrimary="true">
                        <value>aging_cancer</value>
                        <value>aging_cancer</value>
                        <value>aging_cancer</value>
                        <value>aging_cancer</value>
                        <value>aging_cancer</value>
                        <value>aging_cancer</value>
                        <value>aging_cancer</value>
                        <value>aging_cancer</value>
                        <value>aging_cancer</value>
                        <value>aging_cancer</value>
                        <value>aging_cancer</value>
                        <value>aging_cancer</value>
                        <value>aging_cancer</value>
                        <value>aging_cancer</value>
                        <value>aging_cancer</value>
                        <value>aging_cancer</value>
                        <value>aging_cancer</value>
                        <value>aging_cancer</value>
                        <value>aging_cancer</value>
                        <value>aging_cancer</value>
                        <value>aging_cancer</value>
                        <value>aging_cancer</value>
                        <value>aging_cancer</value>
                        <value>aging_cancer</value>
                        <value>aging_cancer</value>
                        <value>cancer</value>
                        <value>cancer</value>
                        <value>cancer</value>
                        <value>cancer</value>
                        <value>cancer</value>
                        <value>cancer</value>
                        <value>cancer</value>
                        <value>cancer</value>
                        <value>cancer</value>
                        <value>cancer</value>
                        <value>cancer</value>
                        <value>cancer</value>
                        <value>cancer</value>
                        <value>cancer</value>
                        <value>cancer</value>
                        <value>cancer</value>
                        <value>cancer</value>
                        <value>cancer</value>
                        <value>cancer</value>
                        <value>cancer</value>
                        <value>cancer</value>
                        <value>cancer</value>
                        <value>cancer</value>
                        <value>aging</value>
                        <value>aging</value>
                        <value>aging</value>
                    </valuelist>
                </feature>
            </featureList>
        </node>
        <node id="hsa-mir-543">
            <nodeAppearance>
                <label value="hsa-mir-543" show="false" alpha="0.0" position="E"/>
                <position xPos="18.354408" yPos="-290.12775" zPos="0.0" fixed="true"/>
                <advancedPosition xPos="-1000.0" yPos="0.0" zPos="0.0" xFixed="true" yFixed="false" zFixed="false"/>
                <color red="128" green="128" blue="128"/>
                <size width="8" height="8"/>
                <alpha value="0.12"/>
                <highlight highlighted="false" size="6">
                    <color red="255" green="0" blue="0"/>
                </highlight>
                <shape value="Ellipse"/>
            </nodeAppearance>
            <featureList>
                <feature name="MIR" type="org.navigatorgl.feature.legacy.StringFeature">
                    <valuelist primaryIndex="0" onlyShowPrimary="true">
                        <value>aging_cancer</value>
                        <value>aging_cancer</value>
                        <value>aging_cancer</value>
                        <value>aging_cancer</value>
                        <value>aging_cancer</value>
                        <value>aging_cancer</value>
                        <value>aging_cancer</value>
                        <value>aging_cancer</value>
                        <value>aging_cancer</value>
                        <value>aging_cancer</value>
                        <value>aging_cancer</value>
                        <value>aging_cancer</value>
                        <value>aging_cancer</value>
                        <value>aging_cancer</value>
                        <value>aging_cancer</value>
                        <value>aging_cancer</value>
                        <value>aging_cancer</value>
                        <value>aging_cancer</value>
                        <value>aging_cancer</value>
                        <value>aging_cancer</value>
                        <value>aging_cancer</value>
                        <value>aging_cancer</value>
                        <value>aging_cancer</value>
                        <value>aging_cancer</value>
                        <value>aging_cancer</value>
                        <value>aging_cancer</value>
                        <value>cancer</value>
                        <value>cancer</value>
                        <value>cancer</value>
                        <value>cancer</value>
                        <value>cancer</value>
                        <value>cancer</value>
                        <value>cancer</value>
                        <value>cancer</value>
                        <value>cancer</value>
                        <value>cancer</value>
                        <value>cancer</value>
                        <value>cancer</value>
                        <value>cancer</value>
                        <value>cancer</value>
                        <value>cancer</value>
                        <value>cancer</value>
                        <value>cancer</value>
                        <value>cancer</value>
                        <value>cancer</value>
                        <value>cancer</value>
                        <value>cancer</value>
                        <value>aging</value>
                        <value>aging</value>
                        <value>aging</value>
                        <value>aging</value>
                    </valuelist>
                </feature>
            </featureList>
        </node>
        <node id="hsa-mir-541">
            <nodeAppearance>
                <label value="hsa-mir-541" show="false" alpha="0.0" position="E"/>
                <position xPos="-315.7536" yPos="-633.3816" zPos="0.0" fixed="true"/>
                <advancedPosition xPos="-1000.0" yPos="0.0" zPos="0.0" xFixed="true" yFixed="false" zFixed="false"/>
                <color red="0" green="0" blue="153"/>
                <size width="26" height="26"/>
                <alpha value="0.12"/>
                <highlight highlighted="false" size="6">
                    <color red="255" green="0" blue="0"/>
                </highlight>
                <shape value="Ellipse"/>
            </nodeAppearance>
            <featureList>
                <feature name="MIR" type="org.navigatorgl.feature.legacy.StringFeature">
                    <valuelist primaryIndex="0" onlyShowPrimary="true">
                        <value>aging_cancer</value>
                        <value>aging_cancer</value>
                        <value>aging_cancer</value>
                        <value>aging_cancer</value>
                        <value>aging_cancer</value>
                        <value>aging_cancer</value>
                        <value>aging_cancer</value>
                        <value>aging_cancer</value>
                        <value>aging_cancer</value>
                        <value>aging_cancer</value>
                        <value>aging_cancer</value>
                        <value>cancer</value>
                        <value>cancer</value>
                        <value>cancer</value>
                        <value>cancer</value>
                        <value>cancer</value>
                        <value>cancer</value>
                        <value>cancer</value>
                        <value>aging</value>
                        <value>aging</value>
                        <value>aging</value>
                    </valuelist>
                </feature>
            </featureList>
        </node>
        <node id="P49715">
            <nodeAppearance>
                <label value="CEBPA" labelSource="Gene Name" show="true" alpha="0.0" position="W"/>
                <position xPos="-1962.9729" yPos="-250.88278" zPos="0.0" fixed="true"/>
                <advancedPosition xPos="-850.0" yPos="700.0" zPos="0.0" xFixed="true" yFixed="false" zFixed="false"/>
                <color red="0" green="255" blue="0"/>
                <size width="112" height="35"/>
                <alpha value="1.0"/>
                <highlight highlighted="false" size="12">
                    <color red="255" green="0" blue="0"/>
                </highlight>
                <shape value="Rectangle"/>
            </nodeAppearance>
            <featureList>
                <feature name="APSP Hits" type="org.navigatorgl.feature.legacy.IntegerFeature">
                    <valuelist primaryIndex="0" mode="PRIMARY">
                        <value>359</value>
                    </valuelist>
                </feature>
                <feature name="Gene Name" type="org.navigatorgl.feature.legacy.StringFeature">
                    <valuelist primaryIndex="0" onlyShowPrimary="true">
                        <value>CEBPA</value>
                    </valuelist>
                </feature>
                <feature name="GeneSymbol" type="org.navigatorgl.feature.legacy.StringFeature">
                    <valuelist primaryIndex="0" onlyShowPrimary="true">
                        <value>CEBPA</value>
                    </valuelist>
                </feature>
                <feature name="GO Info" type="org.navigatorgl.feature.legacy.GOFeature">
                    <goCategory>C - Cellular Fate and Organization</goCategory>
                    <goTermList type="go_cellular_component">
                        <goTerm id="GO:0005634">
                            <description>nucleus</description>
                            <evidence>null</evidence>
                        </goTerm>
                    </goTermList>
                    <goTermList type="go_biological_process">
                        <goTerm id="GO:0006355">
                            <description>regulation of transcription, DNA-dependent</description>
                            <evidence>IEA</evidence>
                        </goTerm>
                        <goTerm id="GO:0006366">
                            <description>transcription from RNA polymerase II promoter</description>
                            <evidence>TAS</evidence>
                        </goTerm>
                        <goTerm id="GO:0044419">
                            <description>interspecies interaction between organisms</description>
                            <evidence>IEA</evidence>
                        </goTerm>
                        <goTerm id="GO:0019221">
                            <description>cytokine and chemokine mediated signaling pathway</description>
                            <evidence>NAS</evidence>
                        </goTerm>
                        <goTerm id="GO:0030099">
                            <description>myeloid cell differentiation</description>
                            <evidence>NAS</evidence>
                        </goTerm>
                        <goTerm id="GO:0006091">
                            <description>generation of precursor metabolites and energy</description>
                            <evidence>TAS</evidence>
                        </goTerm>
                        <goTerm id="GO:0006350">
                            <description>transcription</description>
                            <evidence>null</evidence>
                        </goTerm>
                    </goTermList>
                    <goTermList type="go_molecular_function">
                        <goTerm id="GO:0043565">
                            <description>sequence-specific DNA binding</description>
                            <evidence>IEA</evidence>
                        </goTerm>
                        <goTerm id="GO:0003705">
                            <description>RNA polymerase II transcription factor activity, enhancer binding</description>
                            <evidence>NAS</evidence>
                        </goTerm>
                        <goTerm id="GO:0046983">
                            <description>protein dimerization activity</description>
                            <evidence>IEA</evidence>
                        </goTerm>
                        <goTerm id="GO:0008134">
                            <description>transcription factor binding</description>
                            <evidence>IPI</evidence>
                        </goTerm>
                    </goTermList>
                </feature>
            </featureList>
        </node>
        <node id="hsa-mir-28-5p">
            <nodeAppearance>
                <label value="hsa-mir-28-5p" show="true" alpha="0.0" position="W"/>
                <position xPos="-1649.2803" yPos="306.65805" zPos="0.0" fixed="true"/>
                <advancedPosition xPos="-800.0" yPos="0.0" zPos="0.0" xFixed="true" yFixed="false" zFixed="false"/>
                <color red="0" green="0" blue="153"/>
                <size width="26" height="26"/>
                <alpha value="1.0"/>
                <highlight highlighted="false" size="6">
                    <color red="255" green="0" blue="0"/>
                </highlight>
                <shape value="Ellipse"/>
            </nodeAppearance>
            <featureList>
                <feature name="MIR" type="org.navigatorgl.feature.legacy.StringFeature">
                    <valuelist primaryIndex="0" onlyShowPrimary="true">
                        <value>aging_cancer</value>
                        <value>aging_cancer</value>
                        <value>aging_cancer</value>
                        <value>aging_cancer</value>
                        <value>aging_cancer</value>
                        <value>aging_cancer</value>
                        <value>aging_cancer</value>
                        <value>aging_cancer</value>
                        <value>aging_cancer</value>
                        <value>cancer</value>
                        <value>cancer</value>
                        <value>cancer</value>
                        <value>cancer</value>
                        <value>cancer</value>
                        <value>cancer</value>
                        <value>aging</value>
                        <value>aging</value>
                        <value>aging</value>
                        <value>aging</value>
                    </valuelist>
                </feature>
            </featureList>
        </node>
        <node id="hsa-mir-139-5p">
            <nodeAppearance>
                <label value="hsa-mir-139-5p" show="false" alpha="0.0" position="E"/>
                <position xPos="15.034956" yPos="-183.52046" zPos="0.0" fixed="true"/>
                <advancedPosition xPos="-1000.0" yPos="0.0" zPos="0.0" xFixed="true" yFixed="false" zFixed="false"/>
                <color red="128" green="128" blue="128"/>
                <size width="8" height="8"/>
                <alpha value="0.12"/>
                <highlight highlighted="false" size="6">
                    <color red="255" green="0" blue="0"/>
                </highlight>
                <shape value="Ellipse"/>
            </nodeAppearance>
            <featureList>
                <feature name="MIR" type="org.navigatorgl.feature.legacy.StringFeature">
                    <valuelist primaryIndex="0" onlyShowPrimary="true">
                        <value>aging_cancer</value>
                        <value>aging_cancer</value>
                        <value>aging_cancer</value>
                        <value>aging_cancer</value>
                        <value>aging_cancer</value>
                        <value>aging_cancer</value>
                        <value>aging_cancer</value>
                        <value>aging_cancer</value>
                        <value>aging_cancer</value>
                        <value>aging_cancer</value>
                        <value>aging_cancer</value>
                        <value>aging_cancer</value>
                        <value>aging_cancer</value>
                        <value>aging_cancer</value>
                        <value>aging_cancer</value>
                        <value>aging_cancer</value>
                        <value>aging_cancer</value>
                        <value>aging_cancer</value>
                        <value>cancer</value>
                        <value>cancer</value>
                        <value>cancer</value>
                        <value>cancer</value>
                        <value>cancer</value>
                        <value>cancer</value>
                        <value>cancer</value>
                        <value>cancer</value>
                        <value>cancer</value>
                        <value>cancer</value>
                        <value>cancer</value>
                        <value>cancer</value>
                        <value>cancer</value>
                        <value>cancer</value>
                        <value>cancer</value>
                        <value>cancer</value>
                        <value>cancer</value>
                        <value>aging</value>
                    </valuelist>
                </feature>
            </featureList>
        </node>
        <node id="hsa-mir-576-5p">
            <nodeAppearance>
                <label value="hsa-mir-576-5p" show="false" alpha="0.0" position="E"/>
                <position xPos="-215.64542" yPos="-147.6846" zPos="0.0" fixed="true"/>
                <advancedPosition xPos="-1000.0" yPos="0.0" zPos="0.0" xFixed="true" yFixed="false" zFixed="false"/>
                <color red="128" green="128" blue="128"/>
                <size width="8" height="8"/>
                <alpha value="0.12"/>
                <highlight highlighted="false" size="6">
                    <color red="255" green="0" blue="0"/>
                </highlight>
                <shape value="Ellipse"/>
            </nodeAppearance>
            <featureList>
                <feature name="MIR" type="org.navigatorgl.feature.legacy.StringFeature">
                    <valuelist primaryIndex="0" onlyShowPrimary="true">
                        <value>aging_cancer</value>
                        <value>aging_cancer</value>
                        <value>aging_cancer</value>
                        <value>aging_cancer</value>
                        <value>aging_cancer</value>
                        <value>aging_cancer</value>
                        <value>aging_cancer</value>
                        <value>aging_cancer</value>
                        <value>aging_cancer</value>
                        <value>aging_cancer</value>
                        <value>aging_cancer</value>
                        <value>aging_cancer</value>
                        <value>aging_cancer</value>
                        <value>aging_cancer</value>
                        <value>aging_cancer</value>
                        <value>aging_cancer</value>
                        <value>aging_cancer</value>
                        <value>aging_cancer</value>
                        <value>cancer</value>
                        <value>cancer</value>
                        <value>cancer</value>
                        <value>cancer</value>
                        <value>cancer</value>
                        <value>cancer</value>
                        <value>cancer</value>
                        <value>cancer</value>
                        <value>cancer</value>
                        <value>cancer</value>
                        <value>cancer</value>
                        <value>cancer</value>
                        <value>cancer</value>
                        <value>aging</value>
                        <value>aging</value>
                        <value>aging</value>
                        <value>aging</value>
                        <value>aging</value>
                    </valuelist>
                </feature>
            </featureList>
        </node>
        <node id="P42566">
            <nodeAppearance>
                <label value="P42566" show="false" alpha="0.0" position="W"/>
                <position xPos="278.6013" yPos="-650.0689" zPos="0.0" fixed="true"/>
                <advancedPosition xPos="-200.0" yPos="-150.0" zPos="0.0" xFixed="false" yFixed="false" zFixed="false"/>
                <color red="255" green="0" blue="51"/>
                <size width="15" height="15"/>
                <alpha value="0.12"/>
                <highlight highlighted="false" size="12">
                    <color red="255" green="0" blue="0"/>
                </highlight>
                <shape value="Triangle (Down)"/>
            </nodeAppearance>
            <featureList>
                <feature name="APSP Hits" type="org.navigatorgl.feature.legacy.IntegerFeature">
                    <valuelist primaryIndex="0" mode="PRIMARY">
                        <value>230</value>
                    </valuelist>
                </feature>
                <feature name="Gene Name" type="org.navigatorgl.feature.legacy.StringFeature">
                    <valuelist primaryIndex="0" onlyShowPrimary="true">
                        <value>EPS15</value>
                    </valuelist>
                </feature>
                <feature name="GeneSymbol" type="org.navigatorgl.feature.legacy.StringFeature">
                    <valuelist primaryIndex="0" onlyShowPrimary="true">
                        <value>EPS15</value>
                    </valuelist>
                </feature>
                <feature name="GO Info" type="org.navigatorgl.feature.legacy.GOFeature">
                    <goCategory>C - Cellular Fate and Organization</goCategory>
                    <goTermList type="go_cellular_component">
                        <goTerm id="GO:0005905">
                            <description>coated pit</description>
                            <evidence>TAS</evidence>
                        </goTerm>
                        <goTerm id="GO:0005886">
                            <description>plasma membrane</description>
                            <evidence>IDA</evidence>
                        </goTerm>
                        <goTerm id="GO:0031901">
                            <description>early endosome membrane</description>
                            <evidence>IEA</evidence>
                        </goTerm>
                        <goTerm id="GO:0005829">
                            <description>cytosol</description>
                            <evidence>EXP</evidence>
                        </goTerm>
                    </goTermList>
                    <goTermList type="go_biological_process">
                        <goTerm id="GO:0016050">
                            <description>vesicle organization and biogenesis</description>
                            <evidence>TAS</evidence>
                        </goTerm>
                        <goTerm id="GO:0007173">
                            <description>epidermal growth factor receptor signaling pathway</description>
                            <evidence>TAS</evidence>
                        </goTerm>
                        <goTerm id="GO:0008283">
                            <description>cell proliferation</description>
                            <evidence>null</evidence>
                        </goTerm>
                        <goTerm id="GO:0032456">
                            <description>endocytic recycling</description>
                            <evidence>IC</evidence>
                        </goTerm>
                        <goTerm id="GO:0015031">
                            <description>protein transport</description>
                            <evidence>IEA</evidence>
                        </goTerm>
                        <goTerm id="GO:0048268">
                            <description>clathrin cage assembly</description>
                            <evidence>IDA</evidence>
                        </goTerm>
                    </goTermList>
                    <goTermList type="go_molecular_function">
                        <goTerm id="GO:0005515">
                            <description>protein binding</description>
                            <evidence>IPI</evidence>
                        </goTerm>
                        <goTerm id="GO:0017124">
                            <description>SH3 domain binding</description>
                            <evidence>IEA</evidence>
                        </goTerm>
                        <goTerm id="GO:0005509">
                            <description>calcium ion binding</description>
                            <evidence>IEA</evidence>
                        </goTerm>
                    </goTermList>
                </feature>
            </featureList>
        </node>
        <node id="Q96IZ0">
            <nodeAppearance>
                <label value="Q96IZ0" show="false" alpha="0.0" position="E"/>
                <position xPos="300.5662" yPos="-17.000511" zPos="0.0" fixed="true"/>
                <advancedPosition xPos="400.0" yPos="-400.0" zPos="0.0" xFixed="false" yFixed="false" zFixed="false"/>
                <color red="0" green="0" blue="255"/>
                <size width="15" height="15"/>
                <alpha value="0.12"/>
                <highlight highlighted="false" size="12">
                    <color red="255" green="0" blue="0"/>
                </highlight>
                <shape value="Triangle (Up)"/>
            </nodeAppearance>
            <featureList>
                <feature name="APSP Hits" type="org.navigatorgl.feature.legacy.IntegerFeature">
                    <valuelist primaryIndex="0" mode="PRIMARY">
                        <value>244</value>
                    </valuelist>
                </feature>
                <feature name="Gene Name" type="org.navigatorgl.feature.legacy.StringFeature">
                    <valuelist primaryIndex="0" onlyShowPrimary="true">
                        <value>PAWR</value>
                    </valuelist>
                </feature>
                <feature name="GeneSymbol" type="org.navigatorgl.feature.legacy.StringFeature">
                    <valuelist primaryIndex="0" onlyShowPrimary="true">
                        <value>PAWR</value>
                    </valuelist>
                </feature>
                <feature name="GO Info" type="org.navigatorgl.feature.legacy.GOFeature">
                    <goCategory>C - Cellular Fate and Organization</goCategory>
                    <goTermList type="go_cellular_component">
                        <goTerm id="GO:0005737">
                            <description>cytoplasm</description>
                            <evidence>NAS</evidence>
                        </goTerm>
                        <goTerm id="GO:0005886">
                            <description>plasma membrane</description>
                            <evidence>IDA</evidence>
                        </goTerm>
                        <goTerm id="GO:0005634">
                            <description>nucleus</description>
                            <evidence>NAS</evidence>
                        </goTerm>
                    </goTermList>
                    <goTermList type="go_biological_process">
                        <goTerm id="GO:0043065">
                            <description>positive regulation of apoptosis</description>
                            <evidence>NAS</evidence>
                        </goTerm>
                        <goTerm id="GO:0008285">
                            <description>negative regulation of cell proliferation</description>
                            <evidence>TAS</evidence>
                        </goTerm>
                        <goTerm id="GO:0006915">
                            <description>apoptosis</description>
                            <evidence>TAS</evidence>
                        </goTerm>
                        <goTerm id="GO:0000122">
                            <description>negative regulation of transcription from RNA polymerase II promoter</description>
                            <evidence>TAS</evidence>
                        </goTerm>
                        <goTerm id="GO:0006350">
                            <description>transcription</description>
                            <evidence>IEA</evidence>
                        </goTerm>
                    </goTermList>
                    <goTermList type="go_molecular_function">
                        <goTerm id="GO:0043522">
                            <description>leucine zipper domain binding</description>
                            <evidence>IPI</evidence>
                        </goTerm>
                        <goTerm id="GO:0003714">
                            <description>transcription corepressor activity</description>
                            <evidence>TAS</evidence>
                        </goTerm>
                        <goTerm id="GO:0019899">
                            <description>enzyme binding</description>
                            <evidence>IDA</evidence>
                        </goTerm>
                    </goTermList>
                </feature>
            </featureList>
        </node>
        <node id="hsa-mir-768-5p">
            <nodeAppearance>
                <label value="hsa-mir-768-5p" show="false" alpha="0.0" position="W"/>
                <position xPos="-133.85153" yPos="-615.3409" zPos="0.0" fixed="true"/>
                <advancedPosition xPos="0.0" yPos="-500.0" zPos="0.0" xFixed="false" yFixed="true" zFixed="false"/>
                <color red="128" green="128" blue="128"/>
                <size width="8" height="8"/>
                <alpha value="0.12"/>
                <highlight highlighted="false" size="6">
                    <color red="255" green="0" blue="0"/>
                </highlight>
                <shape value="Ellipse"/>
            </nodeAppearance>
            <featureList>
                <feature name="MIR" type="org.navigatorgl.feature.legacy.StringFeature">
                    <valuelist primaryIndex="0" onlyShowPrimary="true">
                        <value>aging_cancer</value>
                        <value>aging_cancer</value>
                        <value>aging_cancer</value>
                        <value>aging_cancer</value>
                        <value>aging_cancer</value>
                        <value>aging_cancer</value>
                        <value>aging_cancer</value>
                        <value>aging_cancer</value>
                        <value>aging_cancer</value>
                        <value>aging_cancer</value>
                        <value>aging_cancer</value>
                        <value>cancer</value>
                        <value>cancer</value>
                        <value>cancer</value>
                        <value>cancer</value>
                        <value>cancer</value>
                        <value>cancer</value>
                        <value>cancer</value>
                        <value>cancer</value>
                        <value>cancer</value>
                        <value>cancer</value>
                    </valuelist>
                </feature>
            </featureList>
        </node>
        <node id="O60934">
            <nodeAppearance>
                <label value="O60934" show="false" alpha="0.0" position="E"/>
                <position xPos="-545.3614" yPos="34.34265" zPos="0.0" fixed="true"/>
                <advancedPosition xPos="-200.0" yPos="-150.0" zPos="0.0" xFixed="false" yFixed="false" zFixed="false"/>
                <color red="255" green="0" blue="51"/>
                <size width="15" height="15"/>
                <alpha value="0.12"/>
                <highlight highlighted="false" size="12">
                    <color red="255" green="0" blue="0"/>
                </highlight>
                <shape value="Triangle (Down)"/>
            </nodeAppearance>
            <featureList>
                <feature name="APSP Hits" type="org.navigatorgl.feature.legacy.IntegerFeature">
                    <valuelist primaryIndex="0" mode="PRIMARY">
                        <value>228</value>
                    </valuelist>
                </feature>
                <feature name="Gene Name" type="org.navigatorgl.feature.legacy.StringFeature">
                    <valuelist primaryIndex="0" onlyShowPrimary="true">
                        <value>NBN</value>
                    </valuelist>
                </feature>
                <feature name="GeneSymbol" type="org.navigatorgl.feature.legacy.StringFeature">
                    <valuelist primaryIndex="0" onlyShowPrimary="true">
                        <value>NBN</value>
                    </valuelist>
                </feature>
                <feature name="GO Info" type="org.navigatorgl.feature.legacy.GOFeature">
                    <goCategory>D - Genome Maintenance</goCategory>
                    <goTermList type="go_cellular_component">
                        <goTerm id="GO:0005794">
                            <description>Golgi apparatus</description>
                            <evidence>IDA</evidence>
                        </goTerm>
                        <goTerm id="GO:0030870">
                            <description>Mre11 complex</description>
                            <evidence>IDA</evidence>
                        </goTerm>
                        <goTerm id="GO:0005730">
                            <description>nucleolus</description>
                            <evidence>IDA</evidence>
                        </goTerm>
                        <goTerm id="GO:0005634">
                            <description>nucleus</description>
                            <evidence>null</evidence>
                        </goTerm>
                        <goTerm id="GO:0005654">
                            <description>nucleoplasm</description>
                            <evidence>EXP</evidence>
                        </goTerm>
                        <goTerm id="GO:0000784">
                            <description>nuclear chromosome, telomeric region</description>
                            <evidence>IDA</evidence>
                        </goTerm>
                        <goTerm id="GO:0042405">
                            <description>nuclear inclusion body</description>
                            <evidence>IDA</evidence>
                        </goTerm>
                    </goTermList>
                    <goTermList type="go_biological_process">
                        <goTerm id="GO:0007095">
                            <description>mitotic G2 checkpoint</description>
                            <evidence>IDA</evidence>
                        </goTerm>
                        <goTerm id="GO:0030330">
                            <description>DNA damage response, signal transduction by p53 class mediator</description>
                            <evidence>TAS</evidence>
                        </goTerm>
                        <goTerm id="GO:0031575">
                            <description>G1/S transition checkpoint</description>
                            <evidence>IDA</evidence>
                        </goTerm>
                        <goTerm id="GO:0006302">
                            <description>double-strand break repair</description>
                            <evidence>null</evidence>
                        </goTerm>
                        <goTerm id="GO:0007126">
                            <description>meiosis</description>
                            <evidence>IEA</evidence>
                        </goTerm>
                        <goTerm id="GO:0030174">
                            <description>regulation of DNA replication initiation</description>
                            <evidence>TAS</evidence>
                        </goTerm>
                        <goTerm id="GO:0000723">
                            <description>telomere maintenance</description>
                            <evidence>IMP</evidence>
                        </goTerm>
                        <goTerm id="GO:0000075">
                            <description>cell cycle checkpoint</description>
                            <evidence>null</evidence>
                        </goTerm>
                        <goTerm id="GO:0007050">
                            <description>cell cycle arrest</description>
                            <evidence>TAS</evidence>
                        </goTerm>
                        <goTerm id="GO:0000077">
                            <description>DNA damage checkpoint</description>
                            <evidence>IDA</evidence>
                        </goTerm>
                        <goTerm id="GO:0032508">
                            <description>DNA duplex unwinding</description>
                            <evidence>IMP</evidence>
                        </goTerm>
                        <goTerm id="GO:0031954">
                            <description>positive regulation of protein amino acid autophosphorylation</description>
                            <evidence>IDA</evidence>
                        </goTerm>
                    </goTermList>
                    <goTermList type="go_molecular_function">
                        <goTerm id="GO:0003684">
                            <description>damaged DNA binding</description>
                            <evidence>null</evidence>
                        </goTerm>
                        <goTerm id="GO:0047485">
                            <description>protein N-terminus binding</description>
                            <evidence>IPI</evidence>
                        </goTerm>
                        <goTerm id="GO:0008134">
                            <description>transcription factor binding</description>
                            <evidence>IPI</evidence>
                        </goTerm>
                    </goTermList>
                </feature>
            </featureList>
        </node>
        <node id="hsa-mir-539">
            <nodeAppearance>
                <label value="hsa-mir-539" show="false" alpha="0.0" position="E"/>
                <position xPos="-250.27042" yPos="-223.52844" zPos="0.0" fixed="true"/>
                <advancedPosition xPos="-1000.0" yPos="0.0" zPos="0.0" xFixed="true" yFixed="false" zFixed="false"/>
                <color red="128" green="128" blue="128"/>
                <size width="8" height="8"/>
                <alpha value="0.12"/>
                <highlight highlighted="false" size="6">
                    <color red="255" green="0" blue="0"/>
                </highlight>
                <shape value="Ellipse"/>
            </nodeAppearance>
            <featureList>
                <feature name="MIR" type="org.navigatorgl.feature.legacy.StringFeature">
                    <valuelist primaryIndex="0" onlyShowPrimary="true">
                        <value>aging_cancer</value>
                        <value>aging_cancer</value>
                        <value>aging_cancer</value>
                        <value>aging_cancer</value>
                        <value>aging_cancer</value>
                        <value>aging_cancer</value>
                        <value>aging_cancer</value>
                        <value>aging_cancer</value>
                        <value>aging_cancer</value>
                        <value>aging_cancer</value>
                        <value>aging_cancer</value>
                        <value>aging_cancer</value>
                        <value>aging_cancer</value>
                        <value>aging_cancer</value>
                        <value>aging_cancer</value>
                        <value>aging_cancer</value>
                        <value>aging_cancer</value>
                        <value>aging_cancer</value>
                        <value>aging_cancer</value>
                        <value>aging_cancer</value>
                        <value>aging_cancer</value>
                        <value>aging_cancer</value>
                        <value>cancer</value>
                        <value>cancer</value>
                        <value>cancer</value>
                        <value>cancer</value>
                        <value>cancer</value>
                        <value>cancer</value>
                        <value>cancer</value>
                        <value>cancer</value>
                        <value>cancer</value>
                        <value>cancer</value>
                        <value>cancer</value>
                        <value>cancer</value>
                        <value>cancer</value>
                        <value>cancer</value>
                        <value>cancer</value>
                        <value>aging</value>
                        <value>aging</value>
                        <value>aging</value>
                        <value>aging</value>
                        <value>aging</value>
                        <value>aging</value>
                    </valuelist>
                </feature>
            </featureList>
        </node>
        <node id="hsa-mir-890">
            <nodeAppearance>
                <label value="hsa-mir-890" show="false" alpha="0.0" position="E"/>
                <position xPos="-248.52762" yPos="-268.72617" zPos="0.0" fixed="true"/>
                <advancedPosition xPos="-1000.0" yPos="0.0" zPos="0.0" xFixed="true" yFixed="false" zFixed="false"/>
                <color red="128" green="128" blue="128"/>
                <size width="8" height="8"/>
                <alpha value="0.12"/>
                <highlight highlighted="false" size="6">
                    <color red="255" green="0" blue="0"/>
                </highlight>
                <shape value="Ellipse"/>
            </nodeAppearance>
            <featureList>
                <feature name="MIR" type="org.navigatorgl.feature.legacy.StringFeature">
                    <valuelist primaryIndex="0" onlyShowPrimary="true">
                        <value>aging_cancer</value>
                        <value>aging_cancer</value>
                        <value>aging_cancer</value>
                        <value>aging_cancer</value>
                        <value>aging_cancer</value>
                        <value>aging_cancer</value>
                        <value>aging_cancer</value>
                        <value>aging_cancer</value>
                        <value>aging_cancer</value>
                        <value>aging_cancer</value>
                        <value>aging_cancer</value>
                        <value>aging_cancer</value>
                        <value>aging_cancer</value>
                        <value>aging_cancer</value>
                        <value>cancer</value>
                        <value>cancer</value>
                        <value>cancer</value>
                        <value>cancer</value>
                        <value>cancer</value>
                        <value>cancer</value>
                        <value>cancer</value>
                        <value>cancer</value>
                        <value>cancer</value>
                        <value>cancer</value>
                        <value>aging</value>
                        <value>aging</value>
                        <value>aging</value>
                        <value>aging</value>
                    </valuelist>
                </feature>
            </featureList>
        </node>
        <node id="hsa-mir-151-3p">
            <nodeAppearance>
                <label value="hsa-mir-151-3p" show="false" alpha="0.0" position="E"/>
                <position xPos="-405.3003" yPos="-532.16486" zPos="0.0" fixed="true"/>
                <advancedPosition xPos="-1000.0" yPos="0.0" zPos="0.0" xFixed="true" yFixed="false" zFixed="false"/>
                <color red="0" green="0" blue="153"/>
                <size width="26" height="26"/>
                <alpha value="0.12"/>
                <highlight highlighted="false" size="6">
                    <color red="255" green="0" blue="0"/>
                </highlight>
                <shape value="Ellipse"/>
            </nodeAppearance>
            <featureList>
                <feature name="MIR" type="org.navigatorgl.feature.legacy.StringFeature">
                    <valuelist primaryIndex="0" onlyShowPrimary="true">
                        <value>aging_cancer</value>
                        <value>aging_cancer</value>
                        <value>aging_cancer</value>
                        <value>aging_cancer</value>
                        <value>aging_cancer</value>
                        <value>cancer</value>
                        <value>cancer</value>
                        <value>cancer</value>
                        <value>aging</value>
                        <value>aging</value>
                    </valuelist>
                </feature>
            </featureList>
        </node>
        <node id="O75360">
            <nodeAppearance>
                <label value="O75360" show="false" alpha="0.0" position="E"/>
                <position xPos="287.42947" yPos="5.6045713" zPos="0.0" fixed="true"/>
                <advancedPosition xPos="400.0" yPos="-400.0" zPos="0.0" xFixed="false" yFixed="false" zFixed="false"/>
                <color red="0" green="0" blue="255"/>
                <size width="15" height="15"/>
                <alpha value="0.12"/>
                <highlight highlighted="false" size="12">
                    <color red="255" green="0" blue="0"/>
                </highlight>
                <shape value="Triangle (Up)"/>
            </nodeAppearance>
            <featureList>
                <feature name="APSP Hits" type="org.navigatorgl.feature.legacy.IntegerFeature">
                    <valuelist primaryIndex="0" mode="PRIMARY">
                        <value>206</value>
                    </valuelist>
                </feature>
                <feature name="Gene Name" type="org.navigatorgl.feature.legacy.StringFeature">
                    <valuelist primaryIndex="0" onlyShowPrimary="true">
                        <value>PROP1</value>
                    </valuelist>
                </feature>
                <feature name="GeneSymbol" type="org.navigatorgl.feature.legacy.StringFeature">
                    <valuelist primaryIndex="0" onlyShowPrimary="true">
                        <value>PROP1</value>
                    </valuelist>
                </feature>
                <feature name="GO Info" type="org.navigatorgl.feature.legacy.GOFeature">
                    <goCategory>T - Transcription</goCategory>
                    <goTermList type="go_cellular_component"/>
                    <goTermList type="go_biological_process">
                        <goTerm id="GO:0007417">
                            <description>central nervous system development</description>
                            <evidence>null</evidence>
                        </goTerm>
                    </goTermList>
                    <goTermList type="go_molecular_function">
                        <goTerm id="GO:0043565">
                            <description>sequence-specific DNA binding</description>
                            <evidence>IEA</evidence>
                        </goTerm>
                        <goTerm id="GO:0003700">
                            <description>transcription factor activity</description>
                            <evidence>IEA</evidence>
                        </goTerm>
                        <goTerm id="GO:0003702">
                            <description>RNA polymerase II transcription factor activity</description>
                            <evidence>null</evidence>
                        </goTerm>
                    </goTermList>
                </feature>
            </featureList>
        </node>
        <node id="hsa-mir-519e">
            <nodeAppearance>
                <label value="hsa-mir-519e" show="false" alpha="0.0" position="E"/>
                <position xPos="-114.8826" yPos="-380.15732" zPos="0.0" fixed="true"/>
                <advancedPosition xPos="-1000.0" yPos="0.0" zPos="0.0" xFixed="true" yFixed="false" zFixed="false"/>
                <color red="128" green="128" blue="128"/>
                <size width="8" height="8"/>
                <alpha value="0.12"/>
                <highlight highlighted="false" size="6">
                    <color red="255" green="0" blue="0"/>
                </highlight>
                <shape value="Ellipse"/>
            </nodeAppearance>
            <featureList>
                <feature name="MIR" type="org.navigatorgl.feature.legacy.StringFeature">
                    <valuelist primaryIndex="0" onlyShowPrimary="true">
                        <value>aging_cancer</value>
                        <value>aging_cancer</value>
                        <value>aging_cancer</value>
                        <value>aging_cancer</value>
                        <value>aging_cancer</value>
                        <value>aging_cancer</value>
                        <value>aging_cancer</value>
                        <value>aging_cancer</value>
                        <value>aging_cancer</value>
                        <value>aging_cancer</value>
                        <value>aging_cancer</value>
                        <value>aging_cancer</value>
                        <value>aging_cancer</value>
                        <value>aging_cancer</value>
                        <value>aging_cancer</value>
                        <value>cancer</value>
                        <value>cancer</value>
                        <value>cancer</value>
                        <value>cancer</value>
                        <value>cancer</value>
                        <value>cancer</value>
                        <value>cancer</value>
                        <value>cancer</value>
                        <value>cancer</value>
                        <value>cancer</value>
                        <value>cancer</value>
                        <value>cancer</value>
                        <value>cancer</value>
                        <value>aging</value>
                        <value>aging</value>
                        <value>aging</value>
                    </valuelist>
                </feature>
            </featureList>
        </node>
        <node id="Q9UER7">
            <nodeAppearance>
                <label value="Q9UER7" show="false" alpha="0.0" position="E"/>
                <position xPos="294.61597" yPos="-636.7851" zPos="0.0" fixed="true"/>
                <advancedPosition xPos="-200.0" yPos="-150.0" zPos="0.0" xFixed="false" yFixed="false" zFixed="false"/>
                <color red="255" green="0" blue="51"/>
                <size width="15" height="15"/>
                <alpha value="0.12"/>
                <highlight highlighted="false" size="12">
                    <color red="255" green="0" blue="0"/>
                </highlight>
                <shape value="Triangle (Down)"/>
            </nodeAppearance>
            <featureList>
                <feature name="APSP Hits" type="org.navigatorgl.feature.legacy.IntegerFeature">
                    <valuelist primaryIndex="0" mode="PRIMARY">
                        <value>297</value>
                    </valuelist>
                </feature>
                <feature name="Gene Name" type="org.navigatorgl.feature.legacy.StringFeature">
                    <valuelist primaryIndex="0" onlyShowPrimary="true">
                        <value>DAXX</value>
                    </valuelist>
                </feature>
                <feature name="GeneSymbol" type="org.navigatorgl.feature.legacy.StringFeature">
                    <valuelist primaryIndex="0" onlyShowPrimary="true">
                        <value>DAXX</value>
                    </valuelist>
                </feature>
                <feature name="GO Info" type="org.navigatorgl.feature.legacy.GOFeature">
                    <goCategory>C - Cellular Fate and Organization</goCategory>
                    <goTermList type="go_cellular_component">
                        <goTerm id="GO:0005737">
                            <description>cytoplasm</description>
                            <evidence>TAS</evidence>
                        </goTerm>
                        <goTerm id="GO:0016605">
                            <description>PML body</description>
                            <evidence>TAS</evidence>
                        </goTerm>
                        <goTerm id="GO:0005634">
                            <description>nucleus</description>
                            <evidence>IDA</evidence>
                        </goTerm>
                    </goTermList>
                    <goTermList type="go_biological_process">
                        <goTerm id="GO:0008625">
                            <description>induction of apoptosis via death domain receptors</description>
                            <evidence>TAS</evidence>
                        </goTerm>
                        <goTerm id="GO:0044419">
                            <description>interspecies interaction between organisms</description>
                            <evidence>IEA</evidence>
                        </goTerm>
                        <goTerm id="GO:0006915">
                            <description>apoptosis</description>
                            <evidence>TAS</evidence>
                        </goTerm>
                        <goTerm id="GO:0016481">
                            <description>negative regulation of transcription</description>
                            <evidence>IDA</evidence>
                        </goTerm>
                        <goTerm id="GO:0007257">
                            <description>activation of JNK activity</description>
                            <evidence>TAS</evidence>
                        </goTerm>
                        <goTerm id="GO:0045892">
                            <description>negative regulation of transcription, DNA-dependent</description>
                            <evidence>IDA</evidence>
                        </goTerm>
                        <goTerm id="GO:0030521">
                            <description>androgen receptor signaling pathway</description>
                            <evidence>IDA</evidence>
                        </goTerm>
                        <goTerm id="GO:0006350">
                            <description>transcription</description>
                            <evidence>IEA</evidence>
                        </goTerm>
                    </goTermList>
                    <goTermList type="go_molecular_function">
                        <goTerm id="GO:0047485">
                            <description>protein N-terminus binding</description>
                            <evidence>IPI</evidence>
                        </goTerm>
                        <goTerm id="GO:0019901">
                            <description>protein kinase binding</description>
                            <evidence>IPI</evidence>
                        </goTerm>
                        <goTerm id="GO:0031072">
                            <description>heat shock protein binding</description>
                            <evidence>TAS</evidence>
                        </goTerm>
                        <goTerm id="GO:0005057">
                            <description>receptor signaling protein activity</description>
                            <evidence>TAS</evidence>
                        </goTerm>
                        <goTerm id="GO:0050681">
                            <description>androgen receptor binding</description>
                            <evidence>IPI</evidence>
                        </goTerm>
                        <goTerm id="GO:0042803">
                            <description>protein homodimerization activity</description>
                            <evidence>IDA</evidence>
                        </goTerm>
                        <goTerm id="GO:0008134">
                            <description>transcription factor binding</description>
                            <evidence>IDA</evidence>
                        </goTerm>
                        <goTerm id="GO:0042802">
                            <description>identical protein binding</description>
                            <evidence>IPI</evidence>
                        </goTerm>
                    </goTermList>
                </feature>
            </featureList>
        </node>
        <node id="hsa-mir-519d">
            <nodeAppearance>
                <label value="hsa-mir-519d" show="false" alpha="0.0" position="E"/>
                <position xPos="-112.81766" yPos="-380.18448" zPos="0.0" fixed="true"/>
                <advancedPosition xPos="-1000.0" yPos="0.0" zPos="0.0" xFixed="true" yFixed="false" zFixed="false"/>
                <color red="128" green="128" blue="128"/>
                <size width="8" height="8"/>
                <alpha value="0.12"/>
                <highlight highlighted="false" size="6">
                    <color red="255" green="0" blue="0"/>
                </highlight>
                <shape value="Ellipse"/>
            </nodeAppearance>
            <featureList>
                <feature name="MIR" type="org.navigatorgl.feature.legacy.StringFeature">
                    <valuelist primaryIndex="0" onlyShowPrimary="true">
                        <value>aging_cancer</value>
                        <value>aging_cancer</value>
                        <value>aging_cancer</value>
                        <value>aging_cancer</value>
                        <value>aging_cancer</value>
                        <value>aging_cancer</value>
                        <value>aging_cancer</value>
                        <value>aging_cancer</value>
                        <value>aging_cancer</value>
                        <value>aging_cancer</value>
                        <value>aging_cancer</value>
                        <value>aging_cancer</value>
                        <value>aging_cancer</value>
                        <value>aging_cancer</value>
                        <value>aging_cancer</value>
                        <value>aging_cancer</value>
                        <value>aging_cancer</value>
                        <value>aging_cancer</value>
                        <value>aging_cancer</value>
                        <value>aging_cancer</value>
                        <value>aging_cancer</value>
                        <value>aging_cancer</value>
                        <value>aging_cancer</value>
                        <value>aging_cancer</value>
                        <value>aging_cancer</value>
                        <value>aging_cancer</value>
                        <value>aging_cancer</value>
                        <value>cancer</value>
                        <value>cancer</value>
                        <value>cancer</value>
                        <value>cancer</value>
                        <value>cancer</value>
                        <value>cancer</value>
                        <value>cancer</value>
                        <value>cancer</value>
                        <value>cancer</value>
                        <value>cancer</value>
                        <value>cancer</value>
                        <value>cancer</value>
                        <value>cancer</value>
                        <value>cancer</value>
                        <value>cancer</value>
                        <value>cancer</value>
                        <value>cancer</value>
                        <value>cancer</value>
                        <value>cancer</value>
                        <value>cancer</value>
                        <value>cancer</value>
                        <value>cancer</value>
                        <value>cancer</value>
                        <value>cancer</value>
                        <value>aging</value>
                        <value>aging</value>
                        <value>aging</value>
                    </valuelist>
                </feature>
            </featureList>
        </node>
        <node id="hsa-mir-519a">
            <nodeAppearance>
                <label value="hsa-mir-519a" show="false" alpha="0.0" position="E"/>
                <position xPos="-108.68826" yPos="-380.1483" zPos="0.0" fixed="true"/>
                <advancedPosition xPos="-1000.0" yPos="0.0" zPos="0.0" xFixed="true" yFixed="false" zFixed="false"/>
                <color red="128" green="128" blue="128"/>
                <size width="8" height="8"/>
                <alpha value="0.12"/>
                <highlight highlighted="false" size="6">
                    <color red="255" green="0" blue="0"/>
                </highlight>
                <shape value="Ellipse"/>
            </nodeAppearance>
            <featureList>
                <feature name="MIR" type="org.navigatorgl.feature.legacy.StringFeature">
                    <valuelist primaryIndex="0" onlyShowPrimary="true">
                        <value>aging_cancer</value>
                        <value>aging_cancer</value>
                        <value>aging_cancer</value>
                        <value>aging_cancer</value>
                        <value>aging_cancer</value>
                        <value>aging_cancer</value>
                        <value>aging_cancer</value>
                        <value>aging_cancer</value>
                        <value>aging_cancer</value>
                        <value>aging_cancer</value>
                        <value>aging_cancer</value>
                        <value>aging_cancer</value>
                        <value>aging_cancer</value>
                        <value>aging_cancer</value>
                        <value>aging_cancer</value>
                        <value>aging_cancer</value>
                        <value>aging_cancer</value>
                        <value>aging_cancer</value>
                        <value>aging_cancer</value>
                        <value>aging_cancer</value>
                        <value>aging_cancer</value>
                        <value>aging_cancer</value>
                        <value>aging_cancer</value>
                        <value>aging_cancer</value>
                        <value>cancer</value>
                        <value>cancer</value>
                        <value>cancer</value>
                        <value>cancer</value>
                        <value>cancer</value>
                        <value>cancer</value>
                        <value>cancer</value>
                        <value>cancer</value>
                        <value>cancer</value>
                        <value>cancer</value>
                        <value>cancer</value>
                        <value>cancer</value>
                        <value>cancer</value>
                        <value>cancer</value>
                        <value>cancer</value>
                        <value>cancer</value>
                        <value>cancer</value>
                        <value>cancer</value>
                        <value>cancer</value>
                        <value>cancer</value>
                        <value>aging</value>
                        <value>aging</value>
                        <value>aging</value>
                        <value>aging</value>
                        <value>aging</value>
                    </valuelist>
                </feature>
            </featureList>
        </node>
        <node id="hsa-mir-548b-3p">
            <nodeAppearance>
                <label value="hsa-mir-548b-3p" show="false" alpha="0.0" position="E"/>
                <position xPos="-248.09952" yPos="-270.74622" zPos="0.0" fixed="true"/>
                <advancedPosition xPos="-1000.0" yPos="0.0" zPos="0.0" xFixed="true" yFixed="false" zFixed="false"/>
                <color red="128" green="128" blue="128"/>
                <size width="8" height="8"/>
                <alpha value="0.12"/>
                <highlight highlighted="false" size="6">
                    <color red="255" green="0" blue="0"/>
                </highlight>
                <shape value="Ellipse"/>
            </nodeAppearance>
            <featureList>
                <feature name="MIR" type="org.navigatorgl.feature.legacy.StringFeature">
                    <valuelist primaryIndex="0" onlyShowPrimary="true">
                        <value>aging_cancer</value>
                        <value>aging_cancer</value>
                        <value>aging_cancer</value>
                        <value>aging_cancer</value>
                        <value>aging_cancer</value>
                        <value>aging_cancer</value>
                        <value>aging_cancer</value>
                        <value>aging_cancer</value>
                        <value>cancer</value>
                        <value>cancer</value>
                        <value>cancer</value>
                        <value>cancer</value>
                        <value>cancer</value>
                        <value>aging</value>
                        <value>aging</value>
                    </valuelist>
                </feature>
            </featureList>
        </node>
        <node id="hsa-mir-140-5p">
            <nodeAppearance>
                <label value="hsa-mir-140-5p" show="false" alpha="0.0" position="E"/>
                <position xPos="20.415688" yPos="-284.2862" zPos="0.0" fixed="true"/>
                <advancedPosition xPos="-1000.0" yPos="0.0" zPos="0.0" xFixed="true" yFixed="false" zFixed="false"/>
                <color red="128" green="128" blue="128"/>
                <size width="8" height="8"/>
                <alpha value="0.12"/>
                <highlight highlighted="false" size="6">
                    <color red="255" green="0" blue="0"/>
                </highlight>
                <shape value="Ellipse"/>
            </nodeAppearance>
            <featureList>
                <feature name="MIR" type="org.navigatorgl.feature.legacy.StringFeature">
                    <valuelist primaryIndex="0" onlyShowPrimary="true">
                        <value>aging_cancer</value>
                        <value>aging_cancer</value>
                        <value>aging_cancer</value>
                        <value>aging_cancer</value>
                        <value>aging_cancer</value>
                        <value>aging_cancer</value>
                        <value>aging_cancer</value>
                        <value>aging_cancer</value>
                        <value>aging_cancer</value>
                        <value>aging_cancer</value>
                        <value>cancer</value>
                        <value>cancer</value>
                        <value>cancer</value>
                        <value>cancer</value>
                        <value>cancer</value>
                        <value>cancer</value>
                        <value>cancer</value>
                        <value>cancer</value>
                        <value>aging</value>
                        <value>aging</value>
                    </valuelist>
                </feature>
            </featureList>
        </node>
        <node id="hsa-mir-889">
            <nodeAppearance>
                <label value="hsa-mir-889" show="false" alpha="0.0" position="E"/>
                <position xPos="25.310478" yPos="-216.99234" zPos="0.0" fixed="true"/>
                <advancedPosition xPos="-1000.0" yPos="0.0" zPos="0.0" xFixed="true" yFixed="false" zFixed="false"/>
                <color red="128" green="128" blue="128"/>
                <size width="8" height="8"/>
                <alpha value="0.12"/>
                <highlight highlighted="false" size="6">
                    <color red="255" green="0" blue="0"/>
                </highlight>
                <shape value="Ellipse"/>
            </nodeAppearance>
            <featureList>
                <feature name="MIR" type="org.navigatorgl.feature.legacy.StringFeature">
                    <valuelist primaryIndex="0" onlyShowPrimary="true">
                        <value>aging_cancer</value>
                        <value>aging_cancer</value>
                        <value>aging_cancer</value>
                        <value>aging_cancer</value>
                        <value>aging_cancer</value>
                        <value>aging_cancer</value>
                        <value>aging_cancer</value>
                        <value>aging_cancer</value>
                        <value>aging_cancer</value>
                        <value>aging_cancer</value>
                        <value>aging_cancer</value>
                        <value>aging_cancer</value>
                        <value>aging_cancer</value>
                        <value>aging_cancer</value>
                        <value>aging_cancer</value>
                        <value>aging_cancer</value>
                        <value>cancer</value>
                        <value>cancer</value>
                        <value>cancer</value>
                        <value>cancer</value>
                        <value>cancer</value>
                        <value>cancer</value>
                        <value>cancer</value>
                        <value>cancer</value>
                        <value>cancer</value>
                        <value>cancer</value>
                        <value>cancer</value>
                        <value>cancer</value>
                        <value>cancer</value>
                        <value>aging</value>
                        <value>aging</value>
                        <value>aging</value>
                    </valuelist>
                </feature>
            </featureList>
        </node>
        <node id="hsa-mir-527">
            <nodeAppearance>
                <label value="hsa-mir-527" show="false" alpha="0.0" position="E"/>
                <position xPos="23.269585" yPos="-274.3652" zPos="0.0" fixed="true"/>
                <advancedPosition xPos="-1000.0" yPos="0.0" zPos="0.0" xFixed="true" yFixed="false" zFixed="false"/>
                <color red="128" green="128" blue="128"/>
                <size width="8" height="8"/>
                <alpha value="0.12"/>
                <highlight highlighted="false" size="6">
                    <color red="255" green="0" blue="0"/>
                </highlight>
                <shape value="Ellipse"/>
            </nodeAppearance>
            <featureList>
                <feature name="MIR" type="org.navigatorgl.feature.legacy.StringFeature">
                    <valuelist primaryIndex="0" onlyShowPrimary="true">
                        <value>aging_cancer</value>
                        <value>aging_cancer</value>
                        <value>aging_cancer</value>
                        <value>aging_cancer</value>
                        <value>aging_cancer</value>
                        <value>aging_cancer</value>
                        <value>aging_cancer</value>
                        <value>aging_cancer</value>
                        <value>aging_cancer</value>
                        <value>aging_cancer</value>
                        <value>aging_cancer</value>
                        <value>aging_cancer</value>
                        <value>aging_cancer</value>
                        <value>aging_cancer</value>
                        <value>aging_cancer</value>
                        <value>aging_cancer</value>
                        <value>aging_cancer</value>
                        <value>aging_cancer</value>
                        <value>aging_cancer</value>
                        <value>aging_cancer</value>
                        <value>cancer</value>
                        <value>cancer</value>
                        <value>cancer</value>
                        <value>cancer</value>
                        <value>cancer</value>
                        <value>cancer</value>
                        <value>cancer</value>
                        <value>cancer</value>
                        <value>cancer</value>
                        <value>cancer</value>
                        <value>cancer</value>
                        <value>cancer</value>
                        <value>cancer</value>
                        <value>cancer</value>
                        <value>cancer</value>
                        <value>cancer</value>
                        <value>cancer</value>
                        <value>cancer</value>
                        <value>cancer</value>
                        <value>aging</value>
                        <value>aging</value>
                    </valuelist>
                </feature>
            </featureList>
        </node>
        <node id="hsa-mir-888">
            <nodeAppearance>
                <label value="hsa-mir-888" show="false" alpha="0.0" position="E"/>
                <position xPos="24.942558" yPos="-214.9609" zPos="0.0" fixed="true"/>
                <advancedPosition xPos="-1000.0" yPos="0.0" zPos="0.0" xFixed="true" yFixed="false" zFixed="false"/>
                <color red="128" green="128" blue="128"/>
                <size width="8" height="8"/>
                <alpha value="0.12"/>
                <highlight highlighted="false" size="6">
                    <color red="255" green="0" blue="0"/>
                </highlight>
                <shape value="Ellipse"/>
            </nodeAppearance>
            <featureList>
                <feature name="MIR" type="org.navigatorgl.feature.legacy.StringFeature">
                    <valuelist primaryIndex="0" onlyShowPrimary="true">
                        <value>aging_cancer</value>
                        <value>aging_cancer</value>
                        <value>aging_cancer</value>
                        <value>aging_cancer</value>
                        <value>aging_cancer</value>
                        <value>aging_cancer</value>
                        <value>aging_cancer</value>
                        <value>aging_cancer</value>
                        <value>aging_cancer</value>
                        <value>aging_cancer</value>
                        <value>aging_cancer</value>
                        <value>aging_cancer</value>
                        <value>aging_cancer</value>
                        <value>aging_cancer</value>
                        <value>aging_cancer</value>
                        <value>aging_cancer</value>
                        <value>aging_cancer</value>
                        <value>aging_cancer</value>
                        <value>aging_cancer</value>
                        <value>aging_cancer</value>
                        <value>aging_cancer</value>
                        <value>aging_cancer</value>
                        <value>cancer</value>
                        <value>cancer</value>
                        <value>cancer</value>
                        <value>cancer</value>
                        <value>cancer</value>
                        <value>cancer</value>
                        <value>cancer</value>
                        <value>cancer</value>
                        <value>cancer</value>
                        <value>cancer</value>
                        <value>cancer</value>
                        <value>cancer</value>
                        <value>cancer</value>
                        <value>cancer</value>
                        <value>cancer</value>
                        <value>cancer</value>
                        <value>cancer</value>
                        <value>cancer</value>
                        <value>cancer</value>
                        <value>aging</value>
                        <value>aging</value>
                        <value>aging</value>
                    </valuelist>
                </feature>
            </featureList>
        </node>
        <node id="hsa-mir-337-3p">
            <nodeAppearance>
                <label value="hsa-mir-337-3p" show="false" alpha="0.0" position="E"/>
                <position xPos="-205.13724" yPos="-344.48462" zPos="0.0" fixed="true"/>
                <advancedPosition xPos="-1000.0" yPos="0.0" zPos="0.0" xFixed="true" yFixed="false" zFixed="false"/>
                <color red="128" green="128" blue="128"/>
                <size width="8" height="8"/>
                <alpha value="0.12"/>
                <highlight highlighted="false" size="6">
                    <color red="255" green="0" blue="0"/>
                </highlight>
                <shape value="Ellipse"/>
            </nodeAppearance>
            <featureList>
                <feature name="MIR" type="org.navigatorgl.feature.legacy.StringFeature">
                    <valuelist primaryIndex="0" onlyShowPrimary="true">
                        <value>aging_cancer</value>
                        <value>aging_cancer</value>
                        <value>aging_cancer</value>
                        <value>aging_cancer</value>
                        <value>aging_cancer</value>
                        <value>aging_cancer</value>
                        <value>aging_cancer</value>
                        <value>aging_cancer</value>
                        <value>aging_cancer</value>
                        <value>aging_cancer</value>
                        <value>aging_cancer</value>
                        <value>aging_cancer</value>
                        <value>aging_cancer</value>
                        <value>aging_cancer</value>
                        <value>cancer</value>
                        <value>cancer</value>
                        <value>cancer</value>
                        <value>cancer</value>
                        <value>cancer</value>
                        <value>cancer</value>
                        <value>cancer</value>
                        <value>cancer</value>
                        <value>cancer</value>
                        <value>cancer</value>
                        <value>cancer</value>
                        <value>cancer</value>
                        <value>aging</value>
                        <value>aging</value>
                    </valuelist>
                </feature>
            </featureList>
        </node>
        <node id="hsa-mir-885-5p">
            <nodeAppearance>
                <label value="hsa-mir-885-5p" show="false" alpha="0.0" position="E"/>
                <position xPos="-167.0336" yPos="-368.8568" zPos="0.0" fixed="true"/>
                <advancedPosition xPos="-1000.0" yPos="0.0" zPos="0.0" xFixed="true" yFixed="false" zFixed="false"/>
                <color red="128" green="128" blue="128"/>
                <size width="8" height="8"/>
                <alpha value="0.12"/>
                <highlight highlighted="false" size="6">
                    <color red="255" green="0" blue="0"/>
                </highlight>
                <shape value="Ellipse"/>
            </nodeAppearance>
            <featureList>
                <feature name="MIR" type="org.navigatorgl.feature.legacy.StringFeature">
                    <valuelist primaryIndex="0" onlyShowPrimary="true">
                        <value>aging_cancer</value>
                        <value>aging_cancer</value>
                        <value>aging_cancer</value>
                        <value>aging_cancer</value>
                        <value>aging_cancer</value>
                        <value>aging_cancer</value>
                        <value>aging_cancer</value>
                        <value>aging_cancer</value>
                        <value>aging_cancer</value>
                        <value>aging_cancer</value>
                        <value>aging_cancer</value>
                        <value>cancer</value>
                        <value>cancer</value>
                        <value>cancer</value>
                        <value>cancer</value>
                        <value>cancer</value>
                        <value>cancer</value>
                        <value>cancer</value>
                        <value>cancer</value>
                        <value>cancer</value>
                        <value>cancer</value>
                        <value>aging</value>
                    </valuelist>
                </feature>
            </featureList>
        </node>
        <node id="hsa-mir-524-5p">
            <nodeAppearance>
                <label value="hsa-mir-524-5p" show="false" alpha="0.0" position="E"/>
                <position xPos="-737.6333" yPos="-885.9817" zPos="0.0" fixed="true"/>
                <advancedPosition xPos="-1000.0" yPos="0.0" zPos="0.0" xFixed="true" yFixed="false" zFixed="false"/>
                <color red="255" green="0" blue="51"/>
                <size width="26" height="26"/>
                <alpha value="0.12"/>
                <highlight highlighted="false" size="6">
                    <color red="255" green="0" blue="0"/>
                </highlight>
                <shape value="Ellipse"/>
            </nodeAppearance>
            <featureList>
                <feature name="MIR" type="org.navigatorgl.feature.legacy.StringFeature">
                    <valuelist primaryIndex="0" onlyShowPrimary="true">
                        <value>aging_cancer</value>
                        <value>aging_cancer</value>
                        <value>aging_cancer</value>
                        <value>aging_cancer</value>
                        <value>aging_cancer</value>
                        <value>aging_cancer</value>
                        <value>aging_cancer</value>
                        <value>aging_cancer</value>
                        <value>aging_cancer</value>
                        <value>aging_cancer</value>
                        <value>aging_cancer</value>
                        <value>aging_cancer</value>
                        <value>aging_cancer</value>
                        <value>aging_cancer</value>
                        <value>aging_cancer</value>
                        <value>aging_cancer</value>
                        <value>aging_cancer</value>
                        <value>aging_cancer</value>
                        <value>aging_cancer</value>
                        <value>aging_cancer</value>
                        <value>aging_cancer</value>
                        <value>aging_cancer</value>
                        <value>aging_cancer</value>
                        <value>aging_cancer</value>
                        <value>aging_cancer</value>
                        <value>aging_cancer</value>
                        <value>aging_cancer</value>
                        <value>aging_cancer</value>
                        <value>aging_cancer</value>
                        <value>aging_cancer</value>
                        <value>aging_cancer</value>
                        <value>cancer</value>
                        <value>cancer</value>
                        <value>cancer</value>
                        <value>cancer</value>
                        <value>cancer</value>
                        <value>cancer</value>
                        <value>cancer</value>
                        <value>cancer</value>
                        <value>cancer</value>
                        <value>cancer</value>
                        <value>cancer</value>
                        <value>cancer</value>
                        <value>cancer</value>
                        <value>cancer</value>
                        <value>cancer</value>
                        <value>cancer</value>
                        <value>cancer</value>
                        <value>cancer</value>
                        <value>cancer</value>
                        <value>cancer</value>
                        <value>cancer</value>
                        <value>cancer</value>
                        <value>cancer</value>
                        <value>cancer</value>
                        <value>cancer</value>
                        <value>aging</value>
                        <value>aging</value>
                        <value>aging</value>
                        <value>aging</value>
                        <value>aging</value>
                        <value>aging</value>
                    </valuelist>
                </feature>
            </featureList>
        </node>
        <node id="hsa-mir-887">
            <nodeAppearance>
                <label value="hsa-mir-887" show="false" alpha="0.0" position="W"/>
                <position xPos="-143.47758" yPos="-632.64355" zPos="0.0" fixed="false"/>
                <advancedPosition xPos="-850.0" yPos="-500.0" zPos="0.0" xFixed="true" yFixed="false" zFixed="false"/>
                <color red="128" green="128" blue="128"/>
                <size width="8" height="8"/>
                <alpha value="0.12"/>
                <highlight highlighted="false" size="6">
                    <color red="255" green="0" blue="0"/>
                </highlight>
                <shape value="Ellipse"/>
            </nodeAppearance>
            <featureList>
                <feature name="MIR" type="org.navigatorgl.feature.legacy.StringFeature">
                    <valuelist primaryIndex="0" onlyShowPrimary="true">
                        <value>aging_cancer</value>
                        <value>cancer</value>
                    </valuelist>
                </feature>
            </featureList>
        </node>
        <node id="hsa-mir-582-3p">
            <nodeAppearance>
                <label value="hsa-mir-582-3p" show="false" alpha="0.0" position="E"/>
                <position xPos="-242.19058" yPos="-290.51404" zPos="0.0" fixed="true"/>
                <advancedPosition xPos="-1000.0" yPos="0.0" zPos="0.0" xFixed="true" yFixed="false" zFixed="false"/>
                <color red="128" green="128" blue="128"/>
                <size width="8" height="8"/>
                <alpha value="0.12"/>
                <highlight highlighted="false" size="6">
                    <color red="255" green="0" blue="0"/>
                </highlight>
                <shape value="Ellipse"/>
            </nodeAppearance>
            <featureList>
                <feature name="MIR" type="org.navigatorgl.feature.legacy.StringFeature">
                    <valuelist primaryIndex="0" onlyShowPrimary="true">
                        <value>aging_cancer</value>
                        <value>aging_cancer</value>
                        <value>aging_cancer</value>
                        <value>aging_cancer</value>
                        <value>aging_cancer</value>
                        <value>aging_cancer</value>
                        <value>aging_cancer</value>
                        <value>aging_cancer</value>
                        <value>aging_cancer</value>
                        <value>aging_cancer</value>
                        <value>aging_cancer</value>
                        <value>cancer</value>
                        <value>cancer</value>
                        <value>cancer</value>
                        <value>cancer</value>
                        <value>cancer</value>
                        <value>cancer</value>
                        <value>cancer</value>
                        <value>cancer</value>
                        <value>aging</value>
                        <value>aging</value>
                    </valuelist>
                </feature>
            </featureList>
        </node>
        <node id="hsa-mir-523">
            <nodeAppearance>
                <label value="hsa-mir-523" show="false" alpha="0.0" position="W"/>
                <position xPos="-128.5791" yPos="-609.3949" zPos="0.0" fixed="false"/>
                <advancedPosition xPos="-850.0" yPos="-500.0" zPos="0.0" xFixed="true" yFixed="false" zFixed="false"/>
                <color red="128" green="128" blue="128"/>
                <size width="8" height="8"/>
                <alpha value="0.12"/>
                <highlight highlighted="false" size="6">
                    <color red="255" green="0" blue="0"/>
                </highlight>
                <shape value="Ellipse"/>
            </nodeAppearance>
            <featureList>
                <feature name="MIR" type="org.navigatorgl.feature.legacy.StringFeature">
                    <valuelist primaryIndex="0" onlyShowPrimary="true">
                        <value>aging_cancer</value>
                        <value>aging_cancer</value>
                        <value>cancer</value>
                        <value>cancer</value>
                    </valuelist>
                </feature>
            </featureList>
        </node>
        <node id="hsa-mir-522">
            <nodeAppearance>
                <label value="hsa-mir-522" show="false" alpha="0.0" position="E"/>
                <position xPos="24.2044" yPos="-270.34198" zPos="0.0" fixed="true"/>
                <advancedPosition xPos="-1000.0" yPos="0.0" zPos="0.0" xFixed="true" yFixed="false" zFixed="false"/>
                <color red="128" green="128" blue="128"/>
                <size width="8" height="8"/>
                <alpha value="0.12"/>
                <highlight highlighted="false" size="6">
                    <color red="255" green="0" blue="0"/>
                </highlight>
                <shape value="Ellipse"/>
            </nodeAppearance>
            <featureList>
                <feature name="MIR" type="org.navigatorgl.feature.legacy.StringFeature">
                    <valuelist primaryIndex="0" onlyShowPrimary="true">
                        <value>aging_cancer</value>
                        <value>aging_cancer</value>
                        <value>aging_cancer</value>
                        <value>aging_cancer</value>
                        <value>aging_cancer</value>
                        <value>aging_cancer</value>
                        <value>aging_cancer</value>
                        <value>aging_cancer</value>
                        <value>aging_cancer</value>
                        <value>aging_cancer</value>
                        <value>aging_cancer</value>
                        <value>aging_cancer</value>
                        <value>aging_cancer</value>
                        <value>aging_cancer</value>
                        <value>aging_cancer</value>
                        <value>aging_cancer</value>
                        <value>aging_cancer</value>
                        <value>aging_cancer</value>
                        <value>aging_cancer</value>
                        <value>aging_cancer</value>
                        <value>aging_cancer</value>
                        <value>aging_cancer</value>
                        <value>aging_cancer</value>
                        <value>cancer</value>
                        <value>cancer</value>
                        <value>cancer</value>
                        <value>cancer</value>
                        <value>cancer</value>
                        <value>cancer</value>
                        <value>cancer</value>
                        <value>cancer</value>
                        <value>cancer</value>
                        <value>cancer</value>
                        <value>cancer</value>
                        <value>cancer</value>
                        <value>cancer</value>
                        <value>cancer</value>
                        <value>cancer</value>
                        <value>cancer</value>
                        <value>cancer</value>
                        <value>cancer</value>
                        <value>cancer</value>
                        <value>cancer</value>
                        <value>cancer</value>
                        <value>cancer</value>
                        <value>aging</value>
                        <value>aging</value>
                        <value>aging</value>
                    </valuelist>
                </feature>
            </featureList>
        </node>
        <node id="hsa-mir-521">
            <nodeAppearance>
                <label value="hsa-mir-521" show="false" alpha="0.0" position="E"/>
                <position xPos="-299.92874" yPos="-676.11" zPos="0.0" fixed="true"/>
                <advancedPosition xPos="-1000.0" yPos="0.0" zPos="0.0" xFixed="true" yFixed="false" zFixed="false"/>
                <color red="0" green="0" blue="153"/>
                <size width="26" height="26"/>
                <alpha value="0.12"/>
                <highlight highlighted="false" size="6">
                    <color red="255" green="0" blue="0"/>
                </highlight>
                <shape value="Ellipse"/>
            </nodeAppearance>
            <featureList>
                <feature name="MIR" type="org.navigatorgl.feature.legacy.StringFeature">
                    <valuelist primaryIndex="0" onlyShowPrimary="true">
                        <value>aging_cancer</value>
                        <value>aging_cancer</value>
                        <value>aging_cancer</value>
                        <value>aging_cancer</value>
                        <value>aging_cancer</value>
                        <value>cancer</value>
                        <value>cancer</value>
                        <value>cancer</value>
                        <value>aging</value>
                        <value>aging</value>
                    </valuelist>
                </feature>
            </featureList>
        </node>
        <node id="hsa-mir-28-3p">
            <nodeAppearance>
                <label value="hsa-mir-28-3p" show="false" alpha="0.0" position="E"/>
                <position xPos="-203.90211" yPos="-136.07922" zPos="0.0" fixed="true"/>
                <advancedPosition xPos="-1000.0" yPos="0.0" zPos="0.0" xFixed="true" yFixed="false" zFixed="false"/>
                <color red="128" green="128" blue="128"/>
                <size width="8" height="8"/>
                <alpha value="0.12"/>
                <highlight highlighted="false" size="6">
                    <color red="255" green="0" blue="0"/>
                </highlight>
                <shape value="Ellipse"/>
            </nodeAppearance>
            <featureList>
                <feature name="MIR" type="org.navigatorgl.feature.legacy.StringFeature">
                    <valuelist primaryIndex="0" onlyShowPrimary="true">
                        <value>aging_cancer</value>
                        <value>aging_cancer</value>
                        <value>aging_cancer</value>
                        <value>aging_cancer</value>
                        <value>aging_cancer</value>
                        <value>aging_cancer</value>
                        <value>aging_cancer</value>
                        <value>aging_cancer</value>
                        <value>aging_cancer</value>
                        <value>aging_cancer</value>
                        <value>aging_cancer</value>
                        <value>aging_cancer</value>
                        <value>cancer</value>
                        <value>cancer</value>
                        <value>cancer</value>
                        <value>cancer</value>
                        <value>cancer</value>
                        <value>cancer</value>
                        <value>cancer</value>
                        <value>cancer</value>
                        <value>cancer</value>
                        <value>aging</value>
                        <value>aging</value>
                        <value>aging</value>
                    </valuelist>
                </feature>
            </featureList>
        </node>
        <node id="hsa-mir-139-3p">
            <nodeAppearance>
                <label value="hsa-mir-139-3p" show="false" alpha="0.0" position="W"/>
                <position xPos="-138.99109" yPos="-686.37836" zPos="0.0" fixed="true"/>
                <advancedPosition xPos="0.0" yPos="-500.0" zPos="0.0" xFixed="false" yFixed="true" zFixed="false"/>
                <color red="128" green="128" blue="128"/>
                <size width="8" height="8"/>
                <alpha value="0.12"/>
                <highlight highlighted="false" size="6">
                    <color red="255" green="0" blue="0"/>
                </highlight>
                <shape value="Ellipse"/>
            </nodeAppearance>
            <featureList>
                <feature name="MIR" type="org.navigatorgl.feature.legacy.StringFeature">
                    <valuelist primaryIndex="0" onlyShowPrimary="true">
                        <value>aging_cancer</value>
                        <value>aging_cancer</value>
                        <value>cancer</value>
                        <value>cancer</value>
                    </valuelist>
                </feature>
            </featureList>
        </node>
        <node id="P29474">
            <nodeAppearance>
                <label value="P29474" show="false" alpha="0.0" position="E"/>
                <position xPos="277.1128" yPos="29.62799" zPos="0.0" fixed="true"/>
                <advancedPosition xPos="400.0" yPos="-400.0" zPos="0.0" xFixed="false" yFixed="false" zFixed="false"/>
                <color red="0" green="0" blue="255"/>
                <size width="15" height="15"/>
                <alpha value="0.12"/>
                <highlight highlighted="false" size="12">
                    <color red="255" green="0" blue="0"/>
                </highlight>
                <shape value="Triangle (Up)"/>
            </nodeAppearance>
            <featureList>
                <feature name="APSP Hits" type="org.navigatorgl.feature.legacy.IntegerFeature">
                    <valuelist primaryIndex="0" mode="PRIMARY">
                        <value>206</value>
                    </valuelist>
                </feature>
                <feature name="Gene Name" type="org.navigatorgl.feature.legacy.StringFeature">
                    <valuelist primaryIndex="0" onlyShowPrimary="true">
                        <value>NOS3</value>
                    </valuelist>
                </feature>
                <feature name="GeneSymbol" type="org.navigatorgl.feature.legacy.StringFeature">
                    <valuelist primaryIndex="0" onlyShowPrimary="true">
                        <value>NOS3</value>
                    </valuelist>
                </feature>
                <feature name="GO Info" type="org.navigatorgl.feature.legacy.GOFeature">
                    <goCategory>C - Cellular Fate and Organization</goCategory>
                    <goTermList type="go_cellular_component">
                        <goTerm id="GO:0005737">
                            <description>cytoplasm</description>
                            <evidence>null</evidence>
                        </goTerm>
                        <goTerm id="GO:0000139">
                            <description>Golgi membrane</description>
                            <evidence>EXP</evidence>
                        </goTerm>
                        <goTerm id="GO:0005901">
                            <description>caveola</description>
                            <evidence>IDA</evidence>
                        </goTerm>
                        <goTerm id="GO:0005856">
                            <description>cytoskeleton</description>
                            <evidence>IEA</evidence>
                        </goTerm>
                        <goTerm id="GO:0005829">
                            <description>cytosol</description>
                            <evidence>EXP</evidence>
                        </goTerm>
                    </goTermList>
                    <goTermList type="go_biological_process">
                        <goTerm id="GO:0009408">
                            <description>response to heat</description>
                            <evidence>NAS</evidence>
                        </goTerm>
                        <goTerm id="GO:0006928">
                            <description>cell motility</description>
                            <evidence>TAS</evidence>
                        </goTerm>
                        <goTerm id="GO:0006916">
                            <description>anti-apoptosis</description>
                            <evidence>ISS</evidence>
                        </goTerm>
                        <goTerm id="GO:0045766">
                            <description>positive regulation of angiogenesis</description>
                            <evidence>ISS</evidence>
                        </goTerm>
                        <goTerm id="GO:0006809">
                            <description>nitric oxide biosynthetic process</description>
                            <evidence>IDA</evidence>
                        </goTerm>
                        <goTerm id="GO:0050880">
                            <description>regulation of blood vessel size</description>
                            <evidence>NAS</evidence>
                        </goTerm>
                        <goTerm id="GO:0043542">
                            <description>endothelial cell migration</description>
                            <evidence>IMP</evidence>
                        </goTerm>
                        <goTerm id="GO:0001974">
                            <description>blood vessel remodeling</description>
                            <evidence>ISS</evidence>
                        </goTerm>
                        <goTerm id="GO:0045909">
                            <description>positive regulation of vasodilation</description>
                            <evidence>NAS</evidence>
                        </goTerm>
                        <goTerm id="GO:0031284">
                            <description>positive regulation of guanylate cyclase activity</description>
                            <evidence>IMP</evidence>
                        </goTerm>
                        <goTerm id="GO:0007005">
                            <description>mitochondrion organization and biogenesis</description>
                            <evidence>ISS</evidence>
                        </goTerm>
                        <goTerm id="GO:0006527">
                            <description>arginine catabolic process</description>
                            <evidence>IDA</evidence>
                        </goTerm>
                    </goTermList>
                    <goTermList type="go_molecular_function">
                        <goTerm id="GO:0050661">
                            <description>NADP binding</description>
                            <evidence>NAS</evidence>
                        </goTerm>
                        <goTerm id="GO:0005515">
                            <description>protein binding</description>
                            <evidence>IPI</evidence>
                        </goTerm>
                        <goTerm id="GO:0003785">
                            <description>actin monomer binding</description>
                            <evidence>IPI</evidence>
                        </goTerm>
                        <goTerm id="GO:0005516">
                            <description>calmodulin binding</description>
                            <evidence>IEA</evidence>
                        </goTerm>
                        <goTerm id="GO:0004517">
                            <description>nitric-oxide synthase activity</description>
                            <evidence>TAS</evidence>
                        </goTerm>
                        <goTerm id="GO:0010181">
                            <description>FMN binding</description>
                            <evidence>NAS</evidence>
                        </goTerm>
                        <goTerm id="GO:0050660">
                            <description>FAD binding</description>
                            <evidence>NAS</evidence>
                        </goTerm>
                        <goTerm id="GO:0005509">
                            <description>calcium ion binding</description>
                            <evidence>IEA</evidence>
                        </goTerm>
                        <goTerm id="GO:0008270">
                            <description>zinc ion binding</description>
                            <evidence>IEA</evidence>
                        </goTerm>
                        <goTerm id="GO:0046870">
                            <description>cadmium ion binding</description>
                            <evidence>NAS</evidence>
                        </goTerm>
                        <goTerm id="GO:0020037">
                            <description>heme binding</description>
                            <evidence>IDA</evidence>
                        </goTerm>
                    </goTermList>
                </feature>
            </featureList>
        </node>
        <node id="hsa-mir-518f">
            <nodeAppearance>
                <label value="hsa-mir-518f" show="false" alpha="0.0" position="E"/>
                <position xPos="-71.280266" yPos="-717.4263" zPos="0.0" fixed="true"/>
                <advancedPosition xPos="0.0" yPos="-500.0" zPos="0.0" xFixed="false" yFixed="true" zFixed="false"/>
                <color red="128" green="128" blue="128"/>
                <size width="8" height="8"/>
                <alpha value="0.12"/>
                <highlight highlighted="false" size="6">
                    <color red="255" green="0" blue="0"/>
                </highlight>
                <shape value="Ellipse"/>
            </nodeAppearance>
            <featureList>
                <feature name="MIR" type="org.navigatorgl.feature.legacy.StringFeature">
                    <valuelist primaryIndex="0" onlyShowPrimary="true">
                        <value>aging_cancer</value>
                        <value>cancer</value>
                    </valuelist>
                </feature>
            </featureList>
        </node>
        <node id="hsa-mir-518e">
            <nodeAppearance>
                <label value="hsa-mir-518e" show="false" alpha="0.0" position="E"/>
                <position xPos="-25.271309" yPos="-628.31024" zPos="0.0" fixed="true"/>
                <advancedPosition xPos="0.0" yPos="-500.0" zPos="0.0" xFixed="false" yFixed="true" zFixed="false"/>
                <color red="128" green="128" blue="128"/>
                <size width="8" height="8"/>
                <alpha value="0.12"/>
                <highlight highlighted="false" size="6">
                    <color red="255" green="0" blue="0"/>
                </highlight>
                <shape value="Ellipse"/>
            </nodeAppearance>
            <featureList>
                <feature name="MIR" type="org.navigatorgl.feature.legacy.StringFeature">
                    <valuelist primaryIndex="0" onlyShowPrimary="true">
                        <value>aging_cancer</value>
                        <value>cancer</value>
                    </valuelist>
                </feature>
            </featureList>
        </node>
        <node id="hsa-mir-576-3p">
            <nodeAppearance>
                <label value="hsa-mir-576-3p" show="false" alpha="0.0" position="E"/>
                <position xPos="-236.53275" yPos="-178.3009" zPos="0.0" fixed="true"/>
                <advancedPosition xPos="-1000.0" yPos="0.0" zPos="0.0" xFixed="true" yFixed="false" zFixed="false"/>
                <color red="128" green="128" blue="128"/>
                <size width="8" height="8"/>
                <alpha value="0.12"/>
                <highlight highlighted="false" size="6">
                    <color red="255" green="0" blue="0"/>
                </highlight>
                <shape value="Ellipse"/>
            </nodeAppearance>
            <featureList>
                <feature name="MIR" type="org.navigatorgl.feature.legacy.StringFeature">
                    <valuelist primaryIndex="0" onlyShowPrimary="true">
                        <value>aging_cancer</value>
                        <value>aging_cancer</value>
                        <value>aging_cancer</value>
                        <value>aging_cancer</value>
                        <value>aging_cancer</value>
                        <value>aging_cancer</value>
                        <value>aging_cancer</value>
                        <value>aging_cancer</value>
                        <value>aging_cancer</value>
                        <value>aging_cancer</value>
                        <value>aging_cancer</value>
                        <value>aging_cancer</value>
                        <value>aging_cancer</value>
                        <value>aging_cancer</value>
                        <value>aging_cancer</value>
                        <value>aging_cancer</value>
                        <value>aging_cancer</value>
                        <value>aging_cancer</value>
                        <value>aging_cancer</value>
                        <value>aging_cancer</value>
                        <value>aging_cancer</value>
                        <value>cancer</value>
                        <value>cancer</value>
                        <value>cancer</value>
                        <value>cancer</value>
                        <value>cancer</value>
                        <value>cancer</value>
                        <value>cancer</value>
                        <value>cancer</value>
                        <value>cancer</value>
                        <value>cancer</value>
                        <value>cancer</value>
                        <value>cancer</value>
                        <value>cancer</value>
                        <value>cancer</value>
                        <value>cancer</value>
                        <value>aging</value>
                        <value>aging</value>
                    </valuelist>
                </feature>
            </featureList>
        </node>
        <node id="hsa-mir-518c">
            <nodeAppearance>
                <label value="hsa-mir-518c" show="false" alpha="0.0" position="E"/>
                <position xPos="-21.387608" yPos="-639.57007" zPos="0.0" fixed="true"/>
                <advancedPosition xPos="0.0" yPos="-500.0" zPos="0.0" xFixed="false" yFixed="true" zFixed="false"/>
                <color red="128" green="128" blue="128"/>
                <size width="8" height="8"/>
                <alpha value="0.12"/>
                <highlight highlighted="false" size="6">
                    <color red="255" green="0" blue="0"/>
                </highlight>
                <shape value="Ellipse"/>
            </nodeAppearance>
            <featureList>
                <feature name="MIR" type="org.navigatorgl.feature.legacy.StringFeature">
                    <valuelist primaryIndex="0" onlyShowPrimary="true">
                        <value>aging_cancer</value>
                        <value>cancer</value>
                    </valuelist>
                </feature>
            </featureList>
        </node>
        <node id="hsa-mir-1225-5p">
            <nodeAppearance>
                <label value="hsa-mir-1225-5p" show="false" alpha="0.0" position="E"/>
                <position xPos="796.854" yPos="-122.2357" zPos="0.0" fixed="true"/>
                <advancedPosition xPos="0.0" yPos="-500.0" zPos="0.0" xFixed="false" yFixed="true" zFixed="false"/>
                <color red="0" green="0" blue="204"/>
                <size width="26" height="26"/>
                <alpha value="0.12"/>
                <highlight highlighted="false" size="6">
                    <color red="255" green="0" blue="0"/>
                </highlight>
                <shape value="Ellipse"/>
            </nodeAppearance>
            <featureList>
                <feature name="MIR" type="org.navigatorgl.feature.legacy.StringFeature">
                    <valuelist primaryIndex="0" onlyShowPrimary="true">
                        <value>aging_cancer</value>
                        <value>aging_cancer</value>
                        <value>aging_cancer</value>
                        <value>cancer</value>
                        <value>cancer</value>
                        <value>cancer</value>
                    </valuelist>
                </feature>
            </featureList>
        </node>
        <node id="hsa-mir-518b">
            <nodeAppearance>
                <label value="hsa-mir-518b" show="false" alpha="0.0" position="N"/>
                <position xPos="-83.13291" yPos="-718.60175" zPos="0.0" fixed="true"/>
                <advancedPosition xPos="0.0" yPos="-500.0" zPos="0.0" xFixed="false" yFixed="true" zFixed="false"/>
                <color red="128" green="128" blue="128"/>
                <size width="8" height="8"/>
                <alpha value="0.12"/>
                <highlight highlighted="false" size="6">
                    <color red="255" green="0" blue="0"/>
                </highlight>
                <shape value="Ellipse"/>
            </nodeAppearance>
            <featureList>
                <feature name="MIR" type="org.navigatorgl.feature.legacy.StringFeature">
                    <valuelist primaryIndex="0" onlyShowPrimary="true">
                        <value>aging_cancer</value>
                        <value>cancer</value>
                    </valuelist>
                </feature>
            </featureList>
        </node>
        <node id="hsa-mir-768-3p">
            <nodeAppearance>
                <label value="hsa-mir-768-3p" show="false" alpha="0.0" position="E"/>
                <position xPos="-131.7499" yPos="-102.88189" zPos="0.0" fixed="true"/>
                <advancedPosition xPos="-1000.0" yPos="0.0" zPos="0.0" xFixed="true" yFixed="false" zFixed="false"/>
                <color red="128" green="128" blue="128"/>
                <size width="8" height="8"/>
                <alpha value="0.12"/>
                <highlight highlighted="false" size="6">
                    <color red="255" green="0" blue="0"/>
                </highlight>
                <shape value="Ellipse"/>
            </nodeAppearance>
            <featureList>
                <feature name="MIR" type="org.navigatorgl.feature.legacy.StringFeature">
                    <valuelist primaryIndex="0" onlyShowPrimary="true">
                        <value>aging_cancer</value>
                        <value>aging_cancer</value>
                        <value>aging_cancer</value>
                        <value>aging_cancer</value>
                        <value>aging_cancer</value>
                        <value>aging_cancer</value>
                        <value>aging_cancer</value>
                        <value>aging_cancer</value>
                        <value>aging_cancer</value>
                        <value>aging_cancer</value>
                        <value>aging_cancer</value>
                        <value>aging_cancer</value>
                        <value>aging_cancer</value>
                        <value>aging_cancer</value>
                        <value>aging_cancer</value>
                        <value>cancer</value>
                        <value>cancer</value>
                        <value>cancer</value>
                        <value>cancer</value>
                        <value>cancer</value>
                        <value>cancer</value>
                        <value>cancer</value>
                        <value>cancer</value>
                        <value>cancer</value>
                        <value>aging</value>
                        <value>aging</value>
                        <value>aging</value>
                        <value>aging</value>
                        <value>aging</value>
                    </valuelist>
                </feature>
            </featureList>
        </node>
        <node id="hsa-mir-128b">
            <nodeAppearance>
                <label value="hsa-mir-128b" show="false" alpha="0.0" position="E"/>
                <position xPos="-82.47943" yPos="-104.63427" zPos="0.0" fixed="true"/>
                <advancedPosition xPos="-1000.0" yPos="0.0" zPos="0.0" xFixed="true" yFixed="false" zFixed="false"/>
                <color red="128" green="128" blue="128"/>
                <size width="8" height="8"/>
                <alpha value="0.12"/>
                <highlight highlighted="false" size="6">
                    <color red="255" green="0" blue="0"/>
                </highlight>
                <shape value="Ellipse"/>
            </nodeAppearance>
            <featureList>
                <feature name="MIR" type="org.navigatorgl.feature.legacy.StringFeature">
                    <valuelist primaryIndex="0" onlyShowPrimary="true">
                        <value>aging_cancer</value>
                        <value>aging_cancer</value>
                        <value>aging_cancer</value>
                        <value>cancer</value>
                        <value>cancer</value>
                        <value>aging</value>
                    </valuelist>
                </feature>
            </featureList>
        </node>
        <node id="hsa-mir-128a">
            <nodeAppearance>
                <label value="hsa-mir-128a" show="false" alpha="0.0" position="E"/>
                <position xPos="-84.50116" yPos="-104.21233" zPos="0.0" fixed="true"/>
                <advancedPosition xPos="-1000.0" yPos="0.0" zPos="0.0" xFixed="true" yFixed="false" zFixed="false"/>
                <color red="128" green="128" blue="128"/>
                <size width="8" height="8"/>
                <alpha value="0.12"/>
                <highlight highlighted="false" size="6">
                    <color red="255" green="0" blue="0"/>
                </highlight>
                <shape value="Ellipse"/>
            </nodeAppearance>
            <featureList>
                <feature name="MIR" type="org.navigatorgl.feature.legacy.StringFeature">
                    <valuelist primaryIndex="0" onlyShowPrimary="true">
                        <value>aging_cancer</value>
                        <value>aging_cancer</value>
                        <value>aging_cancer</value>
                        <value>cancer</value>
                        <value>cancer</value>
                        <value>aging</value>
                    </valuelist>
                </feature>
            </featureList>
        </node>
        <node id="hsa-mir-877">
            <nodeAppearance>
                <label value="hsa-mir-877" show="false" alpha="0.0" position="E"/>
                <position xPos="-239.0187" yPos="-298.13998" zPos="0.0" fixed="true"/>
                <advancedPosition xPos="-1000.0" yPos="0.0" zPos="0.0" xFixed="true" yFixed="false" zFixed="false"/>
                <color red="128" green="128" blue="128"/>
                <size width="8" height="8"/>
                <alpha value="0.12"/>
                <highlight highlighted="false" size="6">
                    <color red="255" green="0" blue="0"/>
                </highlight>
                <shape value="Ellipse"/>
            </nodeAppearance>
            <featureList>
                <feature name="MIR" type="org.navigatorgl.feature.legacy.StringFeature">
                    <valuelist primaryIndex="0" onlyShowPrimary="true">
                        <value>aging_cancer</value>
                        <value>aging_cancer</value>
                        <value>aging_cancer</value>
                        <value>aging_cancer</value>
                        <value>aging_cancer</value>
                        <value>aging_cancer</value>
                        <value>aging_cancer</value>
                        <value>aging_cancer</value>
                        <value>cancer</value>
                        <value>cancer</value>
                        <value>cancer</value>
                        <value>cancer</value>
                        <value>cancer</value>
                        <value>aging</value>
                        <value>aging</value>
                    </valuelist>
                </feature>
            </featureList>
        </node>
        <node id="P07954">
            <nodeAppearance>
                <label value="P07954" show="false" alpha="0.0" position="W"/>
                <position xPos="235.66212" yPos="-708.3938" zPos="0.0" fixed="true"/>
                <advancedPosition xPos="-200.0" yPos="-150.0" zPos="0.0" xFixed="false" yFixed="false" zFixed="false"/>
                <color red="255" green="0" blue="51"/>
                <size width="15" height="15"/>
                <alpha value="0.12"/>
                <highlight highlighted="false" size="12">
                    <color red="255" green="0" blue="0"/>
                </highlight>
                <shape value="Triangle (Down)"/>
            </nodeAppearance>
            <featureList>
                <feature name="APSP Hits" type="org.navigatorgl.feature.legacy.IntegerFeature">
                    <valuelist primaryIndex="0" mode="PRIMARY">
                        <value>206</value>
                    </valuelist>
                </feature>
                <feature name="Gene Name" type="org.navigatorgl.feature.legacy.StringFeature">
                    <valuelist primaryIndex="0" onlyShowPrimary="true">
                        <value>FH</value>
                    </valuelist>
                </feature>
                <feature name="GeneSymbol" type="org.navigatorgl.feature.legacy.StringFeature">
                    <valuelist primaryIndex="0" onlyShowPrimary="true">
                        <value>FH</value>
                    </valuelist>
                </feature>
                <feature name="GO Info" type="org.navigatorgl.feature.legacy.GOFeature">
                    <goCategory>E - Energy Production</goCategory>
                    <goTermList type="go_cellular_component">
                        <goTerm id="GO:0005739">
                            <description>mitochondrion</description>
                            <evidence>null</evidence>
                        </goTerm>
                        <goTerm id="GO:0005737">
                            <description>cytoplasm</description>
                            <evidence>TAS</evidence>
                        </goTerm>
                        <goTerm id="GO:0005759">
                            <description>mitochondrial matrix</description>
                            <evidence>EXP</evidence>
                        </goTerm>
                        <goTerm id="GO:0045239">
                            <description>tricarboxylic acid cycle enzyme complex</description>
                            <evidence>IEA</evidence>
                        </goTerm>
                    </goTermList>
                    <goTermList type="go_biological_process">
                        <goTerm id="GO:0006099">
                            <description>tricarboxylic acid cycle</description>
                            <evidence>IEA</evidence>
                        </goTerm>
                        <goTerm id="GO:0006106">
                            <description>fumarate metabolic process</description>
                            <evidence>TAS</evidence>
                        </goTerm>
                    </goTermList>
                    <goTermList type="go_molecular_function">
                        <goTerm id="GO:0004333">
                            <description>fumarate hydratase activity</description>
                            <evidence>TAS</evidence>
                        </goTerm>
                    </goTermList>
                </feature>
            </featureList>
        </node>
        <node id="hsa-mir-514">
            <nodeAppearance>
                <label value="hsa-mir-514" show="false" alpha="0.0" position="W"/>
                <position xPos="-143.90709" yPos="-675.5294" zPos="0.0" fixed="true"/>
                <advancedPosition xPos="0.0" yPos="-500.0" zPos="0.0" xFixed="false" yFixed="true" zFixed="false"/>
                <color red="128" green="128" blue="128"/>
                <size width="8" height="8"/>
                <alpha value="0.12"/>
                <highlight highlighted="false" size="6">
                    <color red="255" green="0" blue="0"/>
                </highlight>
                <shape value="Ellipse"/>
            </nodeAppearance>
            <featureList>
                <feature name="MIR" type="org.navigatorgl.feature.legacy.StringFeature">
                    <valuelist primaryIndex="0" onlyShowPrimary="true">
                        <value>aging_cancer</value>
                        <value>aging_cancer</value>
                        <value>aging_cancer</value>
                        <value>aging_cancer</value>
                        <value>aging_cancer</value>
                        <value>aging_cancer</value>
                        <value>aging_cancer</value>
                        <value>aging_cancer</value>
                        <value>aging_cancer</value>
                        <value>aging_cancer</value>
                        <value>cancer</value>
                        <value>cancer</value>
                        <value>cancer</value>
                        <value>cancer</value>
                        <value>cancer</value>
                        <value>cancer</value>
                        <value>cancer</value>
                        <value>cancer</value>
                        <value>cancer</value>
                        <value>cancer</value>
                    </valuelist>
                </feature>
            </featureList>
        </node>
        <node id="hsa-mir-874">
            <nodeAppearance>
                <label value="hsa-mir-874" show="false" alpha="0.0" position="E"/>
                <position xPos="-238.15543" yPos="-300.01642" zPos="0.0" fixed="true"/>
                <advancedPosition xPos="-1000.0" yPos="0.0" zPos="0.0" xFixed="true" yFixed="false" zFixed="false"/>
                <color red="128" green="128" blue="128"/>
                <size width="8" height="8"/>
                <alpha value="0.12"/>
                <highlight highlighted="false" size="6">
                    <color red="255" green="0" blue="0"/>
                </highlight>
                <shape value="Ellipse"/>
            </nodeAppearance>
            <featureList>
                <feature name="MIR" type="org.navigatorgl.feature.legacy.StringFeature">
                    <valuelist primaryIndex="0" onlyShowPrimary="true">
                        <value>aging_cancer</value>
                        <value>aging_cancer</value>
                        <value>aging_cancer</value>
                        <value>aging_cancer</value>
                        <value>aging_cancer</value>
                        <value>aging_cancer</value>
                        <value>aging_cancer</value>
                        <value>aging_cancer</value>
                        <value>aging_cancer</value>
                        <value>cancer</value>
                        <value>cancer</value>
                        <value>cancer</value>
                        <value>cancer</value>
                        <value>cancer</value>
                        <value>cancer</value>
                        <value>cancer</value>
                        <value>aging</value>
                        <value>aging</value>
                    </valuelist>
                </feature>
            </featureList>
        </node>
        <node id="hsa-mir-873">
            <nodeAppearance>
                <label value="hsa-mir-873" show="false" alpha="0.0" position="E"/>
                <position xPos="18.929115" yPos="-193.08113" zPos="0.0" fixed="true"/>
                <advancedPosition xPos="-1000.0" yPos="0.0" zPos="0.0" xFixed="true" yFixed="false" zFixed="false"/>
                <color red="128" green="128" blue="128"/>
                <size width="8" height="8"/>
                <alpha value="0.12"/>
                <highlight highlighted="false" size="6">
                    <color red="255" green="0" blue="0"/>
                </highlight>
                <shape value="Ellipse"/>
            </nodeAppearance>
            <featureList>
                <feature name="MIR" type="org.navigatorgl.feature.legacy.StringFeature">
                    <valuelist primaryIndex="0" onlyShowPrimary="true">
                        <value>aging_cancer</value>
                        <value>aging_cancer</value>
                        <value>aging_cancer</value>
                        <value>aging_cancer</value>
                        <value>aging_cancer</value>
                        <value>aging_cancer</value>
                        <value>aging_cancer</value>
                        <value>aging_cancer</value>
                        <value>aging_cancer</value>
                        <value>aging_cancer</value>
                        <value>aging_cancer</value>
                        <value>aging_cancer</value>
                        <value>aging_cancer</value>
                        <value>aging_cancer</value>
                        <value>aging_cancer</value>
                        <value>cancer</value>
                        <value>cancer</value>
                        <value>cancer</value>
                        <value>cancer</value>
                        <value>cancer</value>
                        <value>cancer</value>
                        <value>cancer</value>
                        <value>cancer</value>
                        <value>cancer</value>
                        <value>cancer</value>
                        <value>cancer</value>
                        <value>cancer</value>
                        <value>cancer</value>
                        <value>aging</value>
                    </valuelist>
                </feature>
            </featureList>
        </node>
        <node id="hsa-mir-511">
            <nodeAppearance>
                <label value="hsa-mir-511" show="true" alpha="0.0" position="W"/>
                <position xPos="-1834.3448" yPos="130.90979" zPos="0.0" fixed="true"/>
                <advancedPosition xPos="-800.0" yPos="0.0" zPos="0.0" xFixed="true" yFixed="false" zFixed="false"/>
                <color red="255" green="0" blue="51"/>
                <size width="26" height="26"/>
                <alpha value="1.0"/>
                <highlight highlighted="false" size="6">
                    <color red="255" green="0" blue="0"/>
                </highlight>
                <shape value="Ellipse"/>
            </nodeAppearance>
            <featureList>
                <feature name="MIR" type="org.navigatorgl.feature.legacy.StringFeature">
                    <valuelist primaryIndex="0" onlyShowPrimary="true">
                        <value>aging_cancer</value>
                        <value>aging_cancer</value>
                        <value>aging_cancer</value>
                        <value>aging_cancer</value>
                        <value>aging_cancer</value>
                        <value>aging_cancer</value>
                        <value>aging_cancer</value>
                        <value>aging_cancer</value>
                        <value>aging_cancer</value>
                        <value>aging_cancer</value>
                        <value>aging_cancer</value>
                        <value>aging_cancer</value>
                        <value>aging_cancer</value>
                        <value>aging_cancer</value>
                        <value>aging_cancer</value>
                        <value>aging_cancer</value>
                        <value>aging_cancer</value>
                        <value>aging_cancer</value>
                        <value>aging_cancer</value>
                        <value>aging_cancer</value>
                        <value>aging_cancer</value>
                        <value>aging_cancer</value>
                        <value>aging_cancer</value>
                        <value>aging_cancer</value>
                        <value>aging_cancer</value>
                        <value>aging_cancer</value>
                        <value>aging_cancer</value>
                        <value>aging_cancer</value>
                        <value>aging_cancer</value>
                        <value>aging_cancer</value>
                        <value>aging_cancer</value>
                        <value>aging_cancer</value>
                        <value>aging_cancer</value>
                        <value>aging_cancer</value>
                        <value>aging_cancer</value>
                        <value>aging_cancer</value>
                        <value>cancer</value>
                        <value>cancer</value>
                        <value>cancer</value>
                        <value>cancer</value>
                        <value>cancer</value>
                        <value>cancer</value>
                        <value>cancer</value>
                        <value>cancer</value>
                        <value>cancer</value>
                        <value>cancer</value>
                        <value>cancer</value>
                        <value>cancer</value>
                        <value>cancer</value>
                        <value>cancer</value>
                        <value>cancer</value>
                        <value>cancer</value>
                        <value>cancer</value>
                        <value>cancer</value>
                        <value>cancer</value>
                        <value>cancer</value>
                        <value>cancer</value>
                        <value>cancer</value>
                        <value>cancer</value>
                        <value>cancer</value>
                        <value>cancer</value>
                        <value>cancer</value>
                        <value>cancer</value>
                        <value>cancer</value>
                        <value>cancer</value>
                        <value>aging</value>
                        <value>aging</value>
                        <value>aging</value>
                        <value>aging</value>
                        <value>aging</value>
                        <value>aging</value>
                        <value>aging</value>
                        <value>aging</value>
                        <value>aging</value>
                    </valuelist>
                </feature>
            </featureList>
        </node>
        <node id="Q5JWF2">
            <nodeAppearance>
                <label value="Q5JWF2" show="false" alpha="0.0" position="W"/>
                <position xPos="593.66" yPos="-844.6919" zPos="0.0" fixed="true"/>
                <advancedPosition xPos="-400.0" yPos="-150.0" zPos="0.0" xFixed="false" yFixed="false" zFixed="false"/>
                <color red="255" green="0" blue="51"/>
                <size width="15" height="15"/>
                <alpha value="0.12"/>
                <highlight highlighted="false" size="12">
                    <color red="255" green="0" blue="0"/>
                </highlight>
                <shape value="Triangle (Down)"/>
            </nodeAppearance>
            <featureList>
                <feature name="APSP Hits" type="org.navigatorgl.feature.legacy.IntegerFeature">
                    <valuelist primaryIndex="0" mode="PRIMARY">
                        <value>411</value>
                    </valuelist>
                </feature>
                <feature name="Gene Name" type="org.navigatorgl.feature.legacy.StringFeature">
                    <valuelist primaryIndex="0" onlyShowPrimary="true">
                        <value>GNAS</value>
                    </valuelist>
                </feature>
                <feature name="GO Info" type="org.navigatorgl.feature.legacy.GOFeature">
                    <goCategory>M - Other Metabolism</goCategory>
                    <goTermList type="go_cellular_component">
                        <goTerm id="GO:0005886">
                            <description>plasma membrane</description>
                            <evidence>IEA</evidence>
                        </goTerm>
                    </goTermList>
                    <goTermList type="go_biological_process"/>
                    <goTermList type="go_molecular_function">
                        <goTerm id="GO:0004871">
                            <description>signal transducer activity</description>
                            <evidence>IEA</evidence>
                        </goTerm>
                        <goTerm id="GO:0005525">
                            <description>GTP binding</description>
                            <evidence>IEA</evidence>
                        </goTerm>
                    </goTermList>
                </feature>
            </featureList>
        </node>
        <node id="hsa-mir-200c">
            <nodeAppearance>
                <label value="hsa-mir-200c" show="false" alpha="0.0" position="E"/>
                <position xPos="-609.4986" yPos="-976.5899" zPos="0.0" fixed="true"/>
                <advancedPosition xPos="-1000.0" yPos="0.0" zPos="0.0" xFixed="true" yFixed="false" zFixed="false"/>
                <color red="255" green="0" blue="51"/>
                <size width="26" height="26"/>
                <alpha value="0.12"/>
                <highlight highlighted="false" size="6">
                    <color red="255" green="0" blue="0"/>
                </highlight>
                <shape value="Ellipse"/>
            </nodeAppearance>
            <featureList>
                <feature name="MIR" type="org.navigatorgl.feature.legacy.StringFeature">
                    <valuelist primaryIndex="0" onlyShowPrimary="true">
                        <value>aging_cancer</value>
                        <value>aging_cancer</value>
                        <value>aging_cancer</value>
                        <value>aging_cancer</value>
                        <value>aging_cancer</value>
                        <value>aging_cancer</value>
                        <value>aging_cancer</value>
                        <value>aging_cancer</value>
                        <value>aging_cancer</value>
                        <value>aging_cancer</value>
                        <value>aging_cancer</value>
                        <value>aging_cancer</value>
                        <value>aging_cancer</value>
                        <value>aging_cancer</value>
                        <value>aging_cancer</value>
                        <value>aging_cancer</value>
                        <value>aging_cancer</value>
                        <value>aging_cancer</value>
                        <value>aging_cancer</value>
                        <value>aging_cancer</value>
                        <value>aging_cancer</value>
                        <value>aging_cancer</value>
                        <value>aging_cancer</value>
                        <value>aging_cancer</value>
                        <value>aging_cancer</value>
                        <value>aging_cancer</value>
                        <value>aging_cancer</value>
                        <value>aging_cancer</value>
                        <value>aging_cancer</value>
                        <value>aging_cancer</value>
                        <value>aging_cancer</value>
                        <value>aging_cancer</value>
                        <value>aging_cancer</value>
                        <value>aging_cancer</value>
                        <value>cancer</value>
                        <value>cancer</value>
                        <value>cancer</value>
                        <value>cancer</value>
                        <value>cancer</value>
                        <value>cancer</value>
                        <value>cancer</value>
                        <value>cancer</value>
                        <value>cancer</value>
                        <value>cancer</value>
                        <value>cancer</value>
                        <value>cancer</value>
                        <value>cancer</value>
                        <value>cancer</value>
                        <value>cancer</value>
                        <value>cancer</value>
                        <value>cancer</value>
                        <value>cancer</value>
                        <value>cancer</value>
                        <value>cancer</value>
                        <value>cancer</value>
                        <value>cancer</value>
                        <value>cancer</value>
                        <value>cancer</value>
                        <value>cancer</value>
                        <value>cancer</value>
                        <value>cancer</value>
                        <value>cancer</value>
                        <value>cancer</value>
                        <value>aging</value>
                        <value>aging</value>
                        <value>aging</value>
                        <value>aging</value>
                    </valuelist>
                </feature>
            </featureList>
        </node>
        <node id="hsa-mir-510">
            <nodeAppearance>
                <label value="hsa-mir-510" show="false" alpha="0.0" position="E"/>
                <position xPos="26.286797" yPos="-258.13196" zPos="0.0" fixed="true"/>
                <advancedPosition xPos="-1000.0" yPos="0.0" zPos="0.0" xFixed="true" yFixed="false" zFixed="false"/>
                <color red="128" green="128" blue="128"/>
                <size width="8" height="8"/>
                <alpha value="0.12"/>
                <highlight highlighted="false" size="6">
                    <color red="255" green="0" blue="0"/>
                </highlight>
                <shape value="Ellipse"/>
            </nodeAppearance>
            <featureList>
                <feature name="MIR" type="org.navigatorgl.feature.legacy.StringFeature">
                    <valuelist primaryIndex="0" onlyShowPrimary="true">
                        <value>aging_cancer</value>
                        <value>aging_cancer</value>
                        <value>aging_cancer</value>
                        <value>aging_cancer</value>
                        <value>aging_cancer</value>
                        <value>aging_cancer</value>
                        <value>aging_cancer</value>
                        <value>aging_cancer</value>
                        <value>aging_cancer</value>
                        <value>aging_cancer</value>
                        <value>aging_cancer</value>
                        <value>aging_cancer</value>
                        <value>aging_cancer</value>
                        <value>aging_cancer</value>
                        <value>aging_cancer</value>
                        <value>aging_cancer</value>
                        <value>aging_cancer</value>
                        <value>aging_cancer</value>
                        <value>aging_cancer</value>
                        <value>aging_cancer</value>
                        <value>aging_cancer</value>
                        <value>aging_cancer</value>
                        <value>aging_cancer</value>
                        <value>aging_cancer</value>
                        <value>cancer</value>
                        <value>cancer</value>
                        <value>cancer</value>
                        <value>cancer</value>
                        <value>cancer</value>
                        <value>cancer</value>
                        <value>cancer</value>
                        <value>cancer</value>
                        <value>cancer</value>
                        <value>cancer</value>
                        <value>cancer</value>
                        <value>cancer</value>
                        <value>cancer</value>
                        <value>cancer</value>
                        <value>cancer</value>
                        <value>cancer</value>
                        <value>cancer</value>
                        <value>cancer</value>
                        <value>cancer</value>
                        <value>cancer</value>
                        <value>aging</value>
                    </valuelist>
                </feature>
            </featureList>
        </node>
        <node id="P17844">
            <nodeAppearance>
                <label value="P17844" show="false" alpha="0.0" position="W"/>
                <position xPos="330.47025" yPos="-615.77985" zPos="0.0" fixed="true"/>
                <advancedPosition xPos="-200.0" yPos="-150.0" zPos="0.0" xFixed="false" yFixed="false" zFixed="false"/>
                <color red="255" green="0" blue="51"/>
                <size width="15" height="15"/>
                <alpha value="0.12"/>
                <highlight highlighted="false" size="12">
                    <color red="255" green="0" blue="0"/>
                </highlight>
                <shape value="Triangle (Down)"/>
            </nodeAppearance>
            <featureList>
                <feature name="APSP Hits" type="org.navigatorgl.feature.legacy.IntegerFeature">
                    <valuelist primaryIndex="0" mode="PRIMARY">
                        <value>229</value>
                    </valuelist>
                </feature>
                <feature name="Gene Name" type="org.navigatorgl.feature.legacy.StringFeature">
                    <valuelist primaryIndex="0" onlyShowPrimary="true">
                        <value>DDX5</value>
                    </valuelist>
                </feature>
                <feature name="GeneSymbol" type="org.navigatorgl.feature.legacy.StringFeature">
                    <valuelist primaryIndex="0" onlyShowPrimary="true">
                        <value>DDX5</value>
                    </valuelist>
                </feature>
                <feature name="GO Info" type="org.navigatorgl.feature.legacy.GOFeature">
                    <goCategory>T - Transcription</goCategory>
                    <goTermList type="go_cellular_component">
                        <goTerm id="GO:0005730">
                            <description>nucleolus</description>
                            <evidence>IEA</evidence>
                        </goTerm>
                        <goTerm id="GO:0005634">
                            <description>nucleus</description>
                            <evidence>null</evidence>
                        </goTerm>
                        <goTerm id="GO:0005681">
                            <description>spliceosome</description>
                            <evidence>IEA</evidence>
                        </goTerm>
                    </goTermList>
                    <goTermList type="go_biological_process">
                        <goTerm id="GO:0006397">
                            <description>mRNA processing</description>
                            <evidence>IEA</evidence>
                        </goTerm>
                        <goTerm id="GO:0008380">
                            <description>RNA splicing</description>
                            <evidence>IEA</evidence>
                        </goTerm>
                        <goTerm id="GO:0016049">
                            <description>cell growth</description>
                            <evidence>null</evidence>
                        </goTerm>
                    </goTermList>
                    <goTermList type="go_molecular_function">
                        <goTerm id="GO:0008026">
                            <description>ATP-dependent helicase activity</description>
                            <evidence>IEA</evidence>
                        </goTerm>
                        <goTerm id="GO:0003724">
                            <description>RNA helicase activity</description>
                            <evidence>NAS</evidence>
                        </goTerm>
                        <goTerm id="GO:0003723">
                            <description>RNA binding</description>
                            <evidence>IEA</evidence>
                        </goTerm>
                        <goTerm id="GO:0005524">
                            <description>ATP binding</description>
                            <evidence>IEA</evidence>
                        </goTerm>
                    </goTermList>
                </feature>
            </featureList>
        </node>
        <node id="hsa-mir-200b">
            <nodeAppearance>
                <label value="hsa-mir-200b" show="false" alpha="0.0" position="E"/>
                <position xPos="-671.49347" yPos="-948.10535" zPos="0.0" fixed="true"/>
                <advancedPosition xPos="-1000.0" yPos="0.0" zPos="0.0" xFixed="true" yFixed="false" zFixed="false"/>
                <color red="255" green="0" blue="51"/>
                <size width="26" height="26"/>
                <alpha value="0.12"/>
                <highlight highlighted="false" size="6">
                    <color red="255" green="0" blue="0"/>
                </highlight>
                <shape value="Ellipse"/>
            </nodeAppearance>
            <featureList>
                <feature name="MIR" type="org.navigatorgl.feature.legacy.StringFeature">
                    <valuelist primaryIndex="0" onlyShowPrimary="true">
                        <value>aging_cancer</value>
                        <value>aging_cancer</value>
                        <value>aging_cancer</value>
                        <value>aging_cancer</value>
                        <value>aging_cancer</value>
                        <value>aging_cancer</value>
                        <value>aging_cancer</value>
                        <value>aging_cancer</value>
                        <value>aging_cancer</value>
                        <value>aging_cancer</value>
                        <value>aging_cancer</value>
                        <value>aging_cancer</value>
                        <value>aging_cancer</value>
                        <value>aging_cancer</value>
                        <value>aging_cancer</value>
                        <value>aging_cancer</value>
                        <value>aging_cancer</value>
                        <value>aging_cancer</value>
                        <value>aging_cancer</value>
                        <value>aging_cancer</value>
                        <value>aging_cancer</value>
                        <value>aging_cancer</value>
                        <value>aging_cancer</value>
                        <value>aging_cancer</value>
                        <value>aging_cancer</value>
                        <value>aging_cancer</value>
                        <value>aging_cancer</value>
                        <value>aging_cancer</value>
                        <value>aging_cancer</value>
                        <value>aging_cancer</value>
                        <value>aging_cancer</value>
                        <value>aging_cancer</value>
                        <value>aging_cancer</value>
                        <value>aging_cancer</value>
                        <value>cancer</value>
                        <value>cancer</value>
                        <value>cancer</value>
                        <value>cancer</value>
                        <value>cancer</value>
                        <value>cancer</value>
                        <value>cancer</value>
                        <value>cancer</value>
                        <value>cancer</value>
                        <value>cancer</value>
                        <value>cancer</value>
                        <value>cancer</value>
                        <value>cancer</value>
                        <value>cancer</value>
                        <value>cancer</value>
                        <value>cancer</value>
                        <value>cancer</value>
                        <value>cancer</value>
                        <value>cancer</value>
                        <value>cancer</value>
                        <value>cancer</value>
                        <value>cancer</value>
                        <value>cancer</value>
                        <value>cancer</value>
                        <value>cancer</value>
                        <value>cancer</value>
                        <value>cancer</value>
                        <value>cancer</value>
                        <value>cancer</value>
                        <value>aging</value>
                        <value>aging</value>
                        <value>aging</value>
                        <value>aging</value>
                    </valuelist>
                </feature>
            </featureList>
        </node>
        <node id="hsa-mir-1299">
            <nodeAppearance>
                <label value="hsa-mir-1299" show="false" alpha="0.0" position="E"/>
                <position xPos="-123.13174" yPos="-379.7414" zPos="0.0" fixed="true"/>
                <advancedPosition xPos="-1000.0" yPos="0.0" zPos="0.0" xFixed="true" yFixed="false" zFixed="false"/>
                <color red="128" green="128" blue="128"/>
                <size width="8" height="8"/>
                <alpha value="0.12"/>
                <highlight highlighted="false" size="6">
                    <color red="255" green="0" blue="0"/>
                </highlight>
                <shape value="Ellipse"/>
            </nodeAppearance>
            <featureList>
                <feature name="MIR" type="org.navigatorgl.feature.legacy.StringFeature">
                    <valuelist primaryIndex="0" onlyShowPrimary="true">
                        <value>aging_cancer</value>
                        <value>aging_cancer</value>
                        <value>aging_cancer</value>
                        <value>aging_cancer</value>
                        <value>aging_cancer</value>
                        <value>aging_cancer</value>
                        <value>aging_cancer</value>
                        <value>aging_cancer</value>
                        <value>aging_cancer</value>
                        <value>aging_cancer</value>
                        <value>aging_cancer</value>
                        <value>cancer</value>
                        <value>cancer</value>
                        <value>cancer</value>
                        <value>cancer</value>
                        <value>cancer</value>
                        <value>cancer</value>
                        <value>cancer</value>
                        <value>cancer</value>
                        <value>cancer</value>
                        <value>aging</value>
                    </valuelist>
                </feature>
            </featureList>
        </node>
        <node id="hsa-mir-200a">
            <nodeAppearance>
                <label value="hsa-mir-200a" show="false" alpha="0.0" position="E"/>
                <position xPos="-251.26065" yPos="-235.87546" zPos="0.0" fixed="true"/>
                <advancedPosition xPos="-1000.0" yPos="0.0" zPos="0.0" xFixed="true" yFixed="false" zFixed="false"/>
                <color red="128" green="128" blue="128"/>
                <size width="8" height="8"/>
                <alpha value="0.12"/>
                <highlight highlighted="false" size="6">
                    <color red="255" green="0" blue="0"/>
                </highlight>
                <shape value="Ellipse"/>
            </nodeAppearance>
            <featureList>
                <feature name="MIR" type="org.navigatorgl.feature.legacy.StringFeature">
                    <valuelist primaryIndex="0" onlyShowPrimary="true">
                        <value>aging_cancer</value>
                        <value>aging_cancer</value>
                        <value>aging_cancer</value>
                        <value>aging_cancer</value>
                        <value>aging_cancer</value>
                        <value>aging_cancer</value>
                        <value>aging_cancer</value>
                        <value>aging_cancer</value>
                        <value>aging_cancer</value>
                        <value>aging_cancer</value>
                        <value>aging_cancer</value>
                        <value>aging_cancer</value>
                        <value>aging_cancer</value>
                        <value>aging_cancer</value>
                        <value>aging_cancer</value>
                        <value>aging_cancer</value>
                        <value>aging_cancer</value>
                        <value>aging_cancer</value>
                        <value>aging_cancer</value>
                        <value>aging_cancer</value>
                        <value>aging_cancer</value>
                        <value>aging_cancer</value>
                        <value>aging_cancer</value>
                        <value>aging_cancer</value>
                        <value>aging_cancer</value>
                        <value>aging_cancer</value>
                        <value>aging_cancer</value>
                        <value>aging_cancer</value>
                        <value>aging_cancer</value>
                        <value>aging_cancer</value>
                        <value>cancer</value>
                        <value>cancer</value>
                        <value>cancer</value>
                        <value>cancer</value>
                        <value>cancer</value>
                        <value>cancer</value>
                        <value>cancer</value>
                        <value>cancer</value>
                        <value>cancer</value>
                        <value>cancer</value>
                        <value>cancer</value>
                        <value>cancer</value>
                        <value>cancer</value>
                        <value>cancer</value>
                        <value>cancer</value>
                        <value>cancer</value>
                        <value>cancer</value>
                        <value>cancer</value>
                        <value>cancer</value>
                        <value>cancer</value>
                        <value>cancer</value>
                        <value>cancer</value>
                        <value>cancer</value>
                        <value>cancer</value>
                        <value>aging</value>
                        <value>aging</value>
                        <value>aging</value>
                        <value>aging</value>
                        <value>aging</value>
                        <value>aging</value>
                        <value>aging</value>
                    </valuelist>
                </feature>
            </featureList>
        </node>
        <node id="Q13191">
            <nodeAppearance>
                <label value="Q13191" show="false" alpha="0.0" position="SW"/>
                <position xPos="566.89325" yPos="-900.814" zPos="0.0" fixed="true"/>
                <advancedPosition xPos="-400.0" yPos="-150.0" zPos="0.0" xFixed="false" yFixed="false" zFixed="false"/>
                <color red="255" green="0" blue="51"/>
                <size width="15" height="15"/>
                <alpha value="0.12"/>
                <highlight highlighted="false" size="12">
                    <color red="255" green="0" blue="0"/>
                </highlight>
                <shape value="Triangle (Down)"/>
            </nodeAppearance>
            <featureList>
                <feature name="APSP Hits" type="org.navigatorgl.feature.legacy.IntegerFeature">
                    <valuelist primaryIndex="0" mode="PRIMARY">
                        <value>211</value>
                    </valuelist>
                </feature>
                <feature name="Gene Name" type="org.navigatorgl.feature.legacy.StringFeature">
                    <valuelist primaryIndex="0" onlyShowPrimary="true">
                        <value>CBLB</value>
                    </valuelist>
                </feature>
                <feature name="GeneSymbol" type="org.navigatorgl.feature.legacy.StringFeature">
                    <valuelist primaryIndex="0" onlyShowPrimary="true">
                        <value>CBLB</value>
                    </valuelist>
                </feature>
                <feature name="GO Info" type="org.navigatorgl.feature.legacy.GOFeature">
                    <goCategory>C - Cellular Fate and Organization</goCategory>
                    <goTermList type="go_cellular_component">
                        <goTerm id="GO:0005737">
                            <description>cytoplasm</description>
                            <evidence>IEA</evidence>
                        </goTerm>
                        <goTerm id="GO:0005634">
                            <description>nucleus</description>
                            <evidence>IEA</evidence>
                        </goTerm>
                    </goTermList>
                    <goTermList type="go_biological_process">
                        <goTerm id="GO:0007165">
                            <description>signal transduction</description>
                            <evidence>null</evidence>
                        </goTerm>
                        <goTerm id="GO:0006955">
                            <description>immune response</description>
                            <evidence>IEA</evidence>
                        </goTerm>
                        <goTerm id="GO:0019941">
                            <description>modification-dependent protein catabolic process</description>
                            <evidence>IEA</evidence>
                        </goTerm>
                        <goTerm id="GO:0006607">
                            <description>NLS-bearing substrate import into nucleus</description>
                            <evidence>TAS</evidence>
                        </goTerm>
                        <goTerm id="GO:0007166">
                            <description>cell surface receptor linked signal transduction</description>
                            <evidence>IEA</evidence>
                        </goTerm>
                    </goTermList>
                    <goTermList type="go_molecular_function">
                        <goTerm id="GO:0005515">
                            <description>protein binding</description>
                            <evidence>null</evidence>
                        </goTerm>
                        <goTerm id="GO:0016874">
                            <description>ligase activity</description>
                            <evidence>IEA</evidence>
                        </goTerm>
                        <goTerm id="GO:0005509">
                            <description>calcium ion binding</description>
                            <evidence>IEA</evidence>
                        </goTerm>
                        <goTerm id="GO:0008270">
                            <description>zinc ion binding</description>
                            <evidence>null</evidence>
                        </goTerm>
                        <goTerm id="GO:0004871">
                            <description>signal transducer activity</description>
                            <evidence>IEA</evidence>
                        </goTerm>
                    </goTermList>
                </feature>
            </featureList>
        </node>
        <node id="hsa-mir-1297">
            <nodeAppearance>
                <label value="hsa-mir-1297" show="false" alpha="0.0" position="E"/>
                <position xPos="-119.0104" yPos="-380.00974" zPos="0.0" fixed="true"/>
                <advancedPosition xPos="-1000.0" yPos="0.0" zPos="0.0" xFixed="true" yFixed="false" zFixed="false"/>
                <color red="128" green="128" blue="128"/>
                <size width="8" height="8"/>
                <alpha value="0.12"/>
                <highlight highlighted="false" size="6">
                    <color red="255" green="0" blue="0"/>
                </highlight>
                <shape value="Ellipse"/>
            </nodeAppearance>
            <featureList>
                <feature name="MIR" type="org.navigatorgl.feature.legacy.StringFeature">
                    <valuelist primaryIndex="0" onlyShowPrimary="true">
                        <value>aging_cancer</value>
                        <value>aging_cancer</value>
                        <value>aging_cancer</value>
                        <value>aging_cancer</value>
                        <value>aging_cancer</value>
                        <value>aging_cancer</value>
                        <value>aging_cancer</value>
                        <value>aging_cancer</value>
                        <value>aging_cancer</value>
                        <value>aging_cancer</value>
                        <value>aging_cancer</value>
                        <value>aging_cancer</value>
                        <value>aging_cancer</value>
                        <value>aging_cancer</value>
                        <value>aging_cancer</value>
                        <value>cancer</value>
                        <value>cancer</value>
                        <value>cancer</value>
                        <value>cancer</value>
                        <value>cancer</value>
                        <value>cancer</value>
                        <value>cancer</value>
                        <value>cancer</value>
                        <value>cancer</value>
                        <value>cancer</value>
                        <value>cancer</value>
                        <value>cancer</value>
                        <value>cancer</value>
                        <value>aging</value>
                        <value>aging</value>
                    </valuelist>
                </feature>
            </featureList>
        </node>
        <node id="hsa-mir-1294">
            <nodeAppearance>
                <label value="hsa-mir-1294" show="false" alpha="0.0" position="E"/>
                <position xPos="-425.05725" yPos="-520.77124" zPos="0.0" fixed="true"/>
                <advancedPosition xPos="-1000.0" yPos="0.0" zPos="0.0" xFixed="true" yFixed="false" zFixed="false"/>
                <color red="0" green="0" blue="153"/>
                <size width="26" height="26"/>
                <alpha value="0.12"/>
                <highlight highlighted="false" size="6">
                    <color red="255" green="0" blue="0"/>
                </highlight>
                <shape value="Ellipse"/>
            </nodeAppearance>
            <featureList>
                <feature name="MIR" type="org.navigatorgl.feature.legacy.StringFeature">
                    <valuelist primaryIndex="0" onlyShowPrimary="true">
                        <value>aging_cancer</value>
                        <value>aging_cancer</value>
                        <value>aging_cancer</value>
                        <value>aging_cancer</value>
                        <value>cancer</value>
                        <value>cancer</value>
                        <value>aging</value>
                    </valuelist>
                </feature>
            </featureList>
        </node>
        <node id="hsa-mir-1293">
            <nodeAppearance>
                <label value="hsa-mir-1293" show="false" alpha="0.0" position="W"/>
                <position xPos="-136.91364" yPos="-689.76776" zPos="0.0" fixed="true"/>
                <advancedPosition xPos="0.0" yPos="-500.0" zPos="0.0" xFixed="false" yFixed="true" zFixed="false"/>
                <color red="128" green="128" blue="128"/>
                <size width="8" height="8"/>
                <alpha value="0.12"/>
                <highlight highlighted="false" size="6">
                    <color red="255" green="0" blue="0"/>
                </highlight>
                <shape value="Ellipse"/>
            </nodeAppearance>
            <featureList>
                <feature name="MIR" type="org.navigatorgl.feature.legacy.StringFeature">
                    <valuelist primaryIndex="0" onlyShowPrimary="true">
                        <value>aging_cancer</value>
                        <value>cancer</value>
                    </valuelist>
                </feature>
            </featureList>
        </node>
        <node id="hsa-mir-1291">
            <nodeAppearance>
                <label value="hsa-mir-1291" show="false" alpha="0.0" position="W"/>
                <position xPos="-134.62947" yPos="-693.0214" zPos="0.0" fixed="true"/>
                <advancedPosition xPos="0.0" yPos="-500.0" zPos="0.0" xFixed="false" yFixed="true" zFixed="false"/>
                <color red="128" green="128" blue="128"/>
                <size width="8" height="8"/>
                <alpha value="0.12"/>
                <highlight highlighted="false" size="6">
                    <color red="255" green="0" blue="0"/>
                </highlight>
                <shape value="Ellipse"/>
            </nodeAppearance>
            <featureList>
                <feature name="MIR" type="org.navigatorgl.feature.legacy.StringFeature">
                    <valuelist primaryIndex="0" onlyShowPrimary="true">
                        <value>aging_cancer</value>
                        <value>aging_cancer</value>
                        <value>aging_cancer</value>
                        <value>aging_cancer</value>
                        <value>aging_cancer</value>
                        <value>aging_cancer</value>
                        <value>cancer</value>
                        <value>cancer</value>
                        <value>cancer</value>
                        <value>cancer</value>
                        <value>cancer</value>
                        <value>cancer</value>
                    </valuelist>
                </feature>
            </featureList>
        </node>
        <node id="hsa-mir-1290">
            <nodeAppearance>
                <label value="hsa-mir-1290" show="false" alpha="0.0" position="E"/>
                <position xPos="-98.794464" yPos="-102.09954" zPos="0.0" fixed="true"/>
                <advancedPosition xPos="-1000.0" yPos="0.0" zPos="0.0" xFixed="true" yFixed="false" zFixed="false"/>
                <color red="128" green="128" blue="128"/>
                <size width="8" height="8"/>
                <alpha value="0.12"/>
                <highlight highlighted="false" size="6">
                    <color red="255" green="0" blue="0"/>
                </highlight>
                <shape value="Ellipse"/>
            </nodeAppearance>
            <featureList>
                <feature name="MIR" type="org.navigatorgl.feature.legacy.StringFeature">
                    <valuelist primaryIndex="0" onlyShowPrimary="true">
                        <value>aging_cancer</value>
                        <value>aging_cancer</value>
                        <value>aging_cancer</value>
                        <value>aging_cancer</value>
                        <value>aging_cancer</value>
                        <value>aging_cancer</value>
                        <value>cancer</value>
                        <value>cancer</value>
                        <value>cancer</value>
                        <value>aging</value>
                        <value>aging</value>
                    </valuelist>
                </feature>
            </featureList>
        </node>
        <node id="P08238">
            <nodeAppearance>
                <label value="P08238" show="false" alpha="0.0" position="E"/>
                <position xPos="510.1049" yPos="-627.6292" zPos="0.0" fixed="true"/>
                <advancedPosition xPos="-200.0" yPos="-150.0" zPos="0.0" xFixed="false" yFixed="false" zFixed="false"/>
                <color red="255" green="0" blue="51"/>
                <size width="15" height="15"/>
                <alpha value="0.12"/>
                <highlight highlighted="false" size="12">
                    <color red="255" green="0" blue="0"/>
                </highlight>
                <shape value="Triangle (Down)"/>
            </nodeAppearance>
            <featureList>
                <feature name="APSP Hits" type="org.navigatorgl.feature.legacy.IntegerFeature">
                    <valuelist primaryIndex="0" mode="PRIMARY">
                        <value>602</value>
                    </valuelist>
                </feature>
                <feature name="Gene Name" type="org.navigatorgl.feature.legacy.StringFeature">
                    <valuelist primaryIndex="0" onlyShowPrimary="true">
                        <value>HSP90AB1</value>
                    </valuelist>
                </feature>
                <feature name="GeneSymbol" type="org.navigatorgl.feature.legacy.StringFeature">
                    <valuelist primaryIndex="0" onlyShowPrimary="true">
                        <value>HSP90AB1</value>
                    </valuelist>
                </feature>
                <feature name="GO Info" type="org.navigatorgl.feature.legacy.GOFeature">
                    <goCategory>M - Other Metabolism</goCategory>
                    <goTermList type="go_cellular_component">
                        <goTerm id="GO:0042470">
                            <description>melanosome</description>
                            <evidence>IEA</evidence>
                        </goTerm>
                        <goTerm id="GO:0005737">
                            <description>cytoplasm</description>
                            <evidence>null</evidence>
                        </goTerm>
                    </goTermList>
                    <goTermList type="go_biological_process">
                        <goTerm id="GO:0006986">
                            <description>response to unfolded protein</description>
                            <evidence>NAS</evidence>
                        </goTerm>
                        <goTerm id="GO:0006457">
                            <description>protein folding</description>
                            <evidence>IEA</evidence>
                        </goTerm>
                        <goTerm id="GO:0032435">
                            <description>negative regulation of proteasomal ubiquitin-dependent protein catabolic process</description>
                            <evidence>IMP</evidence>
                        </goTerm>
                        <goTerm id="GO:0045429">
                            <description>positive regulation of nitric oxide biosynthetic process</description>
                            <evidence>ISS</evidence>
                        </goTerm>
                    </goTermList>
                    <goTermList type="go_molecular_function">
                        <goTerm id="GO:0030911">
                            <description>TPR domain binding</description>
                            <evidence>ISS</evidence>
                        </goTerm>
                        <goTerm id="GO:0003773">
                            <description>heat shock protein activity</description>
                            <evidence>null</evidence>
                        </goTerm>
                        <goTerm id="GO:0030235">
                            <description>nitric-oxide synthase regulator activity</description>
                            <evidence>ISS</evidence>
                        </goTerm>
                        <goTerm id="GO:0051082">
                            <description>unfolded protein binding</description>
                            <evidence>IEA</evidence>
                        </goTerm>
                        <goTerm id="GO:0005524">
                            <description>ATP binding</description>
                            <evidence>IEA</evidence>
                        </goTerm>
                    </goTermList>
                </feature>
            </featureList>
        </node>
        <node id="hsa-mir-517c">
            <nodeAppearance>
                <label value="hsa-mir-517c" show="false" alpha="0.0" position="E"/>
                <position xPos="-174.88992" yPos="-116.475525" zPos="0.0" fixed="true"/>
                <advancedPosition xPos="-1000.0" yPos="0.0" zPos="0.0" xFixed="true" yFixed="false" zFixed="false"/>
                <color red="128" green="128" blue="128"/>
                <size width="8" height="8"/>
                <alpha value="0.12"/>
                <highlight highlighted="false" size="6">
                    <color red="255" green="0" blue="0"/>
                </highlight>
                <shape value="Ellipse"/>
            </nodeAppearance>
            <featureList>
                <feature name="MIR" type="org.navigatorgl.feature.legacy.StringFeature">
                    <valuelist primaryIndex="0" onlyShowPrimary="true">
                        <value>aging_cancer</value>
                        <value>aging_cancer</value>
                        <value>aging_cancer</value>
                        <value>cancer</value>
                        <value>cancer</value>
                        <value>aging</value>
                    </valuelist>
                </feature>
            </featureList>
        </node>
        <node id="hsa-mir-517b">
            <nodeAppearance>
                <label value="hsa-mir-517b" show="false" alpha="0.0" position="E"/>
                <position xPos="796.854" yPos="-39.21582" zPos="0.0" fixed="true"/>
                <advancedPosition xPos="0.0" yPos="-500.0" zPos="0.0" xFixed="false" yFixed="true" zFixed="false"/>
                <color red="0" green="0" blue="204"/>
                <size width="26" height="26"/>
                <alpha value="0.12"/>
                <highlight highlighted="false" size="6">
                    <color red="255" green="0" blue="0"/>
                </highlight>
                <shape value="Ellipse"/>
            </nodeAppearance>
            <featureList>
                <feature name="MIR" type="org.navigatorgl.feature.legacy.StringFeature">
                    <valuelist primaryIndex="0" onlyShowPrimary="true">
                        <value>aging_cancer</value>
                        <value>aging_cancer</value>
                        <value>aging_cancer</value>
                        <value>aging_cancer</value>
                        <value>aging_cancer</value>
                        <value>cancer</value>
                        <value>cancer</value>
                        <value>cancer</value>
                    </valuelist>
                </feature>
            </featureList>
        </node>
        <node id="hsa-mir-517a">
            <nodeAppearance>
                <label value="hsa-mir-517a" show="false" alpha="0.0" position="E"/>
                <position xPos="-178.54715" yPos="-118.39404" zPos="0.0" fixed="true"/>
                <advancedPosition xPos="-1000.0" yPos="0.0" zPos="0.0" xFixed="true" yFixed="false" zFixed="false"/>
                <color red="128" green="128" blue="128"/>
                <size width="8" height="8"/>
                <alpha value="0.12"/>
                <highlight highlighted="false" size="6">
                    <color red="255" green="0" blue="0"/>
                </highlight>
                <shape value="Ellipse"/>
            </nodeAppearance>
            <featureList>
                <feature name="MIR" type="org.navigatorgl.feature.legacy.StringFeature">
                    <valuelist primaryIndex="0" onlyShowPrimary="true">
                        <value>aging_cancer</value>
                        <value>aging_cancer</value>
                        <value>aging_cancer</value>
                        <value>cancer</value>
                        <value>cancer</value>
                        <value>aging</value>
                    </valuelist>
                </feature>
            </featureList>
        </node>
        <node id="hsa-mir-140-3p">
            <nodeAppearance>
                <label value="hsa-mir-140-3p" show="false" alpha="0.0" position="E"/>
                <position xPos="-386.6792" yPos="-545.3325" zPos="0.0" fixed="true"/>
                <advancedPosition xPos="-1000.0" yPos="0.0" zPos="0.0" xFixed="true" yFixed="false" zFixed="false"/>
                <color red="255" green="0" blue="51"/>
                <size width="26" height="26"/>
                <alpha value="0.12"/>
                <highlight highlighted="false" size="6">
                    <color red="255" green="0" blue="0"/>
                </highlight>
                <shape value="Ellipse"/>
            </nodeAppearance>
            <featureList>
                <feature name="MIR" type="org.navigatorgl.feature.legacy.StringFeature">
                    <valuelist primaryIndex="0" onlyShowPrimary="true">
                        <value>aging_cancer</value>
                        <value>aging_cancer</value>
                        <value>aging_cancer</value>
                        <value>aging_cancer</value>
                        <value>aging_cancer</value>
                        <value>aging_cancer</value>
                        <value>aging_cancer</value>
                        <value>aging_cancer</value>
                        <value>aging_cancer</value>
                        <value>aging_cancer</value>
                        <value>aging_cancer</value>
                        <value>aging_cancer</value>
                        <value>aging_cancer</value>
                        <value>aging_cancer</value>
                        <value>aging_cancer</value>
                        <value>cancer</value>
                        <value>cancer</value>
                        <value>cancer</value>
                        <value>cancer</value>
                        <value>cancer</value>
                        <value>cancer</value>
                        <value>cancer</value>
                        <value>cancer</value>
                        <value>aging</value>
                        <value>aging</value>
                        <value>aging</value>
                        <value>aging</value>
                        <value>aging</value>
                        <value>aging</value>
                    </valuelist>
                </feature>
            </featureList>
        </node>
        <node id="P07949">
            <nodeAppearance>
                <label value="P07949" show="false" alpha="0.0" position="W"/>
                <position xPos="586.7858" yPos="-864.3309" zPos="0.0" fixed="true"/>
                <advancedPosition xPos="-400.0" yPos="-150.0" zPos="0.0" xFixed="false" yFixed="false" zFixed="false"/>
                <color red="255" green="0" blue="51"/>
                <size width="15" height="15"/>
                <alpha value="0.12"/>
                <highlight highlighted="false" size="12">
                    <color red="255" green="0" blue="0"/>
                </highlight>
                <shape value="Triangle (Down)"/>
            </nodeAppearance>
            <featureList>
                <feature name="APSP Hits" type="org.navigatorgl.feature.legacy.IntegerFeature">
                    <valuelist primaryIndex="0" mode="PRIMARY">
                        <value>206</value>
                    </valuelist>
                </feature>
                <feature name="Gene Name" type="org.navigatorgl.feature.legacy.StringFeature">
                    <valuelist primaryIndex="0" onlyShowPrimary="true">
                        <value>RET</value>
                    </valuelist>
                </feature>
                <feature name="GeneSymbol" type="org.navigatorgl.feature.legacy.StringFeature">
                    <valuelist primaryIndex="0" onlyShowPrimary="true">
                        <value>RET</value>
                    </valuelist>
                </feature>
                <feature name="GO Info" type="org.navigatorgl.feature.legacy.GOFeature">
                    <goCategory>C - Cellular Fate and Organization</goCategory>
                    <goTermList type="go_cellular_component">
                        <goTerm id="GO:0016021">
                            <description>integral to membrane</description>
                            <evidence>IEA</evidence>
                        </goTerm>
                    </goTermList>
                    <goTermList type="go_biological_process">
                        <goTerm id="GO:0007165">
                            <description>signal transduction</description>
                            <evidence>null</evidence>
                        </goTerm>
                        <goTerm id="GO:0007497">
                            <description>posterior midgut development</description>
                            <evidence>TAS</evidence>
                        </goTerm>
                        <goTerm id="GO:0006468">
                            <description>protein amino acid phosphorylation</description>
                            <evidence>null</evidence>
                        </goTerm>
                        <goTerm id="GO:0007156">
                            <description>homophilic cell adhesion</description>
                            <evidence>IEA</evidence>
                        </goTerm>
                    </goTermList>
                    <goTermList type="go_molecular_function">
                        <goTerm id="GO:0005509">
                            <description>calcium ion binding</description>
                            <evidence>IEA</evidence>
                        </goTerm>
                        <goTerm id="GO:0004872">
                            <description>receptor activity</description>
                            <evidence>null</evidence>
                        </goTerm>
                        <goTerm id="GO:0004713">
                            <description>protein-tyrosine kinase activity</description>
                            <evidence>null</evidence>
                        </goTerm>
                        <goTerm id="GO:0004714">
                            <description>transmembrane receptor protein tyrosine kinase activity</description>
                            <evidence>IEA</evidence>
                        </goTerm>
                        <goTerm id="GO:0005524">
                            <description>ATP binding</description>
                            <evidence>IEA</evidence>
                        </goTerm>
                    </goTermList>
                </feature>
            </featureList>
        </node>
        <node id="hsa-mir-193a-5p">
            <nodeAppearance>
                <label value="hsa-mir-193a-5p" show="false" alpha="0.0" position="E"/>
                <position xPos="796.854" yPos="-703.35583" zPos="0.0" fixed="true"/>
                <advancedPosition xPos="-1000.0" yPos="0.0" zPos="0.0" xFixed="true" yFixed="false" zFixed="false"/>
                <color red="0" green="0" blue="204"/>
                <size width="26" height="26"/>
                <alpha value="0.12"/>
                <highlight highlighted="false" size="6">
                    <color red="255" green="0" blue="0"/>
                </highlight>
                <shape value="Ellipse"/>
            </nodeAppearance>
            <featureList>
                <feature name="MIR" type="org.navigatorgl.feature.legacy.StringFeature">
                    <valuelist primaryIndex="0" onlyShowPrimary="true">
                        <value>aging_cancer</value>
                        <value>aging_cancer</value>
                        <value>aging_cancer</value>
                        <value>aging_cancer</value>
                        <value>aging_cancer</value>
                        <value>aging_cancer</value>
                        <value>cancer</value>
                        <value>cancer</value>
                        <value>cancer</value>
                        <value>cancer</value>
                        <value>aging</value>
                    </valuelist>
                </feature>
            </featureList>
        </node>
        <node id="hsa-mir-885-3p">
            <nodeAppearance>
                <label value="hsa-mir-885-3p" show="false" alpha="0.0" position="E"/>
                <position xPos="-769.9405" yPos="-825.8903" zPos="0.0" fixed="true"/>
                <advancedPosition xPos="-1000.0" yPos="0.0" zPos="0.0" xFixed="true" yFixed="false" zFixed="false"/>
                <color red="0" green="0" blue="153"/>
                <size width="26" height="26"/>
                <alpha value="0.12"/>
                <highlight highlighted="false" size="6">
                    <color red="255" green="0" blue="0"/>
                </highlight>
                <shape value="Ellipse"/>
            </nodeAppearance>
            <featureList>
                <feature name="MIR" type="org.navigatorgl.feature.legacy.StringFeature">
                    <valuelist primaryIndex="0" onlyShowPrimary="true">
                        <value>aging_cancer</value>
                        <value>aging_cancer</value>
                        <value>aging_cancer</value>
                        <value>aging_cancer</value>
                        <value>aging_cancer</value>
                        <value>aging_cancer</value>
                        <value>aging_cancer</value>
                        <value>aging_cancer</value>
                        <value>aging_cancer</value>
                        <value>aging_cancer</value>
                        <value>aging_cancer</value>
                        <value>aging_cancer</value>
                        <value>cancer</value>
                        <value>cancer</value>
                        <value>cancer</value>
                        <value>cancer</value>
                        <value>cancer</value>
                        <value>cancer</value>
                        <value>cancer</value>
                        <value>cancer</value>
                        <value>cancer</value>
                        <value>cancer</value>
                        <value>aging</value>
                    </valuelist>
                </feature>
            </featureList>
        </node>
        <node id="hsa-mir-524-3p">
            <nodeAppearance>
                <label value="hsa-mir-524-3p" show="false" alpha="0.0" position="E"/>
                <position xPos="-41.832085" yPos="-606.2148" zPos="0.0" fixed="true"/>
                <advancedPosition xPos="0.0" yPos="-500.0" zPos="0.0" xFixed="false" yFixed="true" zFixed="false"/>
                <color red="128" green="128" blue="128"/>
                <size width="8" height="8"/>
                <alpha value="0.12"/>
                <highlight highlighted="false" size="6">
                    <color red="255" green="0" blue="0"/>
                </highlight>
                <shape value="Ellipse"/>
            </nodeAppearance>
            <featureList>
                <feature name="MIR" type="org.navigatorgl.feature.legacy.StringFeature">
                    <valuelist primaryIndex="0" onlyShowPrimary="true">
                        <value>aging_cancer</value>
                        <value>aging_cancer</value>
                        <value>cancer</value>
                    </valuelist>
                </feature>
            </featureList>
        </node>
        <node id="hsa-mir-507">
            <nodeAppearance>
                <label value="hsa-mir-507" show="false" alpha="0.0" position="E"/>
                <position xPos="-251.31851" yPos="-237.93939" zPos="0.0" fixed="true"/>
                <advancedPosition xPos="-1000.0" yPos="0.0" zPos="0.0" xFixed="true" yFixed="false" zFixed="false"/>
                <color red="128" green="128" blue="128"/>
                <size width="8" height="8"/>
                <alpha value="0.12"/>
                <highlight highlighted="false" size="6">
                    <color red="255" green="0" blue="0"/>
                </highlight>
                <shape value="Ellipse"/>
            </nodeAppearance>
            <featureList>
                <feature name="MIR" type="org.navigatorgl.feature.legacy.StringFeature">
                    <valuelist primaryIndex="0" onlyShowPrimary="true">
                        <value>aging_cancer</value>
                        <value>aging_cancer</value>
                        <value>aging_cancer</value>
                        <value>aging_cancer</value>
                        <value>aging_cancer</value>
                        <value>aging_cancer</value>
                        <value>aging_cancer</value>
                        <value>aging_cancer</value>
                        <value>aging_cancer</value>
                        <value>aging_cancer</value>
                        <value>aging_cancer</value>
                        <value>aging_cancer</value>
                        <value>aging_cancer</value>
                        <value>aging_cancer</value>
                        <value>aging_cancer</value>
                        <value>aging_cancer</value>
                        <value>aging_cancer</value>
                        <value>aging_cancer</value>
                        <value>aging_cancer</value>
                        <value>cancer</value>
                        <value>cancer</value>
                        <value>cancer</value>
                        <value>cancer</value>
                        <value>cancer</value>
                        <value>cancer</value>
                        <value>cancer</value>
                        <value>cancer</value>
                        <value>cancer</value>
                        <value>cancer</value>
                        <value>cancer</value>
                        <value>cancer</value>
                        <value>aging</value>
                        <value>aging</value>
                        <value>aging</value>
                        <value>aging</value>
                    </valuelist>
                </feature>
            </featureList>
        </node>
        <node id="hsa-mir-506">
            <nodeAppearance>
                <label value="hsa-mir-506" show="false" alpha="0.0" position="E"/>
                <position xPos="-251.3428" yPos="-242.07" zPos="0.0" fixed="true"/>
                <advancedPosition xPos="-1000.0" yPos="0.0" zPos="0.0" xFixed="true" yFixed="false" zFixed="false"/>
                <color red="128" green="128" blue="128"/>
                <size width="8" height="8"/>
                <alpha value="0.12"/>
                <highlight highlighted="false" size="6">
                    <color red="255" green="0" blue="0"/>
                </highlight>
                <shape value="Ellipse"/>
            </nodeAppearance>
            <featureList>
                <feature name="MIR" type="org.navigatorgl.feature.legacy.StringFeature">
                    <valuelist primaryIndex="0" onlyShowPrimary="true">
                        <value>aging_cancer</value>
                        <value>aging_cancer</value>
                        <value>aging_cancer</value>
                        <value>aging_cancer</value>
                        <value>aging_cancer</value>
                        <value>aging_cancer</value>
                        <value>aging_cancer</value>
                        <value>aging_cancer</value>
                        <value>aging_cancer</value>
                        <value>aging_cancer</value>
                        <value>aging_cancer</value>
                        <value>aging_cancer</value>
                        <value>aging_cancer</value>
                        <value>aging_cancer</value>
                        <value>aging_cancer</value>
                        <value>aging_cancer</value>
                        <value>aging_cancer</value>
                        <value>aging_cancer</value>
                        <value>aging_cancer</value>
                        <value>aging_cancer</value>
                        <value>aging_cancer</value>
                        <value>aging_cancer</value>
                        <value>aging_cancer</value>
                        <value>aging_cancer</value>
                        <value>aging_cancer</value>
                        <value>cancer</value>
                        <value>cancer</value>
                        <value>cancer</value>
                        <value>cancer</value>
                        <value>cancer</value>
                        <value>cancer</value>
                        <value>cancer</value>
                        <value>cancer</value>
                        <value>cancer</value>
                        <value>cancer</value>
                        <value>cancer</value>
                        <value>cancer</value>
                        <value>cancer</value>
                        <value>cancer</value>
                        <value>cancer</value>
                        <value>cancer</value>
                        <value>cancer</value>
                        <value>aging</value>
                        <value>aging</value>
                        <value>aging</value>
                        <value>aging</value>
                        <value>aging</value>
                        <value>aging</value>
                        <value>aging</value>
                        <value>aging</value>
                    </valuelist>
                </feature>
            </featureList>
        </node>
        <node id="hsa-mir-505">
            <nodeAppearance>
                <label value="hsa-mir-505" show="false" alpha="0.0" position="E"/>
                <position xPos="26.919243" yPos="-251.96954" zPos="0.0" fixed="true"/>
                <advancedPosition xPos="-1000.0" yPos="0.0" zPos="0.0" xFixed="true" yFixed="false" zFixed="false"/>
                <color red="128" green="128" blue="128"/>
                <size width="8" height="8"/>
                <alpha value="0.12"/>
                <highlight highlighted="false" size="6">
                    <color red="255" green="0" blue="0"/>
                </highlight>
                <shape value="Ellipse"/>
            </nodeAppearance>
            <featureList>
                <feature name="MIR" type="org.navigatorgl.feature.legacy.StringFeature">
                    <valuelist primaryIndex="0" onlyShowPrimary="true">
                        <value>aging_cancer</value>
                        <value>aging_cancer</value>
                        <value>aging_cancer</value>
                        <value>aging_cancer</value>
                        <value>aging_cancer</value>
                        <value>aging_cancer</value>
                        <value>aging_cancer</value>
                        <value>aging_cancer</value>
                        <value>aging_cancer</value>
                        <value>aging_cancer</value>
                        <value>aging_cancer</value>
                        <value>aging_cancer</value>
                        <value>aging_cancer</value>
                        <value>cancer</value>
                        <value>cancer</value>
                        <value>cancer</value>
                        <value>cancer</value>
                        <value>cancer</value>
                        <value>cancer</value>
                        <value>cancer</value>
                        <value>cancer</value>
                        <value>cancer</value>
                        <value>cancer</value>
                        <value>cancer</value>
                        <value>cancer</value>
                        <value>aging</value>
                    </valuelist>
                </feature>
            </featureList>
        </node>
        <node id="hsa-mir-504">
            <nodeAppearance>
                <label value="hsa-mir-504" show="false" alpha="0.0" position="E"/>
                <position xPos="27.068779" yPos="-249.91022" zPos="0.0" fixed="true"/>
                <advancedPosition xPos="-1000.0" yPos="0.0" zPos="0.0" xFixed="true" yFixed="false" zFixed="false"/>
                <color red="128" green="128" blue="128"/>
                <size width="8" height="8"/>
                <alpha value="0.12"/>
                <highlight highlighted="false" size="6">
                    <color red="255" green="0" blue="0"/>
                </highlight>
                <shape value="Ellipse"/>
            </nodeAppearance>
            <featureList>
                <feature name="MIR" type="org.navigatorgl.feature.legacy.StringFeature">
                    <valuelist primaryIndex="0" onlyShowPrimary="true">
                        <value>aging_cancer</value>
                        <value>aging_cancer</value>
                        <value>aging_cancer</value>
                        <value>aging_cancer</value>
                        <value>aging_cancer</value>
                        <value>aging_cancer</value>
                        <value>aging_cancer</value>
                        <value>aging_cancer</value>
                        <value>cancer</value>
                        <value>cancer</value>
                        <value>cancer</value>
                        <value>cancer</value>
                        <value>cancer</value>
                        <value>cancer</value>
                        <value>cancer</value>
                        <value>cancer</value>
                        <value>aging</value>
                    </valuelist>
                </feature>
            </featureList>
        </node>
        <node id="hsa-mir-503">
            <nodeAppearance>
                <label value="hsa-mir-503" show="false" alpha="0.0" position="E"/>
                <position xPos="27.18853" yPos="-247.84863" zPos="0.0" fixed="true"/>
                <advancedPosition xPos="-1000.0" yPos="0.0" zPos="0.0" xFixed="true" yFixed="false" zFixed="false"/>
                <color red="128" green="128" blue="128"/>
                <size width="8" height="8"/>
                <alpha value="0.12"/>
                <highlight highlighted="false" size="6">
                    <color red="255" green="0" blue="0"/>
                </highlight>
                <shape value="Ellipse"/>
            </nodeAppearance>
            <featureList>
                <feature name="MIR" type="org.navigatorgl.feature.legacy.StringFeature">
                    <valuelist primaryIndex="0" onlyShowPrimary="true">
                        <value>aging_cancer</value>
                        <value>aging_cancer</value>
                        <value>aging_cancer</value>
                        <value>aging_cancer</value>
                        <value>aging_cancer</value>
                        <value>aging_cancer</value>
                        <value>aging_cancer</value>
                        <value>aging_cancer</value>
                        <value>aging_cancer</value>
                        <value>aging_cancer</value>
                        <value>aging_cancer</value>
                        <value>aging_cancer</value>
                        <value>aging_cancer</value>
                        <value>aging_cancer</value>
                        <value>aging_cancer</value>
                        <value>aging_cancer</value>
                        <value>aging_cancer</value>
                        <value>aging_cancer</value>
                        <value>aging_cancer</value>
                        <value>aging_cancer</value>
                        <value>aging_cancer</value>
                        <value>aging_cancer</value>
                        <value>aging_cancer</value>
                        <value>aging_cancer</value>
                        <value>cancer</value>
                        <value>cancer</value>
                        <value>cancer</value>
                        <value>cancer</value>
                        <value>cancer</value>
                        <value>cancer</value>
                        <value>cancer</value>
                        <value>cancer</value>
                        <value>cancer</value>
                        <value>cancer</value>
                        <value>cancer</value>
                        <value>cancer</value>
                        <value>cancer</value>
                        <value>cancer</value>
                        <value>cancer</value>
                        <value>cancer</value>
                        <value>cancer</value>
                        <value>cancer</value>
                        <value>cancer</value>
                        <value>aging</value>
                        <value>aging</value>
                        <value>aging</value>
                        <value>aging</value>
                        <value>aging</value>
                    </valuelist>
                </feature>
            </featureList>
        </node>
        <node id="hsa-mir-500">
            <nodeAppearance>
                <label value="hsa-mir-500" show="false" alpha="0.0" position="E"/>
                <position xPos="-250.68265" yPos="-254.43845" zPos="0.0" fixed="true"/>
                <advancedPosition xPos="-1000.0" yPos="0.0" zPos="0.0" xFixed="true" yFixed="false" zFixed="false"/>
                <color red="128" green="128" blue="128"/>
                <size width="8" height="8"/>
                <alpha value="0.12"/>
                <highlight highlighted="false" size="6">
                    <color red="255" green="0" blue="0"/>
                </highlight>
                <shape value="Ellipse"/>
            </nodeAppearance>
            <featureList>
                <feature name="MIR" type="org.navigatorgl.feature.legacy.StringFeature">
                    <valuelist primaryIndex="0" onlyShowPrimary="true">
                        <value>aging_cancer</value>
                        <value>aging_cancer</value>
                        <value>aging_cancer</value>
                        <value>aging_cancer</value>
                        <value>aging_cancer</value>
                        <value>aging_cancer</value>
                        <value>aging_cancer</value>
                        <value>aging_cancer</value>
                        <value>aging_cancer</value>
                        <value>aging_cancer</value>
                        <value>aging_cancer</value>
                        <value>aging_cancer</value>
                        <value>aging_cancer</value>
                        <value>aging_cancer</value>
                        <value>aging_cancer</value>
                        <value>cancer</value>
                        <value>cancer</value>
                        <value>cancer</value>
                        <value>cancer</value>
                        <value>cancer</value>
                        <value>cancer</value>
                        <value>cancer</value>
                        <value>cancer</value>
                        <value>cancer</value>
                        <value>cancer</value>
                        <value>cancer</value>
                        <value>aging</value>
                        <value>aging</value>
                        <value>aging</value>
                    </valuelist>
                </feature>
            </featureList>
        </node>
        <node id="hsa-mir-1289">
            <nodeAppearance>
                <label value="hsa-mir-1289" show="false" alpha="0.0" position="NW"/>
                <position xPos="-91.06705" yPos="-718.1516" zPos="0.0" fixed="true"/>
                <advancedPosition xPos="0.0" yPos="-500.0" zPos="0.0" xFixed="false" yFixed="true" zFixed="false"/>
                <color red="128" green="128" blue="128"/>
                <size width="8" height="8"/>
                <alpha value="0.12"/>
                <highlight highlighted="false" size="6">
                    <color red="255" green="0" blue="0"/>
                </highlight>
                <shape value="Ellipse"/>
            </nodeAppearance>
            <featureList>
                <feature name="MIR" type="org.navigatorgl.feature.legacy.StringFeature">
                    <valuelist primaryIndex="0" onlyShowPrimary="true">
                        <value>aging_cancer</value>
                        <value>aging_cancer</value>
                        <value>cancer</value>
                        <value>cancer</value>
                    </valuelist>
                </feature>
            </featureList>
        </node>
        <node id="Q02643">
            <nodeAppearance>
                <label value="Q02643" show="false" alpha="0.0" position="E"/>
                <position xPos="269.7676" yPos="54.72003" zPos="0.0" fixed="true"/>
                <advancedPosition xPos="400.0" yPos="-400.0" zPos="0.0" xFixed="false" yFixed="false" zFixed="false"/>
                <color red="0" green="0" blue="255"/>
                <size width="15" height="15"/>
                <alpha value="0.12"/>
                <highlight highlighted="false" size="12">
                    <color red="255" green="0" blue="0"/>
                </highlight>
                <shape value="Triangle (Up)"/>
            </nodeAppearance>
            <featureList>
                <feature name="APSP Hits" type="org.navigatorgl.feature.legacy.IntegerFeature">
                    <valuelist primaryIndex="0" mode="PRIMARY">
                        <value>0</value>
                    </valuelist>
                </feature>
                <feature name="Gene Name" type="org.navigatorgl.feature.legacy.StringFeature">
                    <valuelist primaryIndex="0" onlyShowPrimary="true">
                        <value>GHRHR</value>
                    </valuelist>
                </feature>
                <feature name="GeneSymbol" type="org.navigatorgl.feature.legacy.StringFeature">
                    <valuelist primaryIndex="0" onlyShowPrimary="true">
                        <value>GHRHR</value>
                    </valuelist>
                </feature>
                <feature name="GO Info" type="org.navigatorgl.feature.legacy.GOFeature">
                    <goCategory>C - Cellular Fate and Organization</goCategory>
                    <goTermList type="go_cellular_component">
                        <goTerm id="GO:0005640">
                            <description>nuclear outer membrane</description>
                            <evidence>IDA</evidence>
                        </goTerm>
                        <goTerm id="GO:0009986">
                            <description>cell surface</description>
                            <evidence>IDA</evidence>
                        </goTerm>
                        <goTerm id="GO:0005886">
                            <description>plasma membrane</description>
                            <evidence>null</evidence>
                        </goTerm>
                        <goTerm id="GO:0005637">
                            <description>nuclear inner membrane</description>
                            <evidence>IDA</evidence>
                        </goTerm>
                        <goTerm id="GO:0016021">
                            <description>integral to membrane</description>
                            <evidence>null</evidence>
                        </goTerm>
                        <goTerm id="GO:0030141">
                            <description>secretory granule</description>
                            <evidence>IDA</evidence>
                        </goTerm>
                        <goTerm id="GO:0016363">
                            <description>nuclear matrix</description>
                            <evidence>IDA</evidence>
                        </goTerm>
                    </goTermList>
                    <goTermList type="go_biological_process">
                        <goTerm id="GO:0007190">
                            <description>adenylate cyclase activation</description>
                            <evidence>TAS</evidence>
                        </goTerm>
                        <goTerm id="GO:0043627">
                            <description>response to estrogen stimulus</description>
                            <evidence>IDA</evidence>
                        </goTerm>
                        <goTerm id="GO:0008284">
                            <description>positive regulation of cell proliferation</description>
                            <evidence>IDA</evidence>
                        </goTerm>
                        <goTerm id="GO:0001501">
                            <description>skeletal development</description>
                            <evidence>null</evidence>
                        </goTerm>
                        <goTerm id="GO:0043568">
                            <description>positive regulation of insulin-like growth factor receptor signaling pathway</description>
                            <evidence>NAS</evidence>
                        </goTerm>
                        <goTerm id="GO:0030819">
                            <description>positive regulation of cAMP biosynthetic process</description>
                            <evidence>IDA</evidence>
                        </goTerm>
                        <goTerm id="GO:0051384">
                            <description>response to glucocorticoid stimulus</description>
                            <evidence>IDA</evidence>
                        </goTerm>
                        <goTerm id="GO:0040018">
                            <description>positive regulation of body size</description>
                            <evidence>IMP</evidence>
                        </goTerm>
                        <goTerm id="GO:0007189">
                            <description>G-protein signaling, adenylate cyclase activating pathway</description>
                            <evidence>IDA</evidence>
                        </goTerm>
                    </goTermList>
                    <goTermList type="go_molecular_function">
                        <goTerm id="GO:0019838">
                            <description>growth factor binding</description>
                            <evidence>IPI</evidence>
                        </goTerm>
                        <goTerm id="GO:0004930">
                            <description>G-protein coupled receptor activity</description>
                            <evidence>TAS</evidence>
                        </goTerm>
                        <goTerm id="GO:0016520">
                            <description>growth hormone-releasing hormone receptor activity</description>
                            <evidence>IMP</evidence>
                        </goTerm>
                        <goTerm id="GO:0017046">
                            <description>peptide hormone binding</description>
                            <evidence>IPI</evidence>
                        </goTerm>
                    </goTermList>
                </feature>
            </featureList>
        </node>
        <node id="hsa-mir-1288">
            <nodeAppearance>
                <label value="hsa-mir-1288" show="false" alpha="0.0" position="W"/>
                <position xPos="-122.60953" yPos="-604.1491" zPos="0.0" fixed="true"/>
                <advancedPosition xPos="0.0" yPos="-500.0" zPos="0.0" xFixed="false" yFixed="true" zFixed="false"/>
                <color red="128" green="128" blue="128"/>
                <size width="8" height="8"/>
                <alpha value="0.12"/>
                <highlight highlighted="false" size="6">
                    <color red="255" green="0" blue="0"/>
                </highlight>
                <shape value="Ellipse"/>
            </nodeAppearance>
            <featureList>
                <feature name="MIR" type="org.navigatorgl.feature.legacy.StringFeature">
                    <valuelist primaryIndex="0" onlyShowPrimary="true">
                        <value>aging_cancer</value>
                        <value>aging_cancer</value>
                        <value>cancer</value>
                    </valuelist>
                </feature>
            </featureList>
        </node>
        <node id="hsa-mir-1287">
            <nodeAppearance>
                <label value="hsa-mir-1287" show="false" alpha="0.0" position="E"/>
                <position xPos="-117.3594" yPos="-101.5772" zPos="0.0" fixed="true"/>
                <advancedPosition xPos="-1000.0" yPos="0.0" zPos="0.0" xFixed="true" yFixed="false" zFixed="false"/>
                <color red="128" green="128" blue="128"/>
                <size width="8" height="8"/>
                <alpha value="0.12"/>
                <highlight highlighted="false" size="6">
                    <color red="255" green="0" blue="0"/>
                </highlight>
                <shape value="Ellipse"/>
            </nodeAppearance>
            <featureList>
                <feature name="MIR" type="org.navigatorgl.feature.legacy.StringFeature">
                    <valuelist primaryIndex="0" onlyShowPrimary="true">
                        <value>aging_cancer</value>
                        <value>aging_cancer</value>
                        <value>cancer</value>
                        <value>aging</value>
                    </valuelist>
                </feature>
            </featureList>
        </node>
        <node id="hsa-mir-490-5p">
            <nodeAppearance>
                <label value="hsa-mir-490-5p" show="false" alpha="0.0" position="E"/>
                <position xPos="26.527641" yPos="-256.08112" zPos="0.0" fixed="true"/>
                <advancedPosition xPos="-1000.0" yPos="0.0" zPos="0.0" xFixed="true" yFixed="false" zFixed="false"/>
                <color red="128" green="128" blue="128"/>
                <size width="8" height="8"/>
                <alpha value="0.12"/>
                <highlight highlighted="false" size="6">
                    <color red="255" green="0" blue="0"/>
                </highlight>
                <shape value="Ellipse"/>
            </nodeAppearance>
            <featureList>
                <feature name="MIR" type="org.navigatorgl.feature.legacy.StringFeature">
                    <valuelist primaryIndex="0" onlyShowPrimary="true">
                        <value>aging_cancer</value>
                        <value>aging_cancer</value>
                        <value>aging_cancer</value>
                        <value>aging_cancer</value>
                        <value>aging_cancer</value>
                        <value>aging_cancer</value>
                        <value>aging_cancer</value>
                        <value>aging_cancer</value>
                        <value>aging_cancer</value>
                        <value>aging_cancer</value>
                        <value>aging_cancer</value>
                        <value>cancer</value>
                        <value>cancer</value>
                        <value>cancer</value>
                        <value>cancer</value>
                        <value>cancer</value>
                        <value>cancer</value>
                        <value>cancer</value>
                        <value>cancer</value>
                        <value>cancer</value>
                        <value>cancer</value>
                        <value>aging</value>
                    </valuelist>
                </feature>
            </featureList>
        </node>
        <node id="hsa-mir-1286">
            <nodeAppearance>
                <label value="hsa-mir-1286" show="false" alpha="0.0" position="E"/>
                <position xPos="796.854" yPos="-841.7179" zPos="0.0" fixed="true"/>
                <advancedPosition xPos="0.0" yPos="-500.0" zPos="0.0" xFixed="false" yFixed="true" zFixed="false"/>
                <color red="0" green="0" blue="204"/>
                <size width="26" height="26"/>
                <alpha value="0.12"/>
                <highlight highlighted="false" size="6">
                    <color red="255" green="0" blue="0"/>
                </highlight>
                <shape value="Ellipse"/>
            </nodeAppearance>
            <featureList>
                <feature name="MIR" type="org.navigatorgl.feature.legacy.StringFeature">
                    <valuelist primaryIndex="0" onlyShowPrimary="true">
                        <value>aging_cancer</value>
                        <value>cancer</value>
                    </valuelist>
                </feature>
            </featureList>
        </node>
        <node id="hsa-mir-1285">
            <nodeAppearance>
                <label value="hsa-mir-1285" show="false" alpha="0.0" position="W"/>
                <position xPos="-140.278" yPos="-625.36926" zPos="0.0" fixed="true"/>
                <advancedPosition xPos="0.0" yPos="-500.0" zPos="0.0" xFixed="false" yFixed="true" zFixed="false"/>
                <color red="128" green="128" blue="128"/>
                <size width="8" height="8"/>
                <alpha value="0.12"/>
                <highlight highlighted="false" size="6">
                    <color red="255" green="0" blue="0"/>
                </highlight>
                <shape value="Ellipse"/>
            </nodeAppearance>
            <featureList>
                <feature name="MIR" type="org.navigatorgl.feature.legacy.StringFeature">
                    <valuelist primaryIndex="0" onlyShowPrimary="true">
                        <value>aging_cancer</value>
                        <value>aging_cancer</value>
                        <value>aging_cancer</value>
                        <value>aging_cancer</value>
                        <value>cancer</value>
                        <value>cancer</value>
                        <value>cancer</value>
                        <value>cancer</value>
                    </valuelist>
                </feature>
            </featureList>
        </node>
        <node id="P05412">
            <nodeAppearance>
                <label value="P05412" show="false" alpha="0.0" position="W"/>
                <position xPos="-441.34848" yPos="-695.80164" zPos="0.0" fixed="true"/>
                <advancedPosition xPos="-200.0" yPos="-150.0" zPos="0.0" xFixed="false" yFixed="false" zFixed="false"/>
                <color red="255" green="0" blue="51"/>
                <size width="15" height="15"/>
                <alpha value="0.12"/>
                <highlight highlighted="false" size="12">
                    <color red="255" green="0" blue="0"/>
                </highlight>
                <shape value="Triangle (Down)"/>
            </nodeAppearance>
            <featureList>
                <feature name="APSP Hits" type="org.navigatorgl.feature.legacy.IntegerFeature">
                    <valuelist primaryIndex="0" mode="PRIMARY">
                        <value>376</value>
                    </valuelist>
                </feature>
                <feature name="Gene Name" type="org.navigatorgl.feature.legacy.StringFeature">
                    <valuelist primaryIndex="0" onlyShowPrimary="true">
                        <value>JUN</value>
                    </valuelist>
                </feature>
                <feature name="GeneSymbol" type="org.navigatorgl.feature.legacy.StringFeature">
                    <valuelist primaryIndex="0" onlyShowPrimary="true">
                        <value>JUN</value>
                    </valuelist>
                </feature>
                <feature name="GO Info" type="org.navigatorgl.feature.legacy.GOFeature">
                    <goCategory>C - Cellular Fate and Organization</goCategory>
                    <goTermList type="go_cellular_component">
                        <goTerm id="GO:0000228">
                            <description>nuclear chromosome</description>
                            <evidence>TAS</evidence>
                        </goTerm>
                        <goTerm id="GO:0005829">
                            <description>cytosol</description>
                            <evidence>EXP</evidence>
                        </goTerm>
                    </goTermList>
                    <goTermList type="go_biological_process">
                        <goTerm id="GO:0007184">
                            <description>SMAD protein nuclear translocation</description>
                            <evidence>IDA</evidence>
                        </goTerm>
                        <goTerm id="GO:0007179">
                            <description>transforming growth factor beta receptor signaling pathway</description>
                            <evidence>IDA</evidence>
                        </goTerm>
                        <goTerm id="GO:0006350">
                            <description>transcription</description>
                            <evidence>IEA</evidence>
                        </goTerm>
                    </goTermList>
                    <goTermList type="go_molecular_function">
                        <goTerm id="GO:0005515">
                            <description>protein binding</description>
                            <evidence>IPI</evidence>
                        </goTerm>
                        <goTerm id="GO:0003700">
                            <description>transcription factor activity</description>
                            <evidence>null</evidence>
                        </goTerm>
                        <goTerm id="GO:0003702">
                            <description>RNA polymerase II transcription factor activity</description>
                            <evidence>null</evidence>
                        </goTerm>
                        <goTerm id="GO:0046983">
                            <description>protein dimerization activity</description>
                            <evidence>IEA</evidence>
                        </goTerm>
                        <goTerm id="GO:0005100">
                            <description>Rho GTPase activator activity</description>
                            <evidence>IDA</evidence>
                        </goTerm>
                        <goTerm id="GO:0008134">
                            <description>transcription factor binding</description>
                            <evidence>IPI</evidence>
                        </goTerm>
                    </goTermList>
                </feature>
            </featureList>
        </node>
        <node id="hsa-mir-1284">
            <nodeAppearance>
                <label value="hsa-mir-1284" show="false" alpha="0.0" position="E"/>
                <position xPos="-121.48318" yPos="-101.79717" zPos="0.0" fixed="true"/>
                <advancedPosition xPos="-1000.0" yPos="0.0" zPos="0.0" xFixed="true" yFixed="false" zFixed="false"/>
                <color red="128" green="128" blue="128"/>
                <size width="8" height="8"/>
                <alpha value="0.12"/>
                <highlight highlighted="false" size="6">
                    <color red="255" green="0" blue="0"/>
                </highlight>
                <shape value="Ellipse"/>
            </nodeAppearance>
            <featureList>
                <feature name="MIR" type="org.navigatorgl.feature.legacy.StringFeature">
                    <valuelist primaryIndex="0" onlyShowPrimary="true">
                        <value>aging_cancer</value>
                        <value>aging_cancer</value>
                        <value>aging_cancer</value>
                        <value>aging_cancer</value>
                        <value>aging_cancer</value>
                        <value>aging_cancer</value>
                        <value>aging_cancer</value>
                        <value>aging_cancer</value>
                        <value>aging_cancer</value>
                        <value>aging_cancer</value>
                        <value>cancer</value>
                        <value>cancer</value>
                        <value>cancer</value>
                        <value>cancer</value>
                        <value>cancer</value>
                        <value>cancer</value>
                        <value>cancer</value>
                        <value>aging</value>
                        <value>aging</value>
                        <value>aging</value>
                    </valuelist>
                </feature>
            </featureList>
        </node>
        <node id="hsa-mir-1283">
            <nodeAppearance>
                <label value="hsa-mir-1283" show="false" alpha="0.0" position="E"/>
                <position xPos="-125.599625" yPos="-102.13964" zPos="0.0" fixed="true"/>
                <advancedPosition xPos="-1000.0" yPos="0.0" zPos="0.0" xFixed="true" yFixed="false" zFixed="false"/>
                <color red="128" green="128" blue="128"/>
                <size width="8" height="8"/>
                <alpha value="0.12"/>
                <highlight highlighted="false" size="6">
                    <color red="255" green="0" blue="0"/>
                </highlight>
                <shape value="Ellipse"/>
            </nodeAppearance>
            <featureList>
                <feature name="MIR" type="org.navigatorgl.feature.legacy.StringFeature">
                    <valuelist primaryIndex="0" onlyShowPrimary="true">
                        <value>aging_cancer</value>
                        <value>aging_cancer</value>
                        <value>aging_cancer</value>
                        <value>aging_cancer</value>
                        <value>aging_cancer</value>
                        <value>aging_cancer</value>
                        <value>aging_cancer</value>
                        <value>aging_cancer</value>
                        <value>aging_cancer</value>
                        <value>aging_cancer</value>
                        <value>aging_cancer</value>
                        <value>aging_cancer</value>
                        <value>cancer</value>
                        <value>cancer</value>
                        <value>cancer</value>
                        <value>cancer</value>
                        <value>cancer</value>
                        <value>cancer</value>
                        <value>cancer</value>
                        <value>aging</value>
                        <value>aging</value>
                    </valuelist>
                </feature>
            </featureList>
        </node>
        <node id="hsa-mir-1282">
            <nodeAppearance>
                <label value="hsa-mir-1282" show="false" alpha="0.0" position="E"/>
                <position xPos="-39.825054" yPos="-701.36444" zPos="0.0" fixed="true"/>
                <advancedPosition xPos="0.0" yPos="-500.0" zPos="0.0" xFixed="false" yFixed="true" zFixed="false"/>
                <color red="128" green="128" blue="128"/>
                <size width="8" height="8"/>
                <alpha value="0.12"/>
                <highlight highlighted="false" size="6">
                    <color red="255" green="0" blue="0"/>
                </highlight>
                <shape value="Ellipse"/>
            </nodeAppearance>
            <featureList>
                <feature name="MIR" type="org.navigatorgl.feature.legacy.StringFeature">
                    <valuelist primaryIndex="0" onlyShowPrimary="true">
                        <value>aging_cancer</value>
                        <value>aging_cancer</value>
                        <value>aging_cancer</value>
                        <value>cancer</value>
                        <value>cancer</value>
                    </valuelist>
                </feature>
            </featureList>
        </node>
        <node id="hsa-mir-519b-5p">
            <nodeAppearance>
                <label value="hsa-mir-519b-5p" show="false" alpha="0.0" position="E"/>
                <position xPos="-776.8653" yPos="-804.1606" zPos="0.0" fixed="true"/>
                <advancedPosition xPos="-1000.0" yPos="0.0" zPos="0.0" xFixed="true" yFixed="false" zFixed="false"/>
                <color red="0" green="0" blue="153"/>
                <size width="26" height="26"/>
                <alpha value="0.12"/>
                <highlight highlighted="false" size="6">
                    <color red="255" green="0" blue="0"/>
                </highlight>
                <shape value="Ellipse"/>
            </nodeAppearance>
            <featureList>
                <feature name="MIR" type="org.navigatorgl.feature.legacy.StringFeature">
                    <valuelist primaryIndex="0" onlyShowPrimary="true">
                        <value>aging_cancer</value>
                        <value>aging_cancer</value>
                        <value>aging_cancer</value>
                        <value>aging_cancer</value>
                        <value>aging_cancer</value>
                        <value>aging_cancer</value>
                        <value>cancer</value>
                        <value>cancer</value>
                        <value>cancer</value>
                        <value>cancer</value>
                        <value>cancer</value>
                        <value>aging</value>
                    </valuelist>
                </feature>
            </featureList>
        </node>
        <node id="hsa-mir-1280">
            <nodeAppearance>
                <label value="hsa-mir-1280" show="false" alpha="0.0" position="E"/>
                <position xPos="-49.243683" yPos="-708.65533" zPos="0.0" fixed="true"/>
                <advancedPosition xPos="0.0" yPos="-500.0" zPos="0.0" xFixed="false" yFixed="true" zFixed="false"/>
                <color red="128" green="128" blue="128"/>
                <size width="8" height="8"/>
                <alpha value="0.12"/>
                <highlight highlighted="false" size="6">
                    <color red="255" green="0" blue="0"/>
                </highlight>
                <shape value="Ellipse"/>
            </nodeAppearance>
            <featureList>
                <feature name="MIR" type="org.navigatorgl.feature.legacy.StringFeature">
                    <valuelist primaryIndex="0" onlyShowPrimary="true">
                        <value>aging_cancer</value>
                        <value>cancer</value>
                    </valuelist>
                </feature>
            </featureList>
        </node>
        <node id="hsa-mir-1225-3p">
            <nodeAppearance>
                <label value="hsa-mir-1225-3p" show="false" alpha="0.0" position="E"/>
                <position xPos="-19.66058" yPos="-651.355" zPos="0.0" fixed="true"/>
                <advancedPosition xPos="0.0" yPos="-500.0" zPos="0.0" xFixed="false" yFixed="true" zFixed="false"/>
                <color red="128" green="128" blue="128"/>
                <size width="8" height="8"/>
                <alpha value="0.12"/>
                <highlight highlighted="false" size="6">
                    <color red="255" green="0" blue="0"/>
                </highlight>
                <shape value="Ellipse"/>
            </nodeAppearance>
            <featureList>
                <feature name="MIR" type="org.navigatorgl.feature.legacy.StringFeature">
                    <valuelist primaryIndex="0" onlyShowPrimary="true">
                        <value>aging_cancer</value>
                        <value>cancer</value>
                    </valuelist>
                </feature>
            </featureList>
        </node>
        <node id="hsa-mir-516b">
            <nodeAppearance>
                <label value="hsa-mir-516b" show="false" alpha="0.0" position="E"/>
                <position xPos="-40.060852" yPos="-360.1875" zPos="0.0" fixed="true"/>
                <advancedPosition xPos="-1000.0" yPos="0.0" zPos="0.0" xFixed="true" yFixed="false" zFixed="false"/>
                <color red="128" green="128" blue="128"/>
                <size width="8" height="8"/>
                <alpha value="0.12"/>
                <highlight highlighted="false" size="6">
                    <color red="255" green="0" blue="0"/>
                </highlight>
                <shape value="Ellipse"/>
            </nodeAppearance>
            <featureList>
                <feature name="MIR" type="org.navigatorgl.feature.legacy.StringFeature">
                    <valuelist primaryIndex="0" onlyShowPrimary="true">
                        <value>aging_cancer</value>
                        <value>aging_cancer</value>
                        <value>aging_cancer</value>
                        <value>aging_cancer</value>
                        <value>aging_cancer</value>
                        <value>aging_cancer</value>
                        <value>aging_cancer</value>
                        <value>aging_cancer</value>
                        <value>aging_cancer</value>
                        <value>aging_cancer</value>
                        <value>aging_cancer</value>
                        <value>aging_cancer</value>
                        <value>aging_cancer</value>
                        <value>cancer</value>
                        <value>cancer</value>
                        <value>cancer</value>
                        <value>cancer</value>
                        <value>cancer</value>
                        <value>cancer</value>
                        <value>cancer</value>
                        <value>cancer</value>
                        <value>cancer</value>
                        <value>cancer</value>
                        <value>cancer</value>
                        <value>cancer</value>
                        <value>aging</value>
                    </valuelist>
                </feature>
            </featureList>
        </node>
        <node id="hsa-mir-1255b">
            <nodeAppearance>
                <label value="hsa-mir-1255b" show="false" alpha="0.0" position="E"/>
                <position xPos="796.854" yPos="-398.9609" zPos="0.0" fixed="true"/>
                <advancedPosition xPos="-1000.0" yPos="0.0" zPos="0.0" xFixed="true" yFixed="false" zFixed="false"/>
                <color red="0" green="0" blue="204"/>
                <size width="26" height="26"/>
                <alpha value="0.12"/>
                <highlight highlighted="false" size="6">
                    <color red="255" green="0" blue="0"/>
                </highlight>
                <shape value="Ellipse"/>
            </nodeAppearance>
            <featureList>
                <feature name="MIR" type="org.navigatorgl.feature.legacy.StringFeature">
                    <valuelist primaryIndex="0" onlyShowPrimary="true">
                        <value>aging_cancer</value>
                        <value>aging_cancer</value>
                        <value>aging_cancer</value>
                        <value>cancer</value>
                        <value>aging</value>
                        <value>aging</value>
                    </valuelist>
                </feature>
            </featureList>
        </node>
        <node id="P08581">
            <nodeAppearance>
                <label value="P08581" show="false" alpha="0.0" position="E"/>
                <position xPos="317.11856" yPos="-959.8351" zPos="0.0" fixed="true"/>
                <advancedPosition xPos="-400.0" yPos="-150.0" zPos="0.0" xFixed="false" yFixed="false" zFixed="false"/>
                <color red="255" green="0" blue="51"/>
                <size width="15" height="15"/>
                <alpha value="0.12"/>
                <highlight highlighted="false" size="12">
                    <color red="255" green="0" blue="0"/>
                </highlight>
                <shape value="Triangle (Down)"/>
            </nodeAppearance>
            <featureList>
                <feature name="APSP Hits" type="org.navigatorgl.feature.legacy.IntegerFeature">
                    <valuelist primaryIndex="0" mode="PRIMARY">
                        <value>206</value>
                    </valuelist>
                </feature>
                <feature name="Gene Name" type="org.navigatorgl.feature.legacy.StringFeature">
                    <valuelist primaryIndex="0" onlyShowPrimary="true">
                        <value>MET</value>
                    </valuelist>
                </feature>
                <feature name="GeneSymbol" type="org.navigatorgl.feature.legacy.StringFeature">
                    <valuelist primaryIndex="0" onlyShowPrimary="true">
                        <value>MET</value>
                    </valuelist>
                </feature>
                <feature name="GO Info" type="org.navigatorgl.feature.legacy.GOFeature">
                    <goCategory>C - Cellular Fate and Organization</goCategory>
                    <goTermList type="go_cellular_component">
                        <goTerm id="GO:0009925">
                            <description>basal plasma membrane</description>
                            <evidence>IDA</evidence>
                        </goTerm>
                        <goTerm id="GO:0005887">
                            <description>integral to plasma membrane</description>
                            <evidence>null</evidence>
                        </goTerm>
                    </goTermList>
                    <goTermList type="go_biological_process">
                        <goTerm id="GO:0007165">
                            <description>signal transduction</description>
                            <evidence>null</evidence>
                        </goTerm>
                        <goTerm id="GO:0048012">
                            <description>hepatocyte growth factor receptor signaling pathway</description>
                            <evidence>IEA</evidence>
                        </goTerm>
                        <goTerm id="GO:0008283">
                            <description>cell proliferation</description>
                            <evidence>null</evidence>
                        </goTerm>
                        <goTerm id="GO:0006468">
                            <description>protein amino acid phosphorylation</description>
                            <evidence>IEA</evidence>
                        </goTerm>
                        <goTerm id="GO:0007275">
                            <description>multicellular organismal development</description>
                            <evidence>IEA</evidence>
                        </goTerm>
                        <goTerm id="GO:0007166">
                            <description>cell surface receptor linked signal transduction</description>
                            <evidence>NAS</evidence>
                        </goTerm>
                    </goTermList>
                    <goTermList type="go_molecular_function">
                        <goTerm id="GO:0005008">
                            <description>hepatocyte growth factor receptor activity</description>
                            <evidence>TAS</evidence>
                        </goTerm>
                        <goTerm id="GO:0005515">
                            <description>protein binding</description>
                            <evidence>IPI</evidence>
                        </goTerm>
                        <goTerm id="GO:0004713">
                            <description>protein-tyrosine kinase activity</description>
                            <evidence>NAS</evidence>
                        </goTerm>
                        <goTerm id="GO:0005524">
                            <description>ATP binding</description>
                            <evidence>IEA</evidence>
                        </goTerm>
                    </goTermList>
                </feature>
            </featureList>
        </node>
        <node id="hsa-mir-1255a">
            <nodeAppearance>
                <label value="hsa-mir-1255a" show="false" alpha="0.0" position="E"/>
                <position xPos="796.854" yPos="-426.63486" zPos="0.0" fixed="true"/>
                <advancedPosition xPos="-1000.0" yPos="0.0" zPos="0.0" xFixed="true" yFixed="false" zFixed="false"/>
                <color red="0" green="0" blue="204"/>
                <size width="26" height="26"/>
                <alpha value="0.12"/>
                <highlight highlighted="false" size="6">
                    <color red="255" green="0" blue="0"/>
                </highlight>
                <shape value="Ellipse"/>
            </nodeAppearance>
            <featureList>
                <feature name="MIR" type="org.navigatorgl.feature.legacy.StringFeature">
                    <valuelist primaryIndex="0" onlyShowPrimary="true">
                        <value>aging_cancer</value>
                        <value>aging_cancer</value>
                        <value>aging_cancer</value>
                        <value>cancer</value>
                        <value>aging</value>
                        <value>aging</value>
                    </valuelist>
                </feature>
            </featureList>
        </node>
        <node id="hsa-mir-487b">
            <nodeAppearance>
                <label value="hsa-mir-487b" show="false" alpha="0.0" position="E"/>
                <position xPos="796.854" yPos="-315.94257" zPos="0.0" fixed="true"/>
                <advancedPosition xPos="0.0" yPos="500.0" zPos="0.0" xFixed="false" yFixed="true" zFixed="false"/>
                <color red="0" green="0" blue="204"/>
                <size width="26" height="26"/>
                <alpha value="0.12"/>
                <highlight highlighted="false" size="6">
                    <color red="255" green="0" blue="0"/>
                </highlight>
                <shape value="Ellipse"/>
            </nodeAppearance>
            <featureList>
                <feature name="MIR" type="org.navigatorgl.feature.legacy.StringFeature">
                    <valuelist primaryIndex="0" onlyShowPrimary="true">
                        <value>aging_cancer</value>
                        <value>aging_cancer</value>
                        <value>aging</value>
                    </valuelist>
                </feature>
            </featureList>
        </node>
        <node id="hsa-mir-487a">
            <nodeAppearance>
                <label value="hsa-mir-487a" show="false" alpha="0.0" position="E"/>
                <position xPos="-72.478455" yPos="-107.19311" zPos="0.0" fixed="true"/>
                <advancedPosition xPos="-1000.0" yPos="0.0" zPos="0.0" xFixed="true" yFixed="false" zFixed="false"/>
                <color red="128" green="128" blue="128"/>
                <size width="8" height="8"/>
                <alpha value="0.12"/>
                <highlight highlighted="false" size="6">
                    <color red="255" green="0" blue="0"/>
                </highlight>
                <shape value="Ellipse"/>
            </nodeAppearance>
            <featureList>
                <feature name="MIR" type="org.navigatorgl.feature.legacy.StringFeature">
                    <valuelist primaryIndex="0" onlyShowPrimary="true">
                        <value>aging_cancer</value>
                        <value>aging_cancer</value>
                        <value>aging_cancer</value>
                        <value>aging_cancer</value>
                        <value>aging_cancer</value>
                        <value>aging_cancer</value>
                        <value>aging_cancer</value>
                        <value>aging_cancer</value>
                        <value>cancer</value>
                        <value>cancer</value>
                        <value>cancer</value>
                        <value>cancer</value>
                        <value>cancer</value>
                        <value>aging</value>
                        <value>aging</value>
                        <value>aging</value>
                    </valuelist>
                </feature>
            </featureList>
        </node>
        <node id="P23025">
            <nodeAppearance>
                <label value="P23025" show="false" alpha="0.0" position="SE"/>
                <position xPos="-705.45306" yPos="108.796814" zPos="0.0" fixed="true"/>
                <advancedPosition xPos="-200.0" yPos="-150.0" zPos="0.0" xFixed="false" yFixed="false" zFixed="false"/>
                <color red="255" green="0" blue="51"/>
                <size width="15" height="15"/>
                <alpha value="0.12"/>
                <highlight highlighted="false" size="12">
                    <color red="255" green="0" blue="0"/>
                </highlight>
                <shape value="Triangle (Down)"/>
            </nodeAppearance>
            <featureList>
                <feature name="APSP Hits" type="org.navigatorgl.feature.legacy.IntegerFeature">
                    <valuelist primaryIndex="0" mode="PRIMARY">
                        <value>209</value>
                    </valuelist>
                </feature>
                <feature name="Gene Name" type="org.navigatorgl.feature.legacy.StringFeature">
                    <valuelist primaryIndex="0" onlyShowPrimary="true">
                        <value>XPA</value>
                    </valuelist>
                </feature>
                <feature name="GeneSymbol" type="org.navigatorgl.feature.legacy.StringFeature">
                    <valuelist primaryIndex="0" onlyShowPrimary="true">
                        <value>XPA</value>
                    </valuelist>
                </feature>
                <feature name="GO Info" type="org.navigatorgl.feature.legacy.GOFeature">
                    <goCategory>D - Genome Maintenance</goCategory>
                    <goTermList type="go_cellular_component">
                        <goTerm id="GO:0005634">
                            <description>nucleus</description>
                            <evidence>null</evidence>
                        </goTerm>
                        <goTerm id="GO:0005654">
                            <description>nucleoplasm</description>
                            <evidence>EXP</evidence>
                        </goTerm>
                    </goTermList>
                    <goTermList type="go_biological_process">
                        <goTerm id="GO:0006281">
                            <description>DNA repair</description>
                            <evidence>TAS</evidence>
                        </goTerm>
                        <goTerm id="GO:0000718">
                            <description>nucleotide-excision repair, DNA damage removal</description>
                            <evidence>EXP</evidence>
                        </goTerm>
                    </goTermList>
                    <goTermList type="go_molecular_function">
                        <goTerm id="GO:0003684">
                            <description>damaged DNA binding</description>
                            <evidence>TAS</evidence>
                        </goTerm>
                        <goTerm id="GO:0005515">
                            <description>protein binding</description>
                            <evidence>null</evidence>
                        </goTerm>
                        <goTerm id="GO:0000166">
                            <description>nucleotide binding</description>
                            <evidence>IEA</evidence>
                        </goTerm>
                        <goTerm id="GO:0019904">
                            <description>protein domain specific binding</description>
                            <evidence>IPI</evidence>
                        </goTerm>
                        <goTerm id="GO:0008270">
                            <description>zinc ion binding</description>
                            <evidence>IEA</evidence>
                        </goTerm>
                        <goTerm id="GO:0042803">
                            <description>protein homodimerization activity</description>
                            <evidence>IPI</evidence>
                        </goTerm>
                    </goTermList>
                </feature>
            </featureList>
        </node>
        <node id="hsa-mir-9">
            <nodeAppearance>
                <label value="hsa-mir-9" show="false" alpha="0.0" position="E"/>
                <position xPos="-155.44742" yPos="-373.23837" zPos="0.0" fixed="true"/>
                <advancedPosition xPos="-1000.0" yPos="0.0" zPos="0.0" xFixed="true" yFixed="false" zFixed="false"/>
                <color red="128" green="128" blue="128"/>
                <size width="8" height="8"/>
                <alpha value="0.12"/>
                <highlight highlighted="false" size="6">
                    <color red="255" green="0" blue="0"/>
                </highlight>
                <shape value="Ellipse"/>
            </nodeAppearance>
            <featureList>
                <feature name="MIR" type="org.navigatorgl.feature.legacy.StringFeature">
                    <valuelist primaryIndex="0" onlyShowPrimary="true">
                        <value>aging_cancer</value>
                        <value>aging_cancer</value>
                        <value>aging_cancer</value>
                        <value>aging_cancer</value>
                        <value>aging_cancer</value>
                        <value>aging_cancer</value>
                        <value>aging_cancer</value>
                        <value>aging_cancer</value>
                        <value>aging_cancer</value>
                        <value>aging_cancer</value>
                        <value>aging_cancer</value>
                        <value>aging_cancer</value>
                        <value>aging_cancer</value>
                        <value>aging_cancer</value>
                        <value>aging_cancer</value>
                        <value>aging_cancer</value>
                        <value>aging_cancer</value>
                        <value>aging_cancer</value>
                        <value>aging_cancer</value>
                        <value>aging_cancer</value>
                        <value>aging_cancer</value>
                        <value>aging_cancer</value>
                        <value>aging_cancer</value>
                        <value>aging_cancer</value>
                        <value>aging_cancer</value>
                        <value>aging_cancer</value>
                        <value>aging_cancer</value>
                        <value>aging_cancer</value>
                        <value>aging_cancer</value>
                        <value>aging_cancer</value>
                        <value>aging_cancer</value>
                        <value>aging_cancer</value>
                        <value>aging_cancer</value>
                        <value>aging_cancer</value>
                        <value>aging_cancer</value>
                        <value>aging_cancer</value>
                        <value>aging_cancer</value>
                        <value>cancer</value>
                        <value>cancer</value>
                        <value>cancer</value>
                        <value>cancer</value>
                        <value>cancer</value>
                        <value>cancer</value>
                        <value>cancer</value>
                        <value>cancer</value>
                        <value>cancer</value>
                        <value>cancer</value>
                        <value>cancer</value>
                        <value>cancer</value>
                        <value>cancer</value>
                        <value>cancer</value>
                        <value>cancer</value>
                        <value>cancer</value>
                        <value>cancer</value>
                        <value>cancer</value>
                        <value>cancer</value>
                        <value>cancer</value>
                        <value>cancer</value>
                        <value>cancer</value>
                        <value>cancer</value>
                        <value>cancer</value>
                        <value>cancer</value>
                        <value>cancer</value>
                        <value>cancer</value>
                        <value>cancer</value>
                        <value>cancer</value>
                        <value>aging</value>
                        <value>aging</value>
                        <value>aging</value>
                        <value>aging</value>
                        <value>aging</value>
                        <value>aging</value>
                        <value>aging</value>
                    </valuelist>
                </feature>
            </featureList>
        </node>
        <node id="hsa-mir-7">
            <nodeAppearance>
                <label value="hsa-mir-7" show="false" alpha="0.0" position="E"/>
                <position xPos="-74.46307" yPos="-106.62182" zPos="0.0" fixed="true"/>
                <advancedPosition xPos="-1000.0" yPos="0.0" zPos="0.0" xFixed="true" yFixed="false" zFixed="false"/>
                <color red="128" green="128" blue="128"/>
                <size width="8" height="8"/>
                <alpha value="0.12"/>
                <highlight highlighted="false" size="6">
                    <color red="255" green="0" blue="0"/>
                </highlight>
                <shape value="Ellipse"/>
            </nodeAppearance>
            <featureList>
                <feature name="MIR" type="org.navigatorgl.feature.legacy.StringFeature">
                    <valuelist primaryIndex="0" onlyShowPrimary="true">
                        <value>aging_cancer</value>
                        <value>aging_cancer</value>
                        <value>aging_cancer</value>
                        <value>aging_cancer</value>
                        <value>aging_cancer</value>
                        <value>aging_cancer</value>
                        <value>aging_cancer</value>
                        <value>aging_cancer</value>
                        <value>aging_cancer</value>
                        <value>aging_cancer</value>
                        <value>aging_cancer</value>
                        <value>aging_cancer</value>
                        <value>aging_cancer</value>
                        <value>aging_cancer</value>
                        <value>aging_cancer</value>
                        <value>aging_cancer</value>
                        <value>aging_cancer</value>
                        <value>aging_cancer</value>
                        <value>aging_cancer</value>
                        <value>aging_cancer</value>
                        <value>aging_cancer</value>
                        <value>aging_cancer</value>
                        <value>aging_cancer</value>
                        <value>aging_cancer</value>
                        <value>aging_cancer</value>
                        <value>aging_cancer</value>
                        <value>aging_cancer</value>
                        <value>aging_cancer</value>
                        <value>cancer</value>
                        <value>cancer</value>
                        <value>cancer</value>
                        <value>cancer</value>
                        <value>cancer</value>
                        <value>cancer</value>
                        <value>cancer</value>
                        <value>cancer</value>
                        <value>cancer</value>
                        <value>cancer</value>
                        <value>cancer</value>
                        <value>cancer</value>
                        <value>cancer</value>
                        <value>cancer</value>
                        <value>cancer</value>
                        <value>cancer</value>
                        <value>cancer</value>
                        <value>cancer</value>
                        <value>cancer</value>
                        <value>cancer</value>
                        <value>aging</value>
                        <value>aging</value>
                        <value>aging</value>
                        <value>aging</value>
                        <value>aging</value>
                        <value>aging</value>
                        <value>aging</value>
                    </valuelist>
                </feature>
            </featureList>
        </node>
        <node id="hsa-mir-1279">
            <nodeAppearance>
                <label value="hsa-mir-1279" show="false" alpha="0.0" position="E"/>
                <position xPos="-78.05597" yPos="-375.9921" zPos="0.0" fixed="true"/>
                <advancedPosition xPos="-1000.0" yPos="0.0" zPos="0.0" xFixed="true" yFixed="false" zFixed="false"/>
                <color red="128" green="128" blue="128"/>
                <size width="8" height="8"/>
                <alpha value="0.12"/>
                <highlight highlighted="false" size="6">
                    <color red="255" green="0" blue="0"/>
                </highlight>
                <shape value="Ellipse"/>
            </nodeAppearance>
            <featureList>
                <feature name="MIR" type="org.navigatorgl.feature.legacy.StringFeature">
                    <valuelist primaryIndex="0" onlyShowPrimary="true">
                        <value>aging_cancer</value>
                        <value>aging_cancer</value>
                        <value>aging_cancer</value>
                        <value>aging_cancer</value>
                        <value>aging_cancer</value>
                        <value>aging_cancer</value>
                        <value>aging_cancer</value>
                        <value>aging_cancer</value>
                        <value>aging_cancer</value>
                        <value>aging_cancer</value>
                        <value>cancer</value>
                        <value>cancer</value>
                        <value>cancer</value>
                        <value>cancer</value>
                        <value>cancer</value>
                        <value>cancer</value>
                        <value>cancer</value>
                        <value>cancer</value>
                        <value>aging</value>
                        <value>aging</value>
                    </valuelist>
                </feature>
            </featureList>
        </node>
        <node id="hsa-mir-1278">
            <nodeAppearance>
                <label value="hsa-mir-1278" show="false" alpha="0.0" position="W"/>
                <position xPos="-113.68669" yPos="-711.01776" zPos="0.0" fixed="true"/>
                <advancedPosition xPos="0.0" yPos="-500.0" zPos="0.0" xFixed="false" yFixed="true" zFixed="false"/>
                <color red="128" green="128" blue="128"/>
                <size width="8" height="8"/>
                <alpha value="0.12"/>
                <highlight highlighted="false" size="6">
                    <color red="255" green="0" blue="0"/>
                </highlight>
                <shape value="Ellipse"/>
            </nodeAppearance>
            <featureList>
                <feature name="MIR" type="org.navigatorgl.feature.legacy.StringFeature">
                    <valuelist primaryIndex="0" onlyShowPrimary="true">
                        <value>aging_cancer</value>
                        <value>cancer</value>
                    </valuelist>
                </feature>
            </featureList>
        </node>
        <node id="hsa-mir-1276">
            <nodeAppearance>
                <label value="hsa-mir-1276" show="false" alpha="0.0" position="W"/>
                <position xPos="-144.73213" yPos="-636.41583" zPos="0.0" fixed="true"/>
                <advancedPosition xPos="0.0" yPos="-500.0" zPos="0.0" xFixed="false" yFixed="true" zFixed="false"/>
                <color red="128" green="128" blue="128"/>
                <size width="8" height="8"/>
                <alpha value="0.12"/>
                <highlight highlighted="false" size="6">
                    <color red="255" green="0" blue="0"/>
                </highlight>
                <shape value="Ellipse"/>
            </nodeAppearance>
            <featureList>
                <feature name="MIR" type="org.navigatorgl.feature.legacy.StringFeature">
                    <valuelist primaryIndex="0" onlyShowPrimary="true">
                        <value>aging_cancer</value>
                        <value>aging_cancer</value>
                        <value>aging_cancer</value>
                        <value>aging_cancer</value>
                        <value>aging_cancer</value>
                        <value>aging_cancer</value>
                        <value>aging_cancer</value>
                        <value>cancer</value>
                        <value>cancer</value>
                        <value>cancer</value>
                        <value>cancer</value>
                        <value>cancer</value>
                        <value>cancer</value>
                        <value>cancer</value>
                    </valuelist>
                </feature>
            </featureList>
        </node>
        <node id="hsa-mir-1">
            <nodeAppearance>
                <label value="hsa-mir-1" show="false" alpha="0.0" position="E"/>
                <position xPos="-149.52078" yPos="-375.03848" zPos="0.0" fixed="true"/>
                <advancedPosition xPos="-1000.0" yPos="0.0" zPos="0.0" xFixed="true" yFixed="false" zFixed="false"/>
                <color red="128" green="128" blue="128"/>
                <size width="8" height="8"/>
                <alpha value="0.12"/>
                <highlight highlighted="false" size="6">
                    <color red="255" green="0" blue="0"/>
                </highlight>
                <shape value="Ellipse"/>
            </nodeAppearance>
            <featureList>
                <feature name="MIR" type="org.navigatorgl.feature.legacy.StringFeature">
                    <valuelist primaryIndex="0" onlyShowPrimary="true">
                        <value>aging_cancer</value>
                        <value>aging_cancer</value>
                        <value>aging_cancer</value>
                        <value>aging_cancer</value>
                        <value>aging_cancer</value>
                        <value>aging_cancer</value>
                        <value>aging_cancer</value>
                        <value>aging_cancer</value>
                        <value>aging_cancer</value>
                        <value>aging_cancer</value>
                        <value>aging_cancer</value>
                        <value>aging_cancer</value>
                        <value>aging_cancer</value>
                        <value>aging_cancer</value>
                        <value>aging_cancer</value>
                        <value>aging_cancer</value>
                        <value>aging_cancer</value>
                        <value>aging_cancer</value>
                        <value>aging_cancer</value>
                        <value>aging_cancer</value>
                        <value>aging_cancer</value>
                        <value>aging_cancer</value>
                        <value>aging_cancer</value>
                        <value>aging_cancer</value>
                        <value>aging_cancer</value>
                        <value>aging_cancer</value>
                        <value>cancer</value>
                        <value>cancer</value>
                        <value>cancer</value>
                        <value>cancer</value>
                        <value>cancer</value>
                        <value>cancer</value>
                        <value>cancer</value>
                        <value>cancer</value>
                        <value>cancer</value>
                        <value>cancer</value>
                        <value>cancer</value>
                        <value>cancer</value>
                        <value>cancer</value>
                        <value>cancer</value>
                        <value>cancer</value>
                        <value>cancer</value>
                        <value>cancer</value>
                        <value>cancer</value>
                        <value>cancer</value>
                        <value>cancer</value>
                        <value>cancer</value>
                        <value>cancer</value>
                        <value>cancer</value>
                        <value>aging</value>
                        <value>aging</value>
                    </valuelist>
                </feature>
            </featureList>
        </node>
        <node id="hsa-mir-1275">
            <nodeAppearance>
                <label value="hsa-mir-1275" show="false" alpha="0.0" position="E"/>
                <position xPos="796.854" yPos="-454.30496" zPos="0.0" fixed="true"/>
                <advancedPosition xPos="-1000.0" yPos="0.0" zPos="0.0" xFixed="true" yFixed="false" zFixed="false"/>
                <color red="0" green="0" blue="204"/>
                <size width="26" height="26"/>
                <alpha value="0.12"/>
                <highlight highlighted="false" size="6">
                    <color red="255" green="0" blue="0"/>
                </highlight>
                <shape value="Ellipse"/>
            </nodeAppearance>
            <featureList>
                <feature name="MIR" type="org.navigatorgl.feature.legacy.StringFeature">
                    <valuelist primaryIndex="0" onlyShowPrimary="true">
                        <value>aging_cancer</value>
                        <value>aging_cancer</value>
                        <value>aging_cancer</value>
                        <value>aging_cancer</value>
                        <value>cancer</value>
                        <value>cancer</value>
                        <value>aging</value>
                        <value>aging</value>
                    </valuelist>
                </feature>
            </featureList>
        </node>
        <node id="hsa-mir-1272">
            <nodeAppearance>
                <label value="hsa-mir-1272" show="false" alpha="0.0" position="E"/>
                <position xPos="-173.0397" yPos="-115.55731" zPos="0.0" fixed="true"/>
                <advancedPosition xPos="-1000.0" yPos="0.0" zPos="0.0" xFixed="true" yFixed="false" zFixed="false"/>
                <color red="128" green="128" blue="128"/>
                <size width="8" height="8"/>
                <alpha value="0.12"/>
                <highlight highlighted="false" size="6">
                    <color red="255" green="0" blue="0"/>
                </highlight>
                <shape value="Ellipse"/>
            </nodeAppearance>
            <featureList>
                <feature name="MIR" type="org.navigatorgl.feature.legacy.StringFeature">
                    <valuelist primaryIndex="0" onlyShowPrimary="true">
                        <value>aging_cancer</value>
                        <value>aging_cancer</value>
                        <value>cancer</value>
                        <value>aging</value>
                    </valuelist>
                </feature>
            </featureList>
        </node>
        <node id="hsa-mir-362-5p">
            <nodeAppearance>
                <label value="hsa-mir-362-5p" show="false" alpha="0.0" position="E"/>
                <position xPos="13.281172" yPos="-179.78094" zPos="0.0" fixed="true"/>
                <advancedPosition xPos="-1000.0" yPos="0.0" zPos="0.0" xFixed="true" yFixed="false" zFixed="false"/>
                <color red="128" green="128" blue="128"/>
                <size width="8" height="8"/>
                <alpha value="0.12"/>
                <highlight highlighted="false" size="6">
                    <color red="255" green="0" blue="0"/>
                </highlight>
                <shape value="Ellipse"/>
            </nodeAppearance>
            <featureList>
                <feature name="MIR" type="org.navigatorgl.feature.legacy.StringFeature">
                    <valuelist primaryIndex="0" onlyShowPrimary="true">
                        <value>aging_cancer</value>
                        <value>aging_cancer</value>
                        <value>aging_cancer</value>
                        <value>aging_cancer</value>
                        <value>aging_cancer</value>
                        <value>aging_cancer</value>
                        <value>aging_cancer</value>
                        <value>aging_cancer</value>
                        <value>aging_cancer</value>
                        <value>aging_cancer</value>
                        <value>aging_cancer</value>
                        <value>aging_cancer</value>
                        <value>aging_cancer</value>
                        <value>aging_cancer</value>
                        <value>cancer</value>
                        <value>cancer</value>
                        <value>cancer</value>
                        <value>cancer</value>
                        <value>cancer</value>
                        <value>cancer</value>
                        <value>cancer</value>
                        <value>cancer</value>
                        <value>cancer</value>
                        <value>cancer</value>
                        <value>cancer</value>
                        <value>cancer</value>
                        <value>aging</value>
                    </valuelist>
                </feature>
            </featureList>
        </node>
        <node id="hsa-mir-1271">
            <nodeAppearance>
                <label value="hsa-mir-1271" show="false" alpha="0.0" position="E"/>
                <position xPos="-176.72537" yPos="-117.4214" zPos="0.0" fixed="true"/>
                <advancedPosition xPos="-1000.0" yPos="0.0" zPos="0.0" xFixed="true" yFixed="false" zFixed="false"/>
                <color red="128" green="128" blue="128"/>
                <size width="8" height="8"/>
                <alpha value="0.12"/>
                <highlight highlighted="false" size="6">
                    <color red="255" green="0" blue="0"/>
                </highlight>
                <shape value="Ellipse"/>
            </nodeAppearance>
            <featureList>
                <feature name="MIR" type="org.navigatorgl.feature.legacy.StringFeature">
                    <valuelist primaryIndex="0" onlyShowPrimary="true">
                        <value>aging_cancer</value>
                        <value>aging_cancer</value>
                        <value>aging_cancer</value>
                        <value>aging_cancer</value>
                        <value>aging_cancer</value>
                        <value>aging_cancer</value>
                        <value>aging_cancer</value>
                        <value>aging_cancer</value>
                        <value>aging_cancer</value>
                        <value>cancer</value>
                        <value>cancer</value>
                        <value>cancer</value>
                        <value>cancer</value>
                        <value>cancer</value>
                        <value>aging</value>
                        <value>aging</value>
                    </valuelist>
                </feature>
            </featureList>
        </node>
        <node id="hsa-mir-1270">
            <nodeAppearance>
                <label value="hsa-mir-1270" show="false" alpha="0.0" position="W"/>
                <position xPos="-110.12637" yPos="-712.7863" zPos="0.0" fixed="true"/>
                <advancedPosition xPos="0.0" yPos="-500.0" zPos="0.0" xFixed="false" yFixed="true" zFixed="false"/>
                <color red="128" green="128" blue="128"/>
                <size width="8" height="8"/>
                <alpha value="0.12"/>
                <highlight highlighted="false" size="6">
                    <color red="255" green="0" blue="0"/>
                </highlight>
                <shape value="Ellipse"/>
            </nodeAppearance>
            <featureList>
                <feature name="MIR" type="org.navigatorgl.feature.legacy.StringFeature">
                    <valuelist primaryIndex="0" onlyShowPrimary="true">
                        <value>aging_cancer</value>
                        <value>aging_cancer</value>
                        <value>cancer</value>
                        <value>cancer</value>
                    </valuelist>
                </feature>
            </featureList>
        </node>
        <node id="hsa-mir-98">
            <nodeAppearance>
                <label value="hsa-mir-98" show="false" alpha="0.0" position="E"/>
                <position xPos="-31.759705" yPos="-126.887314" zPos="0.0" fixed="true"/>
                <advancedPosition xPos="-1000.0" yPos="0.0" zPos="0.0" xFixed="true" yFixed="false" zFixed="false"/>
                <color red="128" green="128" blue="128"/>
                <size width="8" height="8"/>
                <alpha value="0.12"/>
                <highlight highlighted="false" size="6">
                    <color red="255" green="0" blue="0"/>
                </highlight>
                <shape value="Ellipse"/>
            </nodeAppearance>
            <featureList>
                <feature name="MIR" type="org.navigatorgl.feature.legacy.StringFeature">
                    <valuelist primaryIndex="0" onlyShowPrimary="true">
                        <value>aging_cancer</value>
                        <value>aging_cancer</value>
                        <value>aging_cancer</value>
                        <value>aging_cancer</value>
                        <value>aging_cancer</value>
                        <value>aging_cancer</value>
                        <value>aging_cancer</value>
                        <value>aging_cancer</value>
                        <value>aging_cancer</value>
                        <value>aging_cancer</value>
                        <value>aging_cancer</value>
                        <value>aging_cancer</value>
                        <value>aging_cancer</value>
                        <value>aging_cancer</value>
                        <value>aging_cancer</value>
                        <value>aging_cancer</value>
                        <value>aging_cancer</value>
                        <value>aging_cancer</value>
                        <value>aging_cancer</value>
                        <value>aging_cancer</value>
                        <value>aging_cancer</value>
                        <value>aging_cancer</value>
                        <value>aging_cancer</value>
                        <value>aging_cancer</value>
                        <value>aging_cancer</value>
                        <value>aging_cancer</value>
                        <value>cancer</value>
                        <value>cancer</value>
                        <value>cancer</value>
                        <value>cancer</value>
                        <value>cancer</value>
                        <value>cancer</value>
                        <value>cancer</value>
                        <value>cancer</value>
                        <value>cancer</value>
                        <value>cancer</value>
                        <value>cancer</value>
                        <value>cancer</value>
                        <value>cancer</value>
                        <value>cancer</value>
                        <value>cancer</value>
                        <value>cancer</value>
                        <value>cancer</value>
                        <value>cancer</value>
                        <value>cancer</value>
                        <value>aging</value>
                        <value>aging</value>
                        <value>aging</value>
                        <value>aging</value>
                        <value>aging</value>
                        <value>aging</value>
                        <value>aging</value>
                        <value>aging</value>
                    </valuelist>
                </feature>
            </featureList>
        </node>
        <node id="hsa-mir-96">
            <nodeAppearance>
                <label value="hsa-mir-96" show="false" alpha="0.0" position="E"/>
                <position xPos="-33.45697" yPos="-125.71031" zPos="0.0" fixed="true"/>
                <advancedPosition xPos="-1000.0" yPos="0.0" zPos="0.0" xFixed="true" yFixed="false" zFixed="false"/>
                <color red="128" green="128" blue="128"/>
                <size width="8" height="8"/>
                <alpha value="0.12"/>
                <highlight highlighted="false" size="6">
                    <color red="255" green="0" blue="0"/>
                </highlight>
                <shape value="Ellipse"/>
            </nodeAppearance>
            <featureList>
                <feature name="MIR" type="org.navigatorgl.feature.legacy.StringFeature">
                    <valuelist primaryIndex="0" onlyShowPrimary="true">
                        <value>aging_cancer</value>
                        <value>aging_cancer</value>
                        <value>aging_cancer</value>
                        <value>aging_cancer</value>
                        <value>aging_cancer</value>
                        <value>aging_cancer</value>
                        <value>aging_cancer</value>
                        <value>aging_cancer</value>
                        <value>aging_cancer</value>
                        <value>aging_cancer</value>
                        <value>aging_cancer</value>
                        <value>aging_cancer</value>
                        <value>aging_cancer</value>
                        <value>aging_cancer</value>
                        <value>aging_cancer</value>
                        <value>aging_cancer</value>
                        <value>aging_cancer</value>
                        <value>aging_cancer</value>
                        <value>aging_cancer</value>
                        <value>aging_cancer</value>
                        <value>aging_cancer</value>
                        <value>aging_cancer</value>
                        <value>aging_cancer</value>
                        <value>aging_cancer</value>
                        <value>aging_cancer</value>
                        <value>aging_cancer</value>
                        <value>aging_cancer</value>
                        <value>aging_cancer</value>
                        <value>aging_cancer</value>
                        <value>aging_cancer</value>
                        <value>aging_cancer</value>
                        <value>aging_cancer</value>
                        <value>cancer</value>
                        <value>cancer</value>
                        <value>cancer</value>
                        <value>cancer</value>
                        <value>cancer</value>
                        <value>cancer</value>
                        <value>cancer</value>
                        <value>cancer</value>
                        <value>cancer</value>
                        <value>cancer</value>
                        <value>cancer</value>
                        <value>cancer</value>
                        <value>cancer</value>
                        <value>cancer</value>
                        <value>cancer</value>
                        <value>cancer</value>
                        <value>cancer</value>
                        <value>cancer</value>
                        <value>cancer</value>
                        <value>cancer</value>
                        <value>cancer</value>
                        <value>cancer</value>
                        <value>cancer</value>
                        <value>aging</value>
                        <value>aging</value>
                        <value>aging</value>
                        <value>aging</value>
                        <value>aging</value>
                        <value>aging</value>
                        <value>aging</value>
                        <value>aging</value>
                    </valuelist>
                </feature>
            </featureList>
        </node>
        <node id="hsa-mir-193a-3p">
            <nodeAppearance>
                <label value="hsa-mir-193a-3p" show="false" alpha="0.0" position="E"/>
                <position xPos="-170.80338" yPos="-367.16916" zPos="0.0" fixed="true"/>
                <advancedPosition xPos="-1000.0" yPos="0.0" zPos="0.0" xFixed="true" yFixed="false" zFixed="false"/>
                <color red="128" green="128" blue="128"/>
                <size width="8" height="8"/>
                <alpha value="0.12"/>
                <highlight highlighted="false" size="6">
                    <color red="255" green="0" blue="0"/>
                </highlight>
                <shape value="Ellipse"/>
            </nodeAppearance>
            <featureList>
                <feature name="MIR" type="org.navigatorgl.feature.legacy.StringFeature">
                    <valuelist primaryIndex="0" onlyShowPrimary="true">
                        <value>aging_cancer</value>
                        <value>aging_cancer</value>
                        <value>aging_cancer</value>
                        <value>aging_cancer</value>
                        <value>aging_cancer</value>
                        <value>aging_cancer</value>
                        <value>aging_cancer</value>
                        <value>cancer</value>
                        <value>cancer</value>
                        <value>cancer</value>
                        <value>cancer</value>
                        <value>cancer</value>
                        <value>cancer</value>
                        <value>aging</value>
                    </valuelist>
                </feature>
            </featureList>
        </node>
        <node id="hsa-mir-95">
            <nodeAppearance>
                <label value="hsa-mir-95" show="false" alpha="0.0" position="E"/>
                <position xPos="-291.51077" yPos="-743.81396" zPos="0.0" fixed="true"/>
                <advancedPosition xPos="0.0" yPos="-500.0" zPos="0.0" xFixed="false" yFixed="true" zFixed="false"/>
                <color red="0" green="0" blue="153"/>
                <size width="26" height="26"/>
                <alpha value="0.12"/>
                <highlight highlighted="false" size="6">
                    <color red="255" green="0" blue="0"/>
                </highlight>
                <shape value="Ellipse"/>
            </nodeAppearance>
            <featureList>
                <feature name="MIR" type="org.navigatorgl.feature.legacy.StringFeature">
                    <valuelist primaryIndex="0" onlyShowPrimary="true">
                        <value>aging_cancer</value>
                        <value>aging_cancer</value>
                        <value>aging_cancer</value>
                        <value>aging_cancer</value>
                        <value>aging_cancer</value>
                        <value>cancer</value>
                        <value>cancer</value>
                        <value>cancer</value>
                        <value>cancer</value>
                    </valuelist>
                </feature>
            </featureList>
        </node>
        <node id="hsa-mir-125b">
            <nodeAppearance>
                <label value="hsa-mir-125b" show="false" alpha="0.0" position="E"/>
                <position xPos="-54.682648" yPos="-367.85718" zPos="0.0" fixed="true"/>
                <advancedPosition xPos="-1000.0" yPos="0.0" zPos="0.0" xFixed="true" yFixed="false" zFixed="false"/>
                <color red="128" green="128" blue="128"/>
                <size width="8" height="8"/>
                <alpha value="0.12"/>
                <highlight highlighted="false" size="6">
                    <color red="255" green="0" blue="0"/>
                </highlight>
                <shape value="Ellipse"/>
            </nodeAppearance>
            <featureList>
                <feature name="MIR" type="org.navigatorgl.feature.legacy.StringFeature">
                    <valuelist primaryIndex="0" onlyShowPrimary="true">
                        <value>aging_cancer</value>
                        <value>aging_cancer</value>
                        <value>aging_cancer</value>
                        <value>aging_cancer</value>
                        <value>aging_cancer</value>
                        <value>aging_cancer</value>
                        <value>aging_cancer</value>
                        <value>aging_cancer</value>
                        <value>aging_cancer</value>
                        <value>aging_cancer</value>
                        <value>aging_cancer</value>
                        <value>aging_cancer</value>
                        <value>aging_cancer</value>
                        <value>aging_cancer</value>
                        <value>cancer</value>
                        <value>cancer</value>
                        <value>cancer</value>
                        <value>cancer</value>
                        <value>cancer</value>
                        <value>cancer</value>
                        <value>cancer</value>
                        <value>cancer</value>
                        <value>cancer</value>
                        <value>cancer</value>
                        <value>cancer</value>
                        <value>cancer</value>
                        <value>aging</value>
                    </valuelist>
                </feature>
            </featureList>
        </node>
        <node id="hsa-mir-450a">
            <nodeAppearance>
                <label value="hsa-mir-450a" show="false" alpha="0.0" position="W"/>
                <position xPos="-119.39178" yPos="-601.81464" zPos="0.0" fixed="true"/>
                <advancedPosition xPos="0.0" yPos="-500.0" zPos="0.0" xFixed="false" yFixed="true" zFixed="false"/>
                <color red="128" green="128" blue="128"/>
                <size width="8" height="8"/>
                <alpha value="0.12"/>
                <highlight highlighted="false" size="6">
                    <color red="255" green="0" blue="0"/>
                </highlight>
                <shape value="Ellipse"/>
            </nodeAppearance>
            <featureList>
                <feature name="MIR" type="org.navigatorgl.feature.legacy.StringFeature">
                    <valuelist primaryIndex="0" onlyShowPrimary="true">
                        <value>aging_cancer</value>
                        <value>aging_cancer</value>
                        <value>cancer</value>
                        <value>cancer</value>
                    </valuelist>
                </feature>
            </featureList>
        </node>
        <node id="Q01543">
            <nodeAppearance>
                <label value="Q01543" show="false" alpha="0.0" position="E"/>
                <position xPos="-613.4394" yPos="-659.70856" zPos="0.0" fixed="true"/>
                <advancedPosition xPos="-200.0" yPos="-150.0" zPos="0.0" xFixed="false" yFixed="false" zFixed="false"/>
                <color red="255" green="0" blue="51"/>
                <size width="15" height="15"/>
                <alpha value="0.12"/>
                <highlight highlighted="false" size="12">
                    <color red="255" green="0" blue="0"/>
                </highlight>
                <shape value="Triangle (Down)"/>
            </nodeAppearance>
            <featureList>
                <feature name="APSP Hits" type="org.navigatorgl.feature.legacy.IntegerFeature">
                    <valuelist primaryIndex="0" mode="PRIMARY">
                        <value>242</value>
                    </valuelist>
                </feature>
                <feature name="Gene Name" type="org.navigatorgl.feature.legacy.StringFeature">
                    <valuelist primaryIndex="0" onlyShowPrimary="true">
                        <value>FLI1</value>
                    </valuelist>
                </feature>
                <feature name="GeneSymbol" type="org.navigatorgl.feature.legacy.StringFeature">
                    <valuelist primaryIndex="0" onlyShowPrimary="true">
                        <value>FLI1</value>
                    </valuelist>
                </feature>
                <feature name="GO Info" type="org.navigatorgl.feature.legacy.GOFeature">
                    <goCategory>T - Transcription</goCategory>
                    <goTermList type="go_cellular_component">
                        <goTerm id="GO:0005634">
                            <description>nucleus</description>
                            <evidence>IEA</evidence>
                        </goTerm>
                    </goTermList>
                    <goTermList type="go_biological_process">
                        <goTerm id="GO:0007599">
                            <description>hemostasis</description>
                            <evidence>TAS</evidence>
                        </goTerm>
                        <goTerm id="GO:0009887">
                            <description>organ morphogenesis</description>
                            <evidence>null</evidence>
                        </goTerm>
                        <goTerm id="GO:0006350">
                            <description>transcription</description>
                            <evidence>IEA</evidence>
                        </goTerm>
                    </goTermList>
                    <goTermList type="go_molecular_function">
                        <goTerm id="GO:0005515">
                            <description>protein binding</description>
                            <evidence>IPI</evidence>
                        </goTerm>
                        <goTerm id="GO:0043565">
                            <description>sequence-specific DNA binding</description>
                            <evidence>IEA</evidence>
                        </goTerm>
                        <goTerm id="GO:0003700">
                            <description>transcription factor activity</description>
                            <evidence>null</evidence>
                        </goTerm>
                    </goTermList>
                </feature>
            </featureList>
        </node>
        <node id="hsa-mir-93">
            <nodeAppearance>
                <label value="hsa-mir-93" show="false" alpha="0.0" position="E"/>
                <position xPos="-197.20805" yPos="-351.09583" zPos="0.0" fixed="true"/>
                <advancedPosition xPos="-1000.0" yPos="0.0" zPos="0.0" xFixed="true" yFixed="false" zFixed="false"/>
                <color red="128" green="128" blue="128"/>
                <size width="8" height="8"/>
                <alpha value="0.12"/>
                <highlight highlighted="false" size="6">
                    <color red="255" green="0" blue="0"/>
                </highlight>
                <shape value="Ellipse"/>
            </nodeAppearance>
            <featureList>
                <feature name="MIR" type="org.navigatorgl.feature.legacy.StringFeature">
                    <valuelist primaryIndex="0" onlyShowPrimary="true">
                        <value>aging_cancer</value>
                        <value>aging_cancer</value>
                        <value>aging_cancer</value>
                        <value>aging_cancer</value>
                        <value>aging_cancer</value>
                        <value>aging_cancer</value>
                        <value>aging_cancer</value>
                        <value>aging_cancer</value>
                        <value>aging_cancer</value>
                        <value>aging_cancer</value>
                        <value>aging_cancer</value>
                        <value>aging_cancer</value>
                        <value>aging_cancer</value>
                        <value>aging_cancer</value>
                        <value>aging_cancer</value>
                        <value>aging_cancer</value>
                        <value>aging_cancer</value>
                        <value>aging_cancer</value>
                        <value>aging_cancer</value>
                        <value>aging_cancer</value>
                        <value>aging_cancer</value>
                        <value>aging_cancer</value>
                        <value>aging_cancer</value>
                        <value>aging_cancer</value>
                        <value>aging_cancer</value>
                        <value>aging_cancer</value>
                        <value>aging_cancer</value>
                        <value>aging_cancer</value>
                        <value>aging_cancer</value>
                        <value>aging_cancer</value>
                        <value>aging_cancer</value>
                        <value>aging_cancer</value>
                        <value>aging_cancer</value>
                        <value>aging_cancer</value>
                        <value>aging_cancer</value>
                        <value>cancer</value>
                        <value>cancer</value>
                        <value>cancer</value>
                        <value>cancer</value>
                        <value>cancer</value>
                        <value>cancer</value>
                        <value>cancer</value>
                        <value>cancer</value>
                        <value>cancer</value>
                        <value>cancer</value>
                        <value>cancer</value>
                        <value>cancer</value>
                        <value>cancer</value>
                        <value>cancer</value>
                        <value>cancer</value>
                        <value>cancer</value>
                        <value>cancer</value>
                        <value>cancer</value>
                        <value>cancer</value>
                        <value>cancer</value>
                        <value>cancer</value>
                        <value>cancer</value>
                        <value>cancer</value>
                        <value>cancer</value>
                        <value>cancer</value>
                        <value>cancer</value>
                        <value>cancer</value>
                        <value>cancer</value>
                        <value>cancer</value>
                        <value>cancer</value>
                        <value>cancer</value>
                        <value>cancer</value>
                        <value>cancer</value>
                        <value>aging</value>
                        <value>aging</value>
                    </valuelist>
                </feature>
            </featureList>
        </node>
        <node id="P54132">
            <nodeAppearance>
                <label value="P54132" show="false" alpha="0.0" position="E"/>
                <position xPos="-662.6342" yPos="-8.476282" zPos="0.0" fixed="true"/>
                <advancedPosition xPos="-200.0" yPos="-150.0" zPos="0.0" xFixed="false" yFixed="false" zFixed="false"/>
                <color red="255" green="0" blue="51"/>
                <size width="15" height="15"/>
                <alpha value="0.12"/>
                <highlight highlighted="false" size="12">
                    <color red="255" green="0" blue="0"/>
                </highlight>
                <shape value="Triangle (Down)"/>
            </nodeAppearance>
            <featureList>
                <feature name="APSP Hits" type="org.navigatorgl.feature.legacy.IntegerFeature">
                    <valuelist primaryIndex="0" mode="PRIMARY">
                        <value>207</value>
                    </valuelist>
                </feature>
                <feature name="Gene Name" type="org.navigatorgl.feature.legacy.StringFeature">
                    <valuelist primaryIndex="0" onlyShowPrimary="true">
                        <value>BLM</value>
                    </valuelist>
                </feature>
                <feature name="GeneSymbol" type="org.navigatorgl.feature.legacy.StringFeature">
                    <valuelist primaryIndex="0" onlyShowPrimary="true">
                        <value>BLM</value>
                    </valuelist>
                </feature>
                <feature name="GO Info" type="org.navigatorgl.feature.legacy.GOFeature">
                    <goCategory>D - Genome Maintenance</goCategory>
                    <goTermList type="go_cellular_component">
                        <goTerm id="GO:0005737">
                            <description>cytoplasm</description>
                            <evidence>IDA</evidence>
                        </goTerm>
                        <goTerm id="GO:0016605">
                            <description>PML body</description>
                            <evidence>IDA</evidence>
                        </goTerm>
                        <goTerm id="GO:0005730">
                            <description>nucleolus</description>
                            <evidence>IDA</evidence>
                        </goTerm>
                        <goTerm id="GO:0000800">
                            <description>lateral element</description>
                            <evidence>IDA</evidence>
                        </goTerm>
                        <goTerm id="GO:0016363">
                            <description>nuclear matrix</description>
                            <evidence>IDA</evidence>
                        </goTerm>
                    </goTermList>
                    <goTermList type="go_biological_process">
                        <goTerm id="GO:0010165">
                            <description>response to X-ray</description>
                            <evidence>IDA</evidence>
                        </goTerm>
                        <goTerm id="GO:0048478">
                            <description>replication fork protection</description>
                            <evidence>NAS</evidence>
                        </goTerm>
                        <goTerm id="GO:0031572">
                            <description>G2/M transition DNA damage checkpoint</description>
                            <evidence>NAS</evidence>
                        </goTerm>
                        <goTerm id="GO:0006310">
                            <description>DNA recombination</description>
                            <evidence>null</evidence>
                        </goTerm>
                        <goTerm id="GO:0000079">
                            <description>regulation of cyclin-dependent protein kinase activity</description>
                            <evidence>IMP</evidence>
                        </goTerm>
                        <goTerm id="GO:0051259">
                            <description>protein oligomerization</description>
                            <evidence>IDA</evidence>
                        </goTerm>
                        <goTerm id="GO:0000085">
                            <description>G2 phase of mitotic cell cycle</description>
                            <evidence>NAS</evidence>
                        </goTerm>
                        <goTerm id="GO:0045941">
                            <description>positive regulation of transcription</description>
                            <evidence>IDA</evidence>
                        </goTerm>
                        <goTerm id="GO:0006281">
                            <description>DNA repair</description>
                            <evidence>null</evidence>
                        </goTerm>
                        <goTerm id="GO:0000724">
                            <description>double-strand break repair via homologous recombination</description>
                            <evidence>NAS</evidence>
                        </goTerm>
                        <goTerm id="GO:0031297">
                            <description>collapsed replication fork processing</description>
                            <evidence>IDA</evidence>
                        </goTerm>
                        <goTerm id="GO:0051782">
                            <description>negative regulation of cell division</description>
                            <evidence>IMP</evidence>
                        </goTerm>
                        <goTerm id="GO:0019735">
                            <description>antimicrobial humoral response (sensu Vertebrata)</description>
                            <evidence>TAS</evidence>
                        </goTerm>
                    </goTermList>
                    <goTermList type="go_molecular_function">
                        <goTerm id="GO:0005515">
                            <description>protein binding</description>
                            <evidence>IPI</evidence>
                        </goTerm>
                        <goTerm id="GO:0002039">
                            <description>p53 binding</description>
                            <evidence>IPI</evidence>
                        </goTerm>
                        <goTerm id="GO:0043140">
                            <description>ATP-dependent 3' to 5' DNA helicase activity</description>
                            <evidence>IEA</evidence>
                        </goTerm>
                        <goTerm id="GO:0004003">
                            <description>ATP-dependent DNA helicase activity</description>
                            <evidence>TAS</evidence>
                        </goTerm>
                        <goTerm id="GO:0009378">
                            <description>Holliday junction helicase activity</description>
                            <evidence>IDA</evidence>
                        </goTerm>
                        <goTerm id="GO:0000405">
                            <description>bubble DNA binding</description>
                            <evidence>IDA</evidence>
                        </goTerm>
                        <goTerm id="GO:0004386">
                            <description>helicase activity</description>
                            <evidence>TAS</evidence>
                        </goTerm>
                        <goTerm id="GO:0051880">
                            <description>G-quadruplex DNA binding</description>
                            <evidence>IDA</evidence>
                        </goTerm>
                        <goTerm id="GO:0005524">
                            <description>ATP binding</description>
                            <evidence>IDA</evidence>
                        </goTerm>
                        <goTerm id="GO:0000739">
                            <description>DNA strand annealing activity</description>
                            <evidence>IDA</evidence>
                        </goTerm>
                    </goTermList>
                </feature>
            </featureList>
        </node>
        <node id="hsa-mir-1269">
            <nodeAppearance>
                <label value="hsa-mir-1269" show="false" alpha="0.0" position="NW"/>
                <position xPos="-94.997826" yPos="-717.5576" zPos="0.0" fixed="true"/>
                <advancedPosition xPos="0.0" yPos="-500.0" zPos="0.0" xFixed="false" yFixed="true" zFixed="false"/>
                <color red="128" green="128" blue="128"/>
                <size width="8" height="8"/>
                <alpha value="0.12"/>
                <highlight highlighted="false" size="6">
                    <color red="255" green="0" blue="0"/>
                </highlight>
                <shape value="Ellipse"/>
            </nodeAppearance>
            <featureList>
                <feature name="MIR" type="org.navigatorgl.feature.legacy.StringFeature">
                    <valuelist primaryIndex="0" onlyShowPrimary="true">
                        <value>aging_cancer</value>
                        <value>aging_cancer</value>
                        <value>cancer</value>
                        <value>cancer</value>
                    </valuelist>
                </feature>
            </featureList>
        </node>
        <node id="P12830">
            <nodeAppearance>
                <label value="P12830" show="false" alpha="0.0" position="W"/>
                <position xPos="229.77275" yPos="-860.1521" zPos="0.0" fixed="true"/>
                <advancedPosition xPos="-400.0" yPos="-150.0" zPos="0.0" xFixed="false" yFixed="false" zFixed="false"/>
                <color red="255" green="0" blue="51"/>
                <size width="15" height="15"/>
                <alpha value="0.12"/>
                <highlight highlighted="false" size="12">
                    <color red="255" green="0" blue="0"/>
                </highlight>
                <shape value="Triangle (Down)"/>
            </nodeAppearance>
            <featureList>
                <feature name="APSP Hits" type="org.navigatorgl.feature.legacy.IntegerFeature">
                    <valuelist primaryIndex="0" mode="PRIMARY">
                        <value>424</value>
                    </valuelist>
                </feature>
                <feature name="Gene Name" type="org.navigatorgl.feature.legacy.StringFeature">
                    <valuelist primaryIndex="0" onlyShowPrimary="true">
                        <value>CDH1</value>
                    </valuelist>
                </feature>
                <feature name="GeneSymbol" type="org.navigatorgl.feature.legacy.StringFeature">
                    <valuelist primaryIndex="0" onlyShowPrimary="true">
                        <value>CDH1</value>
                    </valuelist>
                </feature>
                <feature name="GO Info" type="org.navigatorgl.feature.legacy.GOFeature">
                    <goCategory>T - Transcription</goCategory>
                    <goTermList type="go_cellular_component">
                        <goTerm id="GO:0043296">
                            <description>apical junction complex</description>
                            <evidence>IDA</evidence>
                        </goTerm>
                        <goTerm id="GO:0048471">
                            <description>perinuclear region</description>
                            <evidence>IDA</evidence>
                        </goTerm>
                        <goTerm id="GO:0005794">
                            <description>Golgi apparatus</description>
                            <evidence>IDA</evidence>
                        </goTerm>
                        <goTerm id="GO:0005913">
                            <description>cell-cell adherens junction</description>
                            <evidence>IDA</evidence>
                        </goTerm>
                        <goTerm id="GO:0016342">
                            <description>catenin complex</description>
                            <evidence>IDA</evidence>
                        </goTerm>
                        <goTerm id="GO:0016021">
                            <description>integral to membrane</description>
                            <evidence>null</evidence>
                        </goTerm>
                        <goTerm id="GO:0015629">
                            <description>actin cytoskeleton</description>
                            <evidence>IDA</evidence>
                        </goTerm>
                        <goTerm id="GO:0005925">
                            <description>focal adhesion</description>
                            <evidence>IDA</evidence>
                        </goTerm>
                        <goTerm id="GO:0016328">
                            <description>lateral plasma membrane</description>
                            <evidence>IDA</evidence>
                        </goTerm>
                    </goTermList>
                    <goTermList type="go_biological_process">
                        <goTerm id="GO:0007156">
                            <description>homophilic cell adhesion</description>
                            <evidence>NAS</evidence>
                        </goTerm>
                        <goTerm id="GO:0042993">
                            <description>positive regulation of transcription factor import into nucleus</description>
                            <evidence>IDA</evidence>
                        </goTerm>
                    </goTermList>
                    <goTermList type="go_molecular_function">
                        <goTerm id="GO:0005515">
                            <description>protein binding</description>
                            <evidence>IPI</evidence>
                        </goTerm>
                        <goTerm id="GO:0005509">
                            <description>calcium ion binding</description>
                            <evidence>IEA</evidence>
                        </goTerm>
                        <goTerm id="GO:0016563">
                            <description>transcriptional activator activity</description>
                            <evidence>IDA</evidence>
                        </goTerm>
                        <goTerm id="GO:0050839">
                            <description>cell adhesion molecule binding</description>
                            <evidence>NAS</evidence>
                        </goTerm>
                    </goTermList>
                </feature>
            </featureList>
        </node>
        <node id="hsa-mir-1267">
            <nodeAppearance>
                <label value="hsa-mir-1267" show="false" alpha="0.0" position="E"/>
                <position xPos="-36.13844" yPos="-611.7588" zPos="0.0" fixed="true"/>
                <advancedPosition xPos="0.0" yPos="-500.0" zPos="0.0" xFixed="false" yFixed="true" zFixed="false"/>
                <color red="128" green="128" blue="128"/>
                <size width="8" height="8"/>
                <alpha value="0.12"/>
                <highlight highlighted="false" size="6">
                    <color red="255" green="0" blue="0"/>
                </highlight>
                <shape value="Ellipse"/>
            </nodeAppearance>
            <featureList>
                <feature name="MIR" type="org.navigatorgl.feature.legacy.StringFeature">
                    <valuelist primaryIndex="0" onlyShowPrimary="true">
                        <value>aging_cancer</value>
                        <value>aging_cancer</value>
                        <value>aging_cancer</value>
                        <value>cancer</value>
                        <value>cancer</value>
                        <value>cancer</value>
                    </valuelist>
                </feature>
            </featureList>
        </node>
        <node id="Q99081">
            <nodeAppearance>
                <label value="Q99081" show="false" alpha="0.0" position="W"/>
                <position xPos="245.62305" yPos="-690.12555" zPos="0.0" fixed="true"/>
                <advancedPosition xPos="-200.0" yPos="-150.0" zPos="0.0" xFixed="false" yFixed="false" zFixed="false"/>
                <color red="255" green="0" blue="51"/>
                <size width="15" height="15"/>
                <alpha value="0.12"/>
                <highlight highlighted="false" size="12">
                    <color red="255" green="0" blue="0"/>
                </highlight>
                <shape value="Triangle (Down)"/>
            </nodeAppearance>
            <featureList>
                <feature name="APSP Hits" type="org.navigatorgl.feature.legacy.IntegerFeature">
                    <valuelist primaryIndex="0" mode="PRIMARY">
                        <value>255</value>
                    </valuelist>
                </feature>
                <feature name="Gene Name" type="org.navigatorgl.feature.legacy.StringFeature">
                    <valuelist primaryIndex="0" onlyShowPrimary="true">
                        <value>TCF12</value>
                    </valuelist>
                </feature>
                <feature name="GeneSymbol" type="org.navigatorgl.feature.legacy.StringFeature">
                    <valuelist primaryIndex="0" onlyShowPrimary="true">
                        <value>TCF12</value>
                    </valuelist>
                </feature>
                <feature name="GO Info" type="org.navigatorgl.feature.legacy.GOFeature">
                    <goCategory>T - Transcription</goCategory>
                    <goTermList type="go_cellular_component">
                        <goTerm id="GO:0005634">
                            <description>nucleus</description>
                            <evidence>IDA</evidence>
                        </goTerm>
                    </goTermList>
                    <goTermList type="go_biological_process">
                        <goTerm id="GO:0006955">
                            <description>immune response</description>
                            <evidence>TAS</evidence>
                        </goTerm>
                        <goTerm id="GO:0007517">
                            <description>muscle development</description>
                            <evidence>TAS</evidence>
                        </goTerm>
                        <goTerm id="GO:0006357">
                            <description>regulation of transcription from RNA polymerase II promoter</description>
                            <evidence>TAS</evidence>
                        </goTerm>
                        <goTerm id="GO:0006350">
                            <description>transcription</description>
                            <evidence>IEA</evidence>
                        </goTerm>
                    </goTermList>
                    <goTermList type="go_molecular_function">
                        <goTerm id="GO:0005515">
                            <description>protein binding</description>
                            <evidence>IPI</evidence>
                        </goTerm>
                        <goTerm id="GO:0003700">
                            <description>transcription factor activity</description>
                            <evidence>IDA</evidence>
                        </goTerm>
                        <goTerm id="GO:0003702">
                            <description>RNA polymerase II transcription factor activity</description>
                            <evidence>TAS</evidence>
                        </goTerm>
                    </goTermList>
                </feature>
            </featureList>
        </node>
        <node id="hsa-mir-490-3p">
            <nodeAppearance>
                <label value="hsa-mir-490-3p" show="false" alpha="0.0" position="E"/>
                <position xPos="-702.0045" yPos="-555.20575" zPos="0.0" fixed="true"/>
                <advancedPosition xPos="-1000.0" yPos="0.0" zPos="0.0" xFixed="true" yFixed="false" zFixed="false"/>
                <color red="0" green="0" blue="153"/>
                <size width="26" height="26"/>
                <alpha value="0.12"/>
                <highlight highlighted="false" size="6">
                    <color red="255" green="0" blue="0"/>
                </highlight>
                <shape value="Ellipse"/>
            </nodeAppearance>
            <featureList>
                <feature name="MIR" type="org.navigatorgl.feature.legacy.StringFeature">
                    <valuelist primaryIndex="0" onlyShowPrimary="true">
                        <value>aging_cancer</value>
                        <value>aging_cancer</value>
                        <value>aging_cancer</value>
                        <value>aging_cancer</value>
                        <value>aging_cancer</value>
                        <value>aging_cancer</value>
                        <value>aging_cancer</value>
                        <value>aging_cancer</value>
                        <value>aging_cancer</value>
                        <value>cancer</value>
                        <value>cancer</value>
                        <value>cancer</value>
                        <value>cancer</value>
                        <value>cancer</value>
                        <value>cancer</value>
                        <value>cancer</value>
                        <value>aging</value>
                        <value>aging</value>
                    </valuelist>
                </feature>
            </featureList>
        </node>
        <node id="P19544">
            <nodeAppearance>
                <label value="P19544" show="false" alpha="0.0" position="E"/>
                <position xPos="311.97342" yPos="-625.3106" zPos="0.0" fixed="true"/>
                <advancedPosition xPos="-200.0" yPos="-150.0" zPos="0.0" xFixed="false" yFixed="false" zFixed="false"/>
                <color red="255" green="0" blue="51"/>
                <size width="15" height="15"/>
                <alpha value="0.12"/>
                <highlight highlighted="false" size="12">
                    <color red="255" green="0" blue="0"/>
                </highlight>
                <shape value="Triangle (Down)"/>
            </nodeAppearance>
            <featureList>
                <feature name="APSP Hits" type="org.navigatorgl.feature.legacy.IntegerFeature">
                    <valuelist primaryIndex="0" mode="PRIMARY">
                        <value>207</value>
                    </valuelist>
                </feature>
                <feature name="Gene Name" type="org.navigatorgl.feature.legacy.StringFeature">
                    <valuelist primaryIndex="0" onlyShowPrimary="true">
                        <value>WT1</value>
                    </valuelist>
                </feature>
                <feature name="GeneSymbol" type="org.navigatorgl.feature.legacy.StringFeature">
                    <valuelist primaryIndex="0" onlyShowPrimary="true">
                        <value>WT1</value>
                    </valuelist>
                </feature>
                <feature name="GO Info" type="org.navigatorgl.feature.legacy.GOFeature">
                    <goCategory>C - Cellular Fate and Organization</goCategory>
                    <goTermList type="go_cellular_component">
                        <goTerm id="GO:0005737">
                            <description>cytoplasm</description>
                            <evidence>IEA</evidence>
                        </goTerm>
                        <goTerm id="GO:0016607">
                            <description>nuclear speck</description>
                            <evidence>IDA</evidence>
                        </goTerm>
                        <goTerm id="GO:0005634">
                            <description>nucleus</description>
                            <evidence>null</evidence>
                        </goTerm>
                        <goTerm id="GO:0005654">
                            <description>nucleoplasm</description>
                            <evidence>IDA</evidence>
                        </goTerm>
                    </goTermList>
                    <goTermList type="go_biological_process">
                        <goTerm id="GO:0017148">
                            <description>negative regulation of protein biosynthetic process</description>
                            <evidence>IDA</evidence>
                        </goTerm>
                        <goTerm id="GO:0043066">
                            <description>negative regulation of apoptosis</description>
                            <evidence>IGI</evidence>
                        </goTerm>
                        <goTerm id="GO:0030308">
                            <description>negative regulation of cell growth</description>
                            <evidence>IDA</evidence>
                        </goTerm>
                        <goTerm id="GO:0006355">
                            <description>regulation of transcription, DNA-dependent</description>
                            <evidence>null</evidence>
                        </goTerm>
                        <goTerm id="GO:0001658">
                            <description>ureteric bud branching</description>
                            <evidence>IGI</evidence>
                        </goTerm>
                        <goTerm id="GO:0008285">
                            <description>negative regulation of cell proliferation</description>
                            <evidence>IDA</evidence>
                        </goTerm>
                        <goTerm id="GO:0030325">
                            <description>adrenal gland development</description>
                            <evidence>IMP</evidence>
                        </goTerm>
                        <goTerm id="GO:0006917">
                            <description>induction of apoptosis</description>
                            <evidence>IDA</evidence>
                        </goTerm>
                        <goTerm id="GO:0000122">
                            <description>negative regulation of transcription from RNA polymerase II promoter</description>
                            <evidence>IDA</evidence>
                        </goTerm>
                        <goTerm id="GO:0032836">
                            <description>glomerular basement membrane development</description>
                            <evidence>IMP</evidence>
                        </goTerm>
                        <goTerm id="GO:0007530">
                            <description>sex determination</description>
                            <evidence>IDA</evidence>
                        </goTerm>
                        <goTerm id="GO:0006350">
                            <description>transcription</description>
                            <evidence>IEA</evidence>
                        </goTerm>
                        <goTerm id="GO:0007507">
                            <description>heart development</description>
                            <evidence>IMP</evidence>
                        </goTerm>
                        <goTerm id="GO:0043193">
                            <description>positive regulation of gene-specific transcription</description>
                            <evidence>IDA</evidence>
                        </goTerm>
                    </goTermList>
                    <goTermList type="go_molecular_function">
                        <goTerm id="GO:0016564">
                            <description>transcriptional repressor activity</description>
                            <evidence>IDA</evidence>
                        </goTerm>
                        <goTerm id="GO:0016566">
                            <description>specific transcriptional repressor activity</description>
                            <evidence>IDA</evidence>
                        </goTerm>
                        <goTerm id="GO:0003700">
                            <description>transcription factor activity</description>
                            <evidence>null</evidence>
                        </goTerm>
                        <goTerm id="GO:0003723">
                            <description>RNA binding</description>
                            <evidence>IEA</evidence>
                        </goTerm>
                        <goTerm id="GO:0016563">
                            <description>transcriptional activator activity</description>
                            <evidence>IDA</evidence>
                        </goTerm>
                        <goTerm id="GO:0008270">
                            <description>zinc ion binding</description>
                            <evidence>IDA</evidence>
                        </goTerm>
                    </goTermList>
                </feature>
            </featureList>
        </node>
        <node id="hsa-mir-1266">
            <nodeAppearance>
                <label value="hsa-mir-1266" show="false" alpha="0.0" position="E"/>
                <position xPos="-195.89458" yPos="-129.56303" zPos="0.0" fixed="true"/>
                <advancedPosition xPos="-1000.0" yPos="0.0" zPos="0.0" xFixed="true" yFixed="false" zFixed="false"/>
                <color red="128" green="128" blue="128"/>
                <size width="8" height="8"/>
                <alpha value="0.12"/>
                <highlight highlighted="false" size="6">
                    <color red="255" green="0" blue="0"/>
                </highlight>
                <shape value="Ellipse"/>
            </nodeAppearance>
            <featureList>
                <feature name="MIR" type="org.navigatorgl.feature.legacy.StringFeature">
                    <valuelist primaryIndex="0" onlyShowPrimary="true">
                        <value>aging_cancer</value>
                        <value>aging_cancer</value>
                        <value>aging_cancer</value>
                        <value>aging_cancer</value>
                        <value>cancer</value>
                        <value>cancer</value>
                        <value>aging</value>
                        <value>aging</value>
                    </valuelist>
                </feature>
            </featureList>
        </node>
        <node id="hsa-mir-1265">
            <nodeAppearance>
                <label value="hsa-mir-1265" show="false" alpha="0.0" position="E"/>
                <position xPos="796.854" yPos="-869.3919" zPos="0.0" fixed="true"/>
                <advancedPosition xPos="0.0" yPos="-500.0" zPos="0.0" xFixed="false" yFixed="true" zFixed="false"/>
                <color red="0" green="0" blue="204"/>
                <size width="26" height="26"/>
                <alpha value="0.12"/>
                <highlight highlighted="false" size="6">
                    <color red="255" green="0" blue="0"/>
                </highlight>
                <shape value="Ellipse"/>
            </nodeAppearance>
            <featureList>
                <feature name="MIR" type="org.navigatorgl.feature.legacy.StringFeature">
                    <valuelist primaryIndex="0" onlyShowPrimary="true">
                        <value>aging_cancer</value>
                        <value>aging_cancer</value>
                        <value>aging_cancer</value>
                        <value>aging_cancer</value>
                        <value>cancer</value>
                        <value>cancer</value>
                        <value>cancer</value>
                        <value>cancer</value>
                    </valuelist>
                </feature>
            </featureList>
        </node>
        <node id="hsa-mir-1264">
            <nodeAppearance>
                <label value="hsa-mir-1264" show="false" alpha="0.0" position="W"/>
                <position xPos="-145.74971" yPos="-640.2588" zPos="0.0" fixed="true"/>
                <advancedPosition xPos="0.0" yPos="-500.0" zPos="0.0" xFixed="false" yFixed="true" zFixed="false"/>
                <color red="128" green="128" blue="128"/>
                <size width="8" height="8"/>
                <alpha value="0.12"/>
                <highlight highlighted="false" size="6">
                    <color red="255" green="0" blue="0"/>
                </highlight>
                <shape value="Ellipse"/>
            </nodeAppearance>
            <featureList>
                <feature name="MIR" type="org.navigatorgl.feature.legacy.StringFeature">
                    <valuelist primaryIndex="0" onlyShowPrimary="true">
                        <value>aging_cancer</value>
                        <value>aging_cancer</value>
                        <value>aging_cancer</value>
                        <value>aging_cancer</value>
                        <value>aging_cancer</value>
                        <value>aging_cancer</value>
                        <value>aging_cancer</value>
                        <value>aging_cancer</value>
                        <value>cancer</value>
                        <value>cancer</value>
                        <value>cancer</value>
                        <value>cancer</value>
                        <value>cancer</value>
                        <value>cancer</value>
                        <value>cancer</value>
                        <value>cancer</value>
                    </valuelist>
                </feature>
            </featureList>
        </node>
        <node id="hsa-mir-1263">
            <nodeAppearance>
                <label value="hsa-mir-1263" show="false" alpha="0.0" position="E"/>
                <position xPos="796.854" yPos="-177.58029" zPos="0.0" fixed="true"/>
                <advancedPosition xPos="0.0" yPos="-500.0" zPos="0.0" xFixed="false" yFixed="true" zFixed="false"/>
                <color red="0" green="0" blue="204"/>
                <size width="26" height="26"/>
                <alpha value="0.12"/>
                <highlight highlighted="false" size="6">
                    <color red="255" green="0" blue="0"/>
                </highlight>
                <shape value="Ellipse"/>
            </nodeAppearance>
            <featureList>
                <feature name="MIR" type="org.navigatorgl.feature.legacy.StringFeature">
                    <valuelist primaryIndex="0" onlyShowPrimary="true">
                        <value>aging_cancer</value>
                        <value>aging_cancer</value>
                        <value>aging_cancer</value>
                        <value>cancer</value>
                        <value>cancer</value>
                        <value>cancer</value>
                    </valuelist>
                </feature>
            </featureList>
        </node>
        <node id="hsa-mir-1262">
            <nodeAppearance>
                <label value="hsa-mir-1262" show="false" alpha="0.0" position="E"/>
                <position xPos="-43.629272" yPos="-362.2663" zPos="0.0" fixed="true"/>
                <advancedPosition xPos="-1000.0" yPos="0.0" zPos="0.0" xFixed="true" yFixed="false" zFixed="false"/>
                <color red="128" green="128" blue="128"/>
                <size width="8" height="8"/>
                <alpha value="0.12"/>
                <highlight highlighted="false" size="6">
                    <color red="255" green="0" blue="0"/>
                </highlight>
                <shape value="Ellipse"/>
            </nodeAppearance>
            <featureList>
                <feature name="MIR" type="org.navigatorgl.feature.legacy.StringFeature">
                    <valuelist primaryIndex="0" onlyShowPrimary="true">
                        <value>aging_cancer</value>
                        <value>aging_cancer</value>
                        <value>aging_cancer</value>
                        <value>aging_cancer</value>
                        <value>aging_cancer</value>
                        <value>aging_cancer</value>
                        <value>cancer</value>
                        <value>cancer</value>
                        <value>cancer</value>
                        <value>cancer</value>
                        <value>cancer</value>
                        <value>aging</value>
                    </valuelist>
                </feature>
            </featureList>
        </node>
        <node id="Q07960">
            <nodeAppearance>
                <label value="Q07960" show="false" alpha="0.0" position="E"/>
                <position xPos="265.50055" yPos="80.51483" zPos="0.0" fixed="true"/>
                <advancedPosition xPos="400.0" yPos="-400.0" zPos="0.0" xFixed="false" yFixed="false" zFixed="false"/>
                <color red="0" green="0" blue="255"/>
                <size width="15" height="15"/>
                <alpha value="0.12"/>
                <highlight highlighted="false" size="12">
                    <color red="255" green="0" blue="0"/>
                </highlight>
                <shape value="Triangle (Up)"/>
            </nodeAppearance>
            <featureList>
                <feature name="APSP Hits" type="org.navigatorgl.feature.legacy.IntegerFeature">
                    <valuelist primaryIndex="0" mode="PRIMARY">
                        <value>0</value>
                    </valuelist>
                </feature>
                <feature name="Gene Name" type="org.navigatorgl.feature.legacy.StringFeature">
                    <valuelist primaryIndex="0" onlyShowPrimary="true">
                        <value>ARHGAP1</value>
                    </valuelist>
                </feature>
                <feature name="GeneSymbol" type="org.navigatorgl.feature.legacy.StringFeature">
                    <valuelist primaryIndex="0" onlyShowPrimary="true">
                        <value>ARHGAP1</value>
                    </valuelist>
                </feature>
                <feature name="GO Info" type="org.navigatorgl.feature.legacy.GOFeature">
                    <goCategory>C - Cellular Fate and Organization</goCategory>
                    <goTermList type="go_cellular_component">
                        <goTerm id="GO:0005737">
                            <description>cytoplasm</description>
                            <evidence>IEA</evidence>
                        </goTerm>
                        <goTerm id="GO:0043231">
                            <description>intracellular membrane-bound organelle</description>
                            <evidence>IDA</evidence>
                        </goTerm>
                    </goTermList>
                    <goTermList type="go_biological_process">
                        <goTerm id="GO:0007264">
                            <description>small GTPase mediated signal transduction</description>
                            <evidence>IDA</evidence>
                        </goTerm>
                        <goTerm id="GO:0007266">
                            <description>Rho protein signal transduction</description>
                            <evidence>TAS</evidence>
                        </goTerm>
                    </goTermList>
                    <goTermList type="go_molecular_function">
                        <goTerm id="GO:0005515">
                            <description>protein binding</description>
                            <evidence>IPI</evidence>
                        </goTerm>
                        <goTerm id="GO:0017124">
                            <description>SH3 domain binding</description>
                            <evidence>IEA</evidence>
                        </goTerm>
                        <goTerm id="GO:0005070">
                            <description>SH3/SH2 adaptor activity</description>
                            <evidence>TAS</evidence>
                        </goTerm>
                        <goTerm id="GO:0005100">
                            <description>Rho GTPase activator activity</description>
                            <evidence>IDA</evidence>
                        </goTerm>
                    </goTermList>
                </feature>
            </featureList>
        </node>
        <node id="hsa-mir-1261">
            <nodeAppearance>
                <label value="hsa-mir-1261" show="true" alpha="0.0" position="W"/>
                <position xPos="-1686.293" yPos="271.5084" zPos="0.0" fixed="true"/>
                <advancedPosition xPos="-800.0" yPos="0.0" zPos="0.0" xFixed="true" yFixed="false" zFixed="false"/>
                <color red="0" green="0" blue="153"/>
                <size width="26" height="26"/>
                <alpha value="1.0"/>
                <highlight highlighted="false" size="6">
                    <color red="255" green="0" blue="0"/>
                </highlight>
                <shape value="Ellipse"/>
            </nodeAppearance>
            <featureList>
                <feature name="MIR" type="org.navigatorgl.feature.legacy.StringFeature">
                    <valuelist primaryIndex="0" onlyShowPrimary="true">
                        <value>aging_cancer</value>
                        <value>aging_cancer</value>
                        <value>aging_cancer</value>
                        <value>aging_cancer</value>
                        <value>cancer</value>
                        <value>cancer</value>
                        <value>cancer</value>
                        <value>aging</value>
                    </valuelist>
                </feature>
            </featureList>
        </node>
        <node id="P60484">
            <nodeAppearance>
                <label value="P60484" show="false" alpha="0.0" position="W"/>
                <position xPos="501.10583" yPos="-622.4015" zPos="0.0" fixed="true"/>
                <advancedPosition xPos="-200.0" yPos="-150.0" zPos="0.0" xFixed="false" yFixed="false" zFixed="false"/>
                <color red="255" green="0" blue="51"/>
                <size width="15" height="15"/>
                <alpha value="0.12"/>
                <highlight highlighted="false" size="12">
                    <color red="255" green="0" blue="0"/>
                </highlight>
                <shape value="Triangle (Down)"/>
            </nodeAppearance>
            <featureList>
                <feature name="APSP Hits" type="org.navigatorgl.feature.legacy.IntegerFeature">
                    <valuelist primaryIndex="0" mode="PRIMARY">
                        <value>208</value>
                    </valuelist>
                </feature>
                <feature name="Gene Name" type="org.navigatorgl.feature.legacy.StringFeature">
                    <valuelist primaryIndex="0" onlyShowPrimary="true">
                        <value>PTEN</value>
                    </valuelist>
                </feature>
                <feature name="GeneSymbol" type="org.navigatorgl.feature.legacy.StringFeature">
                    <valuelist primaryIndex="0" onlyShowPrimary="true">
                        <value>PTEN</value>
                    </valuelist>
                </feature>
                <feature name="GO Info" type="org.navigatorgl.feature.legacy.GOFeature">
                    <goCategory>C - Cellular Fate and Organization</goCategory>
                    <goTermList type="go_cellular_component">
                        <goTerm id="GO:0005737">
                            <description>cytoplasm</description>
                            <evidence>IDA</evidence>
                        </goTerm>
                        <goTerm id="GO:0005634">
                            <description>nucleus</description>
                            <evidence>IDA</evidence>
                        </goTerm>
                        <goTerm id="GO:0005829">
                            <description>cytosol</description>
                            <evidence>EXP</evidence>
                        </goTerm>
                    </goTermList>
                    <goTermList type="go_biological_process">
                        <goTerm id="GO:0051898">
                            <description>negative regulation of protein kinase B signaling cascade</description>
                            <evidence>IMP</evidence>
                        </goTerm>
                        <goTerm id="GO:0030336">
                            <description>negative regulation of cell migration</description>
                            <evidence>IMP</evidence>
                        </goTerm>
                        <goTerm id="GO:0008285">
                            <description>negative regulation of cell proliferation</description>
                            <evidence>IMP</evidence>
                        </goTerm>
                        <goTerm id="GO:0008283">
                            <description>cell proliferation</description>
                            <evidence>TAS</evidence>
                        </goTerm>
                        <goTerm id="GO:0006915">
                            <description>apoptosis</description>
                            <evidence>IEA</evidence>
                        </goTerm>
                        <goTerm id="GO:0007275">
                            <description>multicellular organismal development</description>
                            <evidence>null</evidence>
                        </goTerm>
                        <goTerm id="GO:0006917">
                            <description>induction of apoptosis</description>
                            <evidence>ISS</evidence>
                        </goTerm>
                        <goTerm id="GO:0000079">
                            <description>regulation of cyclin-dependent protein kinase activity</description>
                            <evidence>null</evidence>
                        </goTerm>
                        <goTerm id="GO:0007417">
                            <description>central nervous system development</description>
                            <evidence>ISS</evidence>
                        </goTerm>
                        <goTerm id="GO:0051895">
                            <description>negative regulation of focal adhesion formation</description>
                            <evidence>IMP</evidence>
                        </goTerm>
                        <goTerm id="GO:0007507">
                            <description>heart development</description>
                            <evidence>ISS</evidence>
                        </goTerm>
                        <goTerm id="GO:0031647">
                            <description>regulation of protein stability</description>
                            <evidence>IMP</evidence>
                        </goTerm>
                        <goTerm id="GO:0006470">
                            <description>protein amino acid dephosphorylation</description>
                            <evidence>IDA</evidence>
                        </goTerm>
                        <goTerm id="GO:0016477">
                            <description>cell migration</description>
                            <evidence>ISS</evidence>
                        </goTerm>
                        <goTerm id="GO:0046855">
                            <description>inositol phosphate dephosphorylation</description>
                            <evidence>IDA</evidence>
                        </goTerm>
                        <goTerm id="GO:0046856">
                            <description>phosphoinositide dephosphorylation</description>
                            <evidence>IDA</evidence>
                        </goTerm>
                    </goTermList>
                    <goTermList type="go_molecular_function">
                        <goTerm id="GO:0005515">
                            <description>protein binding</description>
                            <evidence>IPI</evidence>
                        </goTerm>
                        <goTerm id="GO:0000287">
                            <description>magnesium ion binding</description>
                            <evidence>IEA</evidence>
                        </goTerm>
                        <goTerm id="GO:0051717">
                            <description>inositol-1,3,4,5-tetrakisphosphate 3-phosphatase activity</description>
                            <evidence>IDA</evidence>
                        </goTerm>
                        <goTerm id="GO:0030165">
                            <description>PDZ domain binding</description>
                            <evidence>IPI</evidence>
                        </goTerm>
                        <goTerm id="GO:0008289">
                            <description>lipid binding</description>
                            <evidence>IEA</evidence>
                        </goTerm>
                        <goTerm id="GO:0016314">
                            <description>phosphatidylinositol-3,4,5-trisphosphate 3-phosphatase activity</description>
                            <evidence>IDA</evidence>
                        </goTerm>
                        <goTerm id="GO:0004438">
                            <description>phosphatidylinositol-3-phosphatase activity</description>
                            <evidence>IDA</evidence>
                        </goTerm>
                        <goTerm id="GO:0004437">
                            <description>inositol or phosphatidylinositol phosphatase activity</description>
                            <evidence>null</evidence>
                        </goTerm>
                        <goTerm id="GO:0051800">
                            <description>phosphatidylinositol-3,4-bisphosphate 3-phosphatase activity</description>
                            <evidence>IDA</evidence>
                        </goTerm>
                        <goTerm id="GO:0004722">
                            <description>protein serine/threonine phosphatase activity</description>
                            <evidence>IDA</evidence>
                        </goTerm>
                        <goTerm id="GO:0008138">
                            <description>protein tyrosine/serine/threonine phosphatase activity</description>
                            <evidence>IEA</evidence>
                        </goTerm>
                        <goTerm id="GO:0004725">
                            <description>protein tyrosine phosphatase activity</description>
                            <evidence>IDA</evidence>
                        </goTerm>
                    </goTermList>
                </feature>
            </featureList>
        </node>
        <node id="hsa-mir-1260">
            <nodeAppearance>
                <label value="hsa-mir-1260" show="false" alpha="0.0" position="E"/>
                <position xPos="-38.299866" yPos="-359.1083" zPos="0.0" fixed="true"/>
                <advancedPosition xPos="-1000.0" yPos="0.0" zPos="0.0" xFixed="true" yFixed="false" zFixed="false"/>
                <color red="128" green="128" blue="128"/>
                <size width="8" height="8"/>
                <alpha value="0.12"/>
                <highlight highlighted="false" size="6">
                    <color red="255" green="0" blue="0"/>
                </highlight>
                <shape value="Ellipse"/>
            </nodeAppearance>
            <featureList>
                <feature name="MIR" type="org.navigatorgl.feature.legacy.StringFeature">
                    <valuelist primaryIndex="0" onlyShowPrimary="true">
                        <value>aging_cancer</value>
                        <value>aging_cancer</value>
                        <value>aging_cancer</value>
                        <value>aging_cancer</value>
                        <value>aging_cancer</value>
                        <value>cancer</value>
                        <value>cancer</value>
                        <value>cancer</value>
                        <value>cancer</value>
                        <value>aging</value>
                    </valuelist>
                </feature>
            </featureList>
        </node>
        <node id="hsa-mir-519b-3p">
            <nodeAppearance>
                <label value="hsa-mir-519b-3p" show="false" alpha="0.0" position="E"/>
                <position xPos="21.045815" yPos="-282.31976" zPos="0.0" fixed="true"/>
                <advancedPosition xPos="-1000.0" yPos="0.0" zPos="0.0" xFixed="true" yFixed="false" zFixed="false"/>
                <color red="128" green="128" blue="128"/>
                <size width="8" height="8"/>
                <alpha value="0.12"/>
                <highlight highlighted="false" size="6">
                    <color red="255" green="0" blue="0"/>
                </highlight>
                <shape value="Ellipse"/>
            </nodeAppearance>
            <featureList>
                <feature name="MIR" type="org.navigatorgl.feature.legacy.StringFeature">
                    <valuelist primaryIndex="0" onlyShowPrimary="true">
                        <value>aging_cancer</value>
                        <value>aging_cancer</value>
                        <value>aging_cancer</value>
                        <value>aging_cancer</value>
                        <value>aging_cancer</value>
                        <value>aging_cancer</value>
                        <value>aging_cancer</value>
                        <value>aging_cancer</value>
                        <value>aging_cancer</value>
                        <value>aging_cancer</value>
                        <value>aging_cancer</value>
                        <value>aging_cancer</value>
                        <value>aging_cancer</value>
                        <value>aging_cancer</value>
                        <value>aging_cancer</value>
                        <value>aging_cancer</value>
                        <value>aging_cancer</value>
                        <value>aging_cancer</value>
                        <value>aging_cancer</value>
                        <value>aging_cancer</value>
                        <value>cancer</value>
                        <value>cancer</value>
                        <value>cancer</value>
                        <value>cancer</value>
                        <value>cancer</value>
                        <value>cancer</value>
                        <value>cancer</value>
                        <value>cancer</value>
                        <value>cancer</value>
                        <value>cancer</value>
                        <value>cancer</value>
                        <value>cancer</value>
                        <value>cancer</value>
                        <value>cancer</value>
                        <value>cancer</value>
                        <value>cancer</value>
                        <value>aging</value>
                        <value>aging</value>
                        <value>aging</value>
                        <value>aging</value>
                        <value>aging</value>
                    </valuelist>
                </feature>
            </featureList>
        </node>
        <node id="hsa-mir-671-5p">
            <nodeAppearance>
                <label value="hsa-mir-671-5p" show="false" alpha="0.0" position="E"/>
                <position xPos="23.752007" yPos="-272.3575" zPos="0.0" fixed="true"/>
[truncated: 10,780,943 more chars]
