# Supplementary material for: Visual Data Mining of Biological Networks: One Size Does Not Fit All
Source: PLoS Comput Biol. 2013 Jan 10;9(1):e1002833. doi: 10.1371/journal.pcbi.1002833 (PMC3547662; doi:10.1371/journal.pcbi.1002833)
Supplement: Dataset S7 — Drugs network. XML file corresponding to Figure S6. (XML) [file pcbi.1002833.s007.xml]

<?xml version="1.0" encoding="ISO-8859-1"?>
<entry>
    <networkInfo name="New Network">
        <fileVersion value="2.1.4"/>
        <paused value="true"/>
        <size height="2000" width="2156" depth="1000"/>
        <blended value="true"/>
        <position xPos="1126.2617" yPos="-45.291275" zPos="0"/>
        <zoom value="0.3020965"/>
        <featureList/>
    </networkInfo>
    <networkNodeList>
        <node id="P51826">
            <nodeAppearance>
                <label value="P51826" show="false" alpha="0.0" position="NW"/>
                <position xPos="191.49554" yPos="-324.66006" zPos="0.0047334023" fixed="true"/>
                <advancedPosition xPos="-400.0" yPos="-150.0" zPos="0.0" xFixed="false" yFixed="false" zFixed="false"/>
                <color red="255" green="0" blue="51"/>
                <size width="15" height="15"/>
                <alpha value="1.0"/>
                <highlight highlighted="false" size="12">
                    <color red="255" green="0" blue="0"/>
                </highlight>
                <shape value="Rectangle"/>
            </nodeAppearance>
            <featureList>
                <feature name="APSP Hits" type="org.navigatorgl.feature.legacy.IntegerFeature">
                    <valuelist primaryIndex="0" mode="PRIMARY">
                        <value>206</value>
                    </valuelist>
                </feature>
                <feature name="Gene Name" type="org.navigatorgl.feature.legacy.StringFeature">
                    <valuelist primaryIndex="0" onlyShowPrimary="true">
                        <value>AFF3</value>
                    </valuelist>
                </feature>
                <feature name="GeneSymbol" type="org.navigatorgl.feature.legacy.StringFeature">
                    <valuelist primaryIndex="0" onlyShowPrimary="true">
                        <value>AFF3</value>
                    </valuelist>
                </feature>
                <feature name="GO Info" type="org.navigatorgl.feature.legacy.GOFeature">
                    <goCategory>T - Transcription</goCategory>
                    <goTermList type="go_cellular_component">
                        <goTerm id="GO:0005634">
                            <description>nucleus</description>
                            <evidence>null</evidence>
                        </goTerm>
                    </goTermList>
                    <goTermList type="go_biological_process">
                        <goTerm id="GO:0007275">
                            <description>multicellular organismal development</description>
                            <evidence>null</evidence>
                        </goTerm>
                        <goTerm id="GO:0045449">
                            <description>regulation of transcription</description>
                            <evidence>IEA</evidence>
                        </goTerm>
                        <goTerm id="GO:0006350">
                            <description>transcription</description>
                            <evidence>IEA</evidence>
                        </goTerm>
                    </goTermList>
                    <goTermList type="go_molecular_function">
                        <goTerm id="GO:0003677">
                            <description>DNA binding</description>
                            <evidence>IEA</evidence>
                        </goTerm>
                    </goTermList>
                </feature>
            </featureList>
        </node>
        <node id="C047975">
            <nodeAppearance>
                <label value="C047975" show="false" alpha="0.0" position="W"/>
                <position xPos="-328.07315" yPos="377.99908" zPos="0.0" fixed="true"/>
                <advancedPosition xPos="0.0" yPos="0.0" zPos="0.0" xFixed="false" yFixed="false" zFixed="false"/>
                <color red="128" green="128" blue="128"/>
                <size width="8" height="8"/>
                <alpha value="1.0"/>
                <highlight highlighted="false" size="6">
                    <color red="255" green="0" blue="0"/>
                </highlight>
                <shape value="Polygon"/>
            </nodeAppearance>
            <featureList>
                <feature name="name" type="org.navigatorgl.feature.legacy.StringFeature">
                    <valuelist primaryIndex="0" onlyShowPrimary="true">
                        <value>cyanopindolol</value>
                    </valuelist>
                </feature>
            </featureList>
        </node>
        <node id="C011512">
            <nodeAppearance>
                <label value="alpha-naphthoflavone" labelSource="name" show="true" alpha="0.0" position="W"/>
                <position xPos="-1776.3612" yPos="408.39337" zPos="0.0" fixed="true"/>
                <advancedPosition xPos="0.0" yPos="0.0" zPos="0.0" xFixed="false" yFixed="false" zFixed="false"/>
                <color red="128" green="128" blue="128"/>
                <size width="8" height="8"/>
                <alpha value="1.0"/>
                <highlight highlighted="false" size="6">
                    <color red="255" green="0" blue="0"/>
                </highlight>
                <shape value="Polygon"/>
            </nodeAppearance>
            <featureList>
                <feature name="name" type="org.navigatorgl.feature.legacy.StringFeature">
                    <valuelist primaryIndex="0" onlyShowPrimary="true">
                        <value>alpha-naphthoflavone</value>
                        <value>alpha-naphthoflavone</value>
                    </valuelist>
                </feature>
            </featureList>
        </node>
        <node id="D014108">
            <nodeAppearance>
                <label value="D014108" show="false" alpha="0.0" position="W"/>
                <position xPos="-319.54587" yPos="-571.60376" zPos="0.0" fixed="true"/>
                <advancedPosition xPos="0.0" yPos="0.0" zPos="0.0" xFixed="false" yFixed="false" zFixed="false"/>
                <color red="128" green="128" blue="128"/>
                <size width="8" height="8"/>
                <alpha value="1.0"/>
                <highlight highlighted="false" size="6">
                    <color red="255" green="0" blue="0"/>
                </highlight>
                <shape value="Polygon"/>
            </nodeAppearance>
            <featureList>
                <feature name="name" type="org.navigatorgl.feature.legacy.StringFeature">
                    <valuelist primaryIndex="0" onlyShowPrimary="true">
                        <value>Tosylphenylalanyl_Chloromethyl_Ketone</value>
                    </valuelist>
                </feature>
            </featureList>
        </node>
        <node id="Q15831">
            <nodeAppearance>
                <label value="Q15831" show="false" alpha="0.0" position="W"/>
                <position xPos="-531.9207" yPos="-569.68915" zPos="0.0047334023" fixed="true"/>
                <advancedPosition xPos="-200.0" yPos="-150.0" zPos="0.0" xFixed="false" yFixed="false" zFixed="false"/>
                <color red="255" green="0" blue="51"/>
                <size width="15" height="15"/>
                <alpha value="1.0"/>
                <highlight highlighted="false" size="12">
                    <color red="255" green="0" blue="0"/>
                </highlight>
                <shape value="Rectangle"/>
            </nodeAppearance>
            <featureList>
                <feature name="APSP Hits" type="org.navigatorgl.feature.legacy.IntegerFeature">
                    <valuelist primaryIndex="0" mode="PRIMARY">
                        <value>254</value>
                    </valuelist>
                </feature>
                <feature name="Gene Name" type="org.navigatorgl.feature.legacy.StringFeature">
                    <valuelist primaryIndex="0" onlyShowPrimary="true">
                        <value>STK11</value>
                    </valuelist>
                </feature>
                <feature name="GeneSymbol" type="org.navigatorgl.feature.legacy.StringFeature">
                    <valuelist primaryIndex="0" onlyShowPrimary="true">
                        <value>STK11</value>
                    </valuelist>
                </feature>
                <feature name="GO Info" type="org.navigatorgl.feature.legacy.GOFeature">
                    <goCategory>D - Genome Maintenance</goCategory>
                    <goTermList type="go_cellular_component">
                        <goTerm id="GO:0005737">
                            <description>cytoplasm</description>
                            <evidence>IDA</evidence>
                        </goTerm>
                        <goTerm id="GO:0005634">
                            <description>nucleus</description>
                            <evidence>IDA</evidence>
                        </goTerm>
                    </goTermList>
                    <goTermList type="go_biological_process">
                        <goTerm id="GO:0008285">
                            <description>negative regulation of cell proliferation</description>
                            <evidence>IMP</evidence>
                        </goTerm>
                        <goTerm id="GO:0006468">
                            <description>protein amino acid phosphorylation</description>
                            <evidence>IDA</evidence>
                        </goTerm>
                        <goTerm id="GO:0007050">
                            <description>cell cycle arrest</description>
                            <evidence>IDA</evidence>
                        </goTerm>
                        <goTerm id="GO:0046320">
                            <description>regulation of fatty acid oxidation</description>
                            <evidence>EXP</evidence>
                        </goTerm>
                    </goTermList>
                    <goTermList type="go_molecular_function">
                        <goTerm id="GO:0005515">
                            <description>protein binding</description>
                            <evidence>IPI</evidence>
                        </goTerm>
                        <goTerm id="GO:0000287">
                            <description>magnesium ion binding</description>
                            <evidence>IDA</evidence>
                        </goTerm>
                        <goTerm id="GO:0030145">
                            <description>manganese ion binding</description>
                            <evidence>IEA</evidence>
                        </goTerm>
                        <goTerm id="GO:0004674">
                            <description>protein serine/threonine kinase activity</description>
                            <evidence>null</evidence>
                        </goTerm>
                        <goTerm id="GO:0005524">
                            <description>ATP binding</description>
                            <evidence>IDA</evidence>
                        </goTerm>
                    </goTermList>
                </feature>
            </featureList>
        </node>
        <node id="P42575">
            <nodeAppearance>
                <label value="P42575" show="false" alpha="0.0" position="E"/>
                <position xPos="178.38988" yPos="286.17603" zPos="0.0047334023" fixed="true"/>
                <advancedPosition xPos="400.0" yPos="-400.0" zPos="0.0" xFixed="false" yFixed="false" zFixed="false"/>
                <color red="0" green="0" blue="255"/>
                <size width="15" height="15"/>
                <alpha value="1.0"/>
                <highlight highlighted="false" size="12">
                    <color red="255" green="0" blue="0"/>
                </highlight>
                <shape value="Diamond"/>
            </nodeAppearance>
            <featureList>
                <feature name="APSP Hits" type="org.navigatorgl.feature.legacy.IntegerFeature">
                    <valuelist primaryIndex="0" mode="PRIMARY">
                        <value>206</value>
                    </valuelist>
                </feature>
                <feature name="Gene Name" type="org.navigatorgl.feature.legacy.StringFeature">
                    <valuelist primaryIndex="0" onlyShowPrimary="true">
                        <value>CASP2</value>
                    </valuelist>
                </feature>
                <feature name="GeneSymbol" type="org.navigatorgl.feature.legacy.StringFeature">
                    <valuelist primaryIndex="0" onlyShowPrimary="true">
                        <value>CASP2</value>
                    </valuelist>
                </feature>
                <feature name="GO Info" type="org.navigatorgl.feature.legacy.GOFeature">
                    <goCategory>C - Cellular Fate and Organization</goCategory>
                    <goTermList type="go_cellular_component">
                        <goTerm id="GO:0005829">
                            <description>cytosol</description>
                            <evidence>EXP</evidence>
                        </goTerm>
                    </goTermList>
                    <goTermList type="go_biological_process">
                        <goTerm id="GO:0051605">
                            <description>protein maturation via proteolysis</description>
                            <evidence>IDA</evidence>
                        </goTerm>
                        <goTerm id="GO:0008624">
                            <description>induction of apoptosis by extracellular signals</description>
                            <evidence>EXP</evidence>
                        </goTerm>
                        <goTerm id="GO:0008632">
                            <description>apoptotic program</description>
                            <evidence>TAS</evidence>
                        </goTerm>
                        <goTerm id="GO:0006508">
                            <description>proteolysis</description>
                            <evidence>null</evidence>
                        </goTerm>
                        <goTerm id="GO:0006915">
                            <description>apoptosis</description>
                            <evidence>NAS</evidence>
                        </goTerm>
                    </goTermList>
                    <goTermList type="go_molecular_function">
                        <goTerm id="GO:0004197">
                            <description>cysteine-type endopeptidase activity</description>
                            <evidence>IDA</evidence>
                        </goTerm>
                        <goTerm id="GO:0019904">
                            <description>protein domain specific binding</description>
                            <evidence>IPI</evidence>
                        </goTerm>
                        <goTerm id="GO:0019899">
                            <description>enzyme binding</description>
                            <evidence>null</evidence>
                        </goTerm>
                        <goTerm id="GO:0030693">
                            <description>caspase activity</description>
                            <evidence>NAS</evidence>
                        </goTerm>
                        <goTerm id="GO:0042802">
                            <description>identical protein binding</description>
                            <evidence>IPI</evidence>
                        </goTerm>
                    </goTermList>
                </feature>
            </featureList>
        </node>
        <node id="C437965">
            <nodeAppearance>
                <label value="C437965" show="false" alpha="0.0" position="SW"/>
                <position xPos="-329.26895" yPos="301.87775" zPos="0.0" fixed="true"/>
                <advancedPosition xPos="0.0" yPos="0.0" zPos="0.0" xFixed="false" yFixed="false" zFixed="false"/>
                <color red="128" green="128" blue="128"/>
                <size width="8" height="8"/>
                <alpha value="1.0"/>
                <highlight highlighted="false" size="6">
                    <color red="255" green="0" blue="0"/>
                </highlight>
                <shape value="Polygon"/>
            </nodeAppearance>
            <featureList>
                <feature name="name" type="org.navigatorgl.feature.legacy.StringFeature">
                    <valuelist primaryIndex="0" onlyShowPrimary="true">
                        <value>olmesartan</value>
                    </valuelist>
                </feature>
            </featureList>
        </node>
        <node id="P30153">
            <nodeAppearance>
                <label value="P30153" show="false" alpha="0.0" position="E"/>
                <position xPos="-763.54956" yPos="-486.072" zPos="0.0047334023" fixed="true"/>
                <advancedPosition xPos="-200.0" yPos="-150.0" zPos="0.0" xFixed="false" yFixed="false" zFixed="false"/>
                <color red="255" green="0" blue="51"/>
                <size width="15" height="15"/>
                <alpha value="1.0"/>
                <highlight highlighted="false" size="12">
                    <color red="255" green="0" blue="0"/>
                </highlight>
                <shape value="Rectangle"/>
            </nodeAppearance>
            <featureList>
                <feature name="APSP Hits" type="org.navigatorgl.feature.legacy.IntegerFeature">
                    <valuelist primaryIndex="0" mode="PRIMARY">
                        <value>425</value>
                    </valuelist>
                </feature>
                <feature name="Gene Name" type="org.navigatorgl.feature.legacy.StringFeature">
                    <valuelist primaryIndex="0" onlyShowPrimary="true">
                        <value>PPP2R1A</value>
                    </valuelist>
                </feature>
                <feature name="GeneSymbol" type="org.navigatorgl.feature.legacy.StringFeature">
                    <valuelist primaryIndex="0" onlyShowPrimary="true">
                        <value>PPP2R1A</value>
                    </valuelist>
                </feature>
                <feature name="GO Info" type="org.navigatorgl.feature.legacy.GOFeature">
                    <goCategory>D - Genome Maintenance</goCategory>
                    <goTermList type="go_cellular_component">
                        <goTerm id="GO:0005739">
                            <description>mitochondrion</description>
                            <evidence>null</evidence>
                        </goTerm>
                        <goTerm id="GO:0016020">
                            <description>membrane</description>
                            <evidence>null</evidence>
                        </goTerm>
                        <goTerm id="GO:0015630">
                            <description>microtubule cytoskeleton</description>
                            <evidence>NAS</evidence>
                        </goTerm>
                        <goTerm id="GO:0000159">
                            <description>protein phosphatase type 2A complex</description>
                            <evidence>TAS</evidence>
                        </goTerm>
                        <goTerm id="GO:0005634">
                            <description>nucleus</description>
                            <evidence>null</evidence>
                        </goTerm>
                        <goTerm id="GO:0005625">
                            <description>soluble fraction</description>
                            <evidence>null</evidence>
                        </goTerm>
                        <goTerm id="GO:0000775">
                            <description>chromosome, pericentric region</description>
                            <evidence>IDA</evidence>
                        </goTerm>
                        <goTerm id="GO:0005829">
                            <description>cytosol</description>
                            <evidence>null</evidence>
                        </goTerm>
                    </goTermList>
                    <goTermList type="go_biological_process">
                        <goTerm id="GO:0008380">
                            <description>RNA splicing</description>
                            <evidence>NAS</evidence>
                        </goTerm>
                        <goTerm id="GO:0042518">
                            <description>negative regulation of tyrosine phosphorylation of Stat3 protein</description>
                            <evidence>NAS</evidence>
                        </goTerm>
                        <goTerm id="GO:0030308">
                            <description>negative regulation of cell growth</description>
                            <evidence>null</evidence>
                        </goTerm>
                        <goTerm id="GO:0010033">
                            <description>response to organic substance</description>
                            <evidence>NAS</evidence>
                        </goTerm>
                        <goTerm id="GO:0030111">
                            <description>regulation of Wnt receptor signaling pathway</description>
                            <evidence>NAS</evidence>
                        </goTerm>
                        <goTerm id="GO:0006672">
                            <description>ceramide metabolic process</description>
                            <evidence>NAS</evidence>
                        </goTerm>
                        <goTerm id="GO:0006917">
                            <description>induction of apoptosis</description>
                            <evidence>null</evidence>
                        </goTerm>
                        <goTerm id="GO:0030155">
                            <description>regulation of cell adhesion</description>
                            <evidence>NAS</evidence>
                        </goTerm>
                        <goTerm id="GO:0000188">
                            <description>inactivation of MAPK activity</description>
                            <evidence>null</evidence>
                        </goTerm>
                        <goTerm id="GO:0007059">
                            <description>chromosome segregation</description>
                            <evidence>IDA</evidence>
                        </goTerm>
                        <goTerm id="GO:0006470">
                            <description>protein amino acid dephosphorylation</description>
                            <evidence>TAS</evidence>
                        </goTerm>
                        <goTerm id="GO:0006461">
                            <description>protein complex assembly</description>
                            <evidence>TAS</evidence>
                        </goTerm>
                        <goTerm id="GO:0019932">
                            <description>second-messenger-mediated signaling</description>
                            <evidence>NAS</evidence>
                        </goTerm>
                        <goTerm id="GO:0045595">
                            <description>regulation of cell differentiation</description>
                            <evidence>NAS</evidence>
                        </goTerm>
                        <goTerm id="GO:0045449">
                            <description>regulation of transcription</description>
                            <evidence>null</evidence>
                        </goTerm>
                        <goTerm id="GO:0040008">
                            <description>regulation of growth</description>
                            <evidence>NAS</evidence>
                        </goTerm>
                        <goTerm id="GO:0000074">
                            <description>regulation of progression through cell cycle</description>
                            <evidence>null</evidence>
                        </goTerm>
                        <goTerm id="GO:0006275">
                            <description>regulation of DNA replication</description>
                            <evidence>NAS</evidence>
                        </goTerm>
                    </goTermList>
                    <goTermList type="go_molecular_function">
                        <goTerm id="GO:0005515">
                            <description>protein binding</description>
                            <evidence>null</evidence>
                        </goTerm>
                        <goTerm id="GO:0046982">
                            <description>protein heterodimerization activity</description>
                            <evidence>null</evidence>
                        </goTerm>
                        <goTerm id="GO:0008601">
                            <description>protein phosphatase type 2A regulator activity</description>
                            <evidence>TAS</evidence>
                        </goTerm>
                        <goTerm id="GO:0003823">
                            <description>antigen binding</description>
                            <evidence>IPI</evidence>
                        </goTerm>
                    </goTermList>
                </feature>
            </featureList>
        </node>
        <node id="C042986">
            <nodeAppearance>
                <label value="C042986" show="false" alpha="0.0" position="W"/>
                <position xPos="-319.54587" yPos="-573.7051" zPos="0.0" fixed="true"/>
                <advancedPosition xPos="0.0" yPos="0.0" zPos="0.0" xFixed="false" yFixed="false" zFixed="false"/>
                <color red="128" green="128" blue="128"/>
                <size width="8" height="8"/>
                <alpha value="1.0"/>
                <highlight highlighted="false" size="6">
                    <color red="255" green="0" blue="0"/>
                </highlight>
                <shape value="Polygon"/>
            </nodeAppearance>
            <featureList>
                <feature name="name" type="org.navigatorgl.feature.legacy.StringFeature">
                    <valuelist primaryIndex="0" onlyShowPrimary="true">
                        <value>ebselen</value>
                    </valuelist>
                </feature>
            </featureList>
        </node>
        <node id="D008463">
            <nodeAppearance>
                <label value="D008463" show="false" alpha="0.0" position="W"/>
                <position xPos="-329.37692" yPos="47.036755" zPos="0.0" fixed="true"/>
                <advancedPosition xPos="0.0" yPos="0.0" zPos="0.0" xFixed="false" yFixed="false" zFixed="false"/>
                <color red="128" green="128" blue="128"/>
                <size width="8" height="8"/>
                <alpha value="1.0"/>
                <highlight highlighted="false" size="6">
                    <color red="255" green="0" blue="0"/>
                </highlight>
                <shape value="Polygon"/>
            </nodeAppearance>
            <featureList>
                <feature name="name" type="org.navigatorgl.feature.legacy.StringFeature">
                    <valuelist primaryIndex="0" onlyShowPrimary="true">
                        <value>Mebendazole</value>
                        <value>Mebendazole</value>
                    </valuelist>
                </feature>
            </featureList>
        </node>
        <node id="P49715">
            <nodeAppearance>
                <label value="CEBPA" labelSource="Gene Name" show="true" alpha="0.0" position="W"/>
                <position xPos="-1892.6306" yPos="92.25813" zPos="0.0047334023" fixed="true"/>
                <advancedPosition xPos="0.0" yPos="700.0" zPos="0.0" xFixed="false" yFixed="false" zFixed="false"/>
                <color red="0" green="255" blue="0"/>
                <size width="16" height="16"/>
                <alpha value="1.0"/>
                <highlight highlighted="false" size="12">
                    <color red="255" green="0" blue="0"/>
                </highlight>
                <shape value="Ellipse"/>
            </nodeAppearance>
            <featureList>
                <feature name="APSP Hits" type="org.navigatorgl.feature.legacy.IntegerFeature">
                    <valuelist primaryIndex="0" mode="PRIMARY">
                        <value>359</value>
                    </valuelist>
                </feature>
                <feature name="Gene Name" type="org.navigatorgl.feature.legacy.StringFeature">
                    <valuelist primaryIndex="0" onlyShowPrimary="true">
                        <value>CEBPA</value>
                    </valuelist>
                </feature>
                <feature name="GeneSymbol" type="org.navigatorgl.feature.legacy.StringFeature">
                    <valuelist primaryIndex="0" onlyShowPrimary="true">
                        <value>CEBPA</value>
                    </valuelist>
                </feature>
                <feature name="GO Info" type="org.navigatorgl.feature.legacy.GOFeature">
                    <goCategory>C - Cellular Fate and Organization</goCategory>
                    <goTermList type="go_cellular_component">
                        <goTerm id="GO:0005634">
                            <description>nucleus</description>
                            <evidence>null</evidence>
                        </goTerm>
                    </goTermList>
                    <goTermList type="go_biological_process">
                        <goTerm id="GO:0006355">
                            <description>regulation of transcription, DNA-dependent</description>
                            <evidence>IEA</evidence>
                        </goTerm>
                        <goTerm id="GO:0006366">
                            <description>transcription from RNA polymerase II promoter</description>
                            <evidence>TAS</evidence>
                        </goTerm>
                        <goTerm id="GO:0044419">
                            <description>interspecies interaction between organisms</description>
                            <evidence>IEA</evidence>
                        </goTerm>
                        <goTerm id="GO:0019221">
                            <description>cytokine and chemokine mediated signaling pathway</description>
                            <evidence>NAS</evidence>
                        </goTerm>
                        <goTerm id="GO:0030099">
                            <description>myeloid cell differentiation</description>
                            <evidence>NAS</evidence>
                        </goTerm>
                        <goTerm id="GO:0006091">
                            <description>generation of precursor metabolites and energy</description>
                            <evidence>TAS</evidence>
                        </goTerm>
                        <goTerm id="GO:0006350">
                            <description>transcription</description>
                            <evidence>null</evidence>
                        </goTerm>
                    </goTermList>
                    <goTermList type="go_molecular_function">
                        <goTerm id="GO:0043565">
                            <description>sequence-specific DNA binding</description>
                            <evidence>IEA</evidence>
                        </goTerm>
                        <goTerm id="GO:0003705">
                            <description>RNA polymerase II transcription factor activity, enhancer binding</description>
                            <evidence>NAS</evidence>
                        </goTerm>
                        <goTerm id="GO:0046983">
                            <description>protein dimerization activity</description>
                            <evidence>IEA</evidence>
                        </goTerm>
                        <goTerm id="GO:0008134">
                            <description>transcription factor binding</description>
                            <evidence>IPI</evidence>
                        </goTerm>
                    </goTermList>
                </feature>
            </featureList>
        </node>
        <node id="D009543">
            <nodeAppearance>
                <label value="D009543" show="false" alpha="0.0" position="W"/>
                <position xPos="-319.54587" yPos="-563.19867" zPos="0.0" fixed="true"/>
                <advancedPosition xPos="0.0" yPos="0.0" zPos="0.0" xFixed="false" yFixed="false" zFixed="false"/>
                <color red="128" green="128" blue="128"/>
                <size width="8" height="8"/>
                <alpha value="1.0"/>
                <highlight highlighted="false" size="6">
                    <color red="255" green="0" blue="0"/>
                </highlight>
                <shape value="Polygon"/>
            </nodeAppearance>
            <featureList>
                <feature name="name" type="org.navigatorgl.feature.legacy.StringFeature">
                    <valuelist primaryIndex="0" onlyShowPrimary="true">
                        <value>Nifedipine</value>
                        <value>Nifedipine</value>
                    </valuelist>
                </feature>
            </featureList>
        </node>
        <node id="D000666">
            <nodeAppearance>
                <label value="D000666" show="false" alpha="0.0" position="W"/>
                <position xPos="-319.54587" yPos="-422.4134" zPos="0.0" fixed="true"/>
                <advancedPosition xPos="0.0" yPos="0.0" zPos="0.0" xFixed="false" yFixed="false" zFixed="false"/>
                <color red="128" green="128" blue="128"/>
                <size width="8" height="8"/>
                <alpha value="1.0"/>
                <highlight highlighted="false" size="6">
                    <color red="255" green="0" blue="0"/>
                </highlight>
                <shape value="Polygon"/>
            </nodeAppearance>
            <featureList>
                <feature name="name" type="org.navigatorgl.feature.legacy.StringFeature">
                    <valuelist primaryIndex="0" onlyShowPrimary="true">
                        <value>Amphotericin_B</value>
                        <value>Amphotericin_B</value>
                    </valuelist>
                </feature>
            </featureList>
        </node>
        <node id="D002038">
            <nodeAppearance>
                <label value="D002038" show="false" alpha="0.0" position="W"/>
                <position xPos="-319.54587" yPos="-519.07196" zPos="0.0" fixed="true"/>
                <advancedPosition xPos="0.0" yPos="0.0" zPos="0.0" xFixed="false" yFixed="false" zFixed="false"/>
                <color red="128" green="128" blue="128"/>
                <size width="8" height="8"/>
                <alpha value="1.0"/>
                <highlight highlighted="false" size="6">
                    <color red="255" green="0" blue="0"/>
                </highlight>
                <shape value="Polygon"/>
            </nodeAppearance>
            <featureList>
                <feature name="name" type="org.navigatorgl.feature.legacy.StringFeature">
                    <valuelist primaryIndex="0" onlyShowPrimary="true">
                        <value>Bungarotoxins</value>
                        <value>Bungarotoxins</value>
                    </valuelist>
                </feature>
            </featureList>
        </node>
        <node id="C022838">
            <nodeAppearance>
                <label value="C022838" show="false" alpha="0.0" position="W"/>
                <position xPos="-319.54587" yPos="-401.40067" zPos="0.0" fixed="true"/>
                <advancedPosition xPos="0.0" yPos="0.0" zPos="0.0" xFixed="false" yFixed="false" zFixed="false"/>
                <color red="128" green="128" blue="128"/>
                <size width="8" height="8"/>
                <alpha value="1.0"/>
                <highlight highlighted="false" size="6">
                    <color red="255" green="0" blue="0"/>
                </highlight>
                <shape value="Polygon"/>
            </nodeAppearance>
            <featureList>
                <feature name="name" type="org.navigatorgl.feature.legacy.StringFeature">
                    <valuelist primaryIndex="0" onlyShowPrimary="true">
                        <value>nickel_chloride</value>
                    </valuelist>
                </feature>
            </featureList>
        </node>
        <node id="P42566">
            <nodeAppearance>
                <label value="P42566" show="false" alpha="0.0" position="W"/>
                <position xPos="-744.7161" yPos="-382.05573" zPos="0.0047334023" fixed="true"/>
                <advancedPosition xPos="-200.0" yPos="-150.0" zPos="0.0" xFixed="false" yFixed="false" zFixed="false"/>
                <color red="255" green="0" blue="51"/>
                <size width="15" height="15"/>
                <alpha value="1.0"/>
                <highlight highlighted="false" size="12">
                    <color red="255" green="0" blue="0"/>
                </highlight>
                <shape value="Rectangle"/>
            </nodeAppearance>
            <featureList>
                <feature name="APSP Hits" type="org.navigatorgl.feature.legacy.IntegerFeature">
                    <valuelist primaryIndex="0" mode="PRIMARY">
                        <value>230</value>
                    </valuelist>
                </feature>
                <feature name="Gene Name" type="org.navigatorgl.feature.legacy.StringFeature">
                    <valuelist primaryIndex="0" onlyShowPrimary="true">
                        <value>EPS15</value>
                    </valuelist>
                </feature>
                <feature name="GeneSymbol" type="org.navigatorgl.feature.legacy.StringFeature">
                    <valuelist primaryIndex="0" onlyShowPrimary="true">
                        <value>EPS15</value>
                    </valuelist>
                </feature>
                <feature name="GO Info" type="org.navigatorgl.feature.legacy.GOFeature">
                    <goCategory>C - Cellular Fate and Organization</goCategory>
                    <goTermList type="go_cellular_component">
                        <goTerm id="GO:0005905">
                            <description>coated pit</description>
                            <evidence>TAS</evidence>
                        </goTerm>
                        <goTerm id="GO:0005886">
                            <description>plasma membrane</description>
                            <evidence>IDA</evidence>
                        </goTerm>
                        <goTerm id="GO:0031901">
                            <description>early endosome membrane</description>
                            <evidence>IEA</evidence>
                        </goTerm>
                        <goTerm id="GO:0005829">
                            <description>cytosol</description>
                            <evidence>EXP</evidence>
                        </goTerm>
                    </goTermList>
                    <goTermList type="go_biological_process">
                        <goTerm id="GO:0016050">
                            <description>vesicle organization and biogenesis</description>
                            <evidence>TAS</evidence>
                        </goTerm>
                        <goTerm id="GO:0007173">
                            <description>epidermal growth factor receptor signaling pathway</description>
                            <evidence>TAS</evidence>
                        </goTerm>
                        <goTerm id="GO:0008283">
                            <description>cell proliferation</description>
                            <evidence>null</evidence>
                        </goTerm>
                        <goTerm id="GO:0032456">
                            <description>endocytic recycling</description>
                            <evidence>IC</evidence>
                        </goTerm>
                        <goTerm id="GO:0015031">
                            <description>protein transport</description>
                            <evidence>IEA</evidence>
                        </goTerm>
                        <goTerm id="GO:0048268">
                            <description>clathrin cage assembly</description>
                            <evidence>IDA</evidence>
                        </goTerm>
                    </goTermList>
                    <goTermList type="go_molecular_function">
                        <goTerm id="GO:0005515">
                            <description>protein binding</description>
                            <evidence>IPI</evidence>
                        </goTerm>
                        <goTerm id="GO:0017124">
                            <description>SH3 domain binding</description>
                            <evidence>IEA</evidence>
                        </goTerm>
                        <goTerm id="GO:0005509">
                            <description>calcium ion binding</description>
                            <evidence>IEA</evidence>
                        </goTerm>
                    </goTermList>
                </feature>
            </featureList>
        </node>
        <node id="D000661">
            <nodeAppearance>
                <label value="D000661" show="false" alpha="0.0" position="W"/>
                <position xPos="-319.54587" yPos="-418.21085" zPos="0.0" fixed="true"/>
                <advancedPosition xPos="0.0" yPos="0.0" zPos="0.0" xFixed="false" yFixed="false" zFixed="false"/>
                <color red="128" green="128" blue="128"/>
                <size width="8" height="8"/>
                <alpha value="1.0"/>
                <highlight highlighted="false" size="6">
                    <color red="255" green="0" blue="0"/>
                </highlight>
                <shape value="Polygon"/>
            </nodeAppearance>
            <featureList>
                <feature name="name" type="org.navigatorgl.feature.legacy.StringFeature">
                    <valuelist primaryIndex="0" onlyShowPrimary="true">
                        <value>Amphetamine</value>
                    </valuelist>
                </feature>
            </featureList>
        </node>
        <node id="Q96IZ0">
            <nodeAppearance>
                <label value="Q96IZ0" show="false" alpha="0.0" position="E"/>
                <position xPos="66.20157" yPos="245.10832" zPos="0.0047334023" fixed="true"/>
                <advancedPosition xPos="400.0" yPos="-400.0" zPos="0.0" xFixed="false" yFixed="false" zFixed="false"/>
                <color red="0" green="0" blue="255"/>
                <size width="15" height="15"/>
                <alpha value="1.0"/>
                <highlight highlighted="false" size="12">
                    <color red="255" green="0" blue="0"/>
                </highlight>
                <shape value="Diamond"/>
            </nodeAppearance>
            <featureList>
                <feature name="APSP Hits" type="org.navigatorgl.feature.legacy.IntegerFeature">
                    <valuelist primaryIndex="0" mode="PRIMARY">
                        <value>244</value>
                    </valuelist>
                </feature>
                <feature name="Gene Name" type="org.navigatorgl.feature.legacy.StringFeature">
                    <valuelist primaryIndex="0" onlyShowPrimary="true">
                        <value>PAWR</value>
                    </valuelist>
                </feature>
                <feature name="GeneSymbol" type="org.navigatorgl.feature.legacy.StringFeature">
                    <valuelist primaryIndex="0" onlyShowPrimary="true">
                        <value>PAWR</value>
                    </valuelist>
                </feature>
                <feature name="GO Info" type="org.navigatorgl.feature.legacy.GOFeature">
                    <goCategory>C - Cellular Fate and Organization</goCategory>
                    <goTermList type="go_cellular_component">
                        <goTerm id="GO:0005737">
                            <description>cytoplasm</description>
                            <evidence>NAS</evidence>
                        </goTerm>
                        <goTerm id="GO:0005886">
                            <description>plasma membrane</description>
                            <evidence>IDA</evidence>
                        </goTerm>
                        <goTerm id="GO:0005634">
                            <description>nucleus</description>
                            <evidence>NAS</evidence>
                        </goTerm>
                    </goTermList>
                    <goTermList type="go_biological_process">
                        <goTerm id="GO:0043065">
                            <description>positive regulation of apoptosis</description>
                            <evidence>NAS</evidence>
                        </goTerm>
                        <goTerm id="GO:0008285">
                            <description>negative regulation of cell proliferation</description>
                            <evidence>TAS</evidence>
                        </goTerm>
                        <goTerm id="GO:0006915">
                            <description>apoptosis</description>
                            <evidence>TAS</evidence>
                        </goTerm>
                        <goTerm id="GO:0000122">
                            <description>negative regulation of transcription from RNA polymerase II promoter</description>
                            <evidence>TAS</evidence>
                        </goTerm>
                        <goTerm id="GO:0006350">
                            <description>transcription</description>
                            <evidence>IEA</evidence>
                        </goTerm>
                    </goTermList>
                    <goTermList type="go_molecular_function">
                        <goTerm id="GO:0043522">
                            <description>leucine zipper domain binding</description>
                            <evidence>IPI</evidence>
                        </goTerm>
                        <goTerm id="GO:0003714">
                            <description>transcription corepressor activity</description>
                            <evidence>TAS</evidence>
                        </goTerm>
                        <goTerm id="GO:0019899">
                            <description>enzyme binding</description>
                            <evidence>IDA</evidence>
                        </goTerm>
                    </goTermList>
                </feature>
            </featureList>
        </node>
        <node id="C514241">
            <nodeAppearance>
                <label value="C514241" show="false" alpha="0.0" position="W"/>
                <position xPos="-326.94815" yPos="449.60913" zPos="0.0" fixed="true"/>
                <advancedPosition xPos="0.0" yPos="0.0" zPos="0.0" xFixed="false" yFixed="false" zFixed="false"/>
                <color red="128" green="128" blue="128"/>
                <size width="8" height="8"/>
                <alpha value="1.0"/>
                <highlight highlighted="false" size="6">
                    <color red="255" green="0" blue="0"/>
                </highlight>
                <shape value="Polygon"/>
            </nodeAppearance>
            <featureList>
                <feature name="name" type="org.navigatorgl.feature.legacy.StringFeature">
                    <valuelist primaryIndex="0" onlyShowPrimary="true">
                        <value>dihydroethidine</value>
                    </valuelist>
                </feature>
            </featureList>
        </node>
        <node id="O60934">
            <nodeAppearance>
                <label value="O60934" show="false" alpha="0.0" position="E"/>
                <position xPos="-748.2437" yPos="-531.21124" zPos="0.0047334023" fixed="true"/>
                <advancedPosition xPos="-200.0" yPos="-150.0" zPos="0.0" xFixed="false" yFixed="false" zFixed="false"/>
                <color red="255" green="0" blue="51"/>
                <size width="15" height="15"/>
                <alpha value="1.0"/>
                <highlight highlighted="false" size="12">
                    <color red="255" green="0" blue="0"/>
                </highlight>
                <shape value="Rectangle"/>
            </nodeAppearance>
            <featureList>
                <feature name="APSP Hits" type="org.navigatorgl.feature.legacy.IntegerFeature">
                    <valuelist primaryIndex="0" mode="PRIMARY">
                        <value>228</value>
                    </valuelist>
                </feature>
                <feature name="Gene Name" type="org.navigatorgl.feature.legacy.StringFeature">
                    <valuelist primaryIndex="0" onlyShowPrimary="true">
                        <value>NBN</value>
                    </valuelist>
                </feature>
                <feature name="GeneSymbol" type="org.navigatorgl.feature.legacy.StringFeature">
                    <valuelist primaryIndex="0" onlyShowPrimary="true">
                        <value>NBN</value>
                    </valuelist>
                </feature>
                <feature name="GO Info" type="org.navigatorgl.feature.legacy.GOFeature">
                    <goCategory>D - Genome Maintenance</goCategory>
                    <goTermList type="go_cellular_component">
                        <goTerm id="GO:0005794">
                            <description>Golgi apparatus</description>
                            <evidence>IDA</evidence>
                        </goTerm>
                        <goTerm id="GO:0030870">
                            <description>Mre11 complex</description>
                            <evidence>IDA</evidence>
                        </goTerm>
                        <goTerm id="GO:0005730">
                            <description>nucleolus</description>
                            <evidence>IDA</evidence>
                        </goTerm>
                        <goTerm id="GO:0005634">
                            <description>nucleus</description>
                            <evidence>null</evidence>
                        </goTerm>
                        <goTerm id="GO:0005654">
                            <description>nucleoplasm</description>
                            <evidence>EXP</evidence>
                        </goTerm>
                        <goTerm id="GO:0000784">
                            <description>nuclear chromosome, telomeric region</description>
                            <evidence>IDA</evidence>
                        </goTerm>
                        <goTerm id="GO:0042405">
                            <description>nuclear inclusion body</description>
                            <evidence>IDA</evidence>
                        </goTerm>
                    </goTermList>
                    <goTermList type="go_biological_process">
                        <goTerm id="GO:0007095">
                            <description>mitotic G2 checkpoint</description>
                            <evidence>IDA</evidence>
                        </goTerm>
                        <goTerm id="GO:0030330">
                            <description>DNA damage response, signal transduction by p53 class mediator</description>
                            <evidence>TAS</evidence>
                        </goTerm>
                        <goTerm id="GO:0031575">
                            <description>G1/S transition checkpoint</description>
                            <evidence>IDA</evidence>
                        </goTerm>
                        <goTerm id="GO:0006302">
                            <description>double-strand break repair</description>
                            <evidence>null</evidence>
                        </goTerm>
                        <goTerm id="GO:0007126">
                            <description>meiosis</description>
                            <evidence>IEA</evidence>
                        </goTerm>
                        <goTerm id="GO:0030174">
                            <description>regulation of DNA replication initiation</description>
                            <evidence>TAS</evidence>
                        </goTerm>
                        <goTerm id="GO:0000723">
                            <description>telomere maintenance</description>
                            <evidence>IMP</evidence>
                        </goTerm>
                        <goTerm id="GO:0000075">
                            <description>cell cycle checkpoint</description>
                            <evidence>null</evidence>
                        </goTerm>
                        <goTerm id="GO:0007050">
                            <description>cell cycle arrest</description>
                            <evidence>TAS</evidence>
                        </goTerm>
                        <goTerm id="GO:0000077">
                            <description>DNA damage checkpoint</description>
                            <evidence>IDA</evidence>
                        </goTerm>
                        <goTerm id="GO:0032508">
                            <description>DNA duplex unwinding</description>
                            <evidence>IMP</evidence>
                        </goTerm>
                        <goTerm id="GO:0031954">
                            <description>positive regulation of protein amino acid autophosphorylation</description>
                            <evidence>IDA</evidence>
                        </goTerm>
                    </goTermList>
                    <goTermList type="go_molecular_function">
                        <goTerm id="GO:0003684">
                            <description>damaged DNA binding</description>
                            <evidence>null</evidence>
                        </goTerm>
                        <goTerm id="GO:0047485">
                            <description>protein N-terminus binding</description>
                            <evidence>IPI</evidence>
                        </goTerm>
                        <goTerm id="GO:0008134">
                            <description>transcription factor binding</description>
                            <evidence>IPI</evidence>
                        </goTerm>
                    </goTermList>
                </feature>
            </featureList>
        </node>
        <node id="D003474">
            <nodeAppearance>
                <label value="D003474" show="false" alpha="0.0" position="W"/>
                <position xPos="-319.54587" yPos="-577.9076" zPos="0.0" fixed="true"/>
                <advancedPosition xPos="0.0" yPos="0.0" zPos="0.0" xFixed="false" yFixed="false" zFixed="false"/>
                <color red="128" green="128" blue="128"/>
                <size width="8" height="8"/>
                <alpha value="1.0"/>
                <highlight highlighted="false" size="6">
                    <color red="255" green="0" blue="0"/>
                </highlight>
                <shape value="Polygon"/>
            </nodeAppearance>
            <featureList>
                <feature name="name" type="org.navigatorgl.feature.legacy.StringFeature">
                    <valuelist primaryIndex="0" onlyShowPrimary="true">
                        <value>Curcumin</value>
                        <value>Curcumin</value>
                        <value>Curcumin</value>
                        <value>Curcumin</value>
                        <value>Curcumin</value>
                    </valuelist>
                </feature>
            </featureList>
        </node>
        <node id="C090701">
            <nodeAppearance>
                <label value="C090701" show="false" alpha="0.0" position="SW"/>
                <position xPos="-326.81186" yPos="458.28644" zPos="0.0" fixed="true"/>
                <advancedPosition xPos="0.0" yPos="0.0" zPos="0.0" xFixed="false" yFixed="false" zFixed="false"/>
                <color red="128" green="128" blue="128"/>
                <size width="8" height="8"/>
                <alpha value="1.0"/>
                <highlight highlighted="false" size="6">
                    <color red="255" green="0" blue="0"/>
                </highlight>
                <shape value="Polygon"/>
            </nodeAppearance>
            <featureList>
                <feature name="name" type="org.navigatorgl.feature.legacy.StringFeature">
                    <valuelist primaryIndex="0" onlyShowPrimary="true">
                        <value>GR_127935</value>
                    </valuelist>
                </feature>
            </featureList>
        </node>
        <node id="D009538">
            <nodeAppearance>
                <label value="D009538" show="false" alpha="0.0" position="W"/>
                <position xPos="-319.54587" yPos="-529.5783" zPos="0.0" fixed="true"/>
                <advancedPosition xPos="0.0" yPos="0.0" zPos="0.0" xFixed="false" yFixed="false" zFixed="false"/>
                <color red="128" green="128" blue="128"/>
                <size width="8" height="8"/>
                <alpha value="1.0"/>
                <highlight highlighted="false" size="6">
                    <color red="255" green="0" blue="0"/>
                </highlight>
                <shape value="Polygon"/>
            </nodeAppearance>
            <featureList>
                <feature name="name" type="org.navigatorgl.feature.legacy.StringFeature">
                    <valuelist primaryIndex="0" onlyShowPrimary="true">
                        <value>Nicotine</value>
                        <value>Nicotine</value>
                        <value>Nicotine</value>
                        <value>Nicotine</value>
                        <value>Nicotine</value>
                    </valuelist>
                </feature>
            </featureList>
        </node>
        <node id="D009536">
            <nodeAppearance>
                <label value="D009536" show="false" alpha="0.0" position="W"/>
                <position xPos="-315.28647" yPos="46.844265" zPos="0.0" fixed="true"/>
                <advancedPosition xPos="0.0" yPos="0.0" zPos="0.0" xFixed="false" yFixed="false" zFixed="false"/>
                <color red="128" green="128" blue="128"/>
                <size width="8" height="8"/>
                <alpha value="1.0"/>
                <highlight highlighted="false" size="6">
                    <color red="255" green="0" blue="0"/>
                </highlight>
                <shape value="Polygon"/>
            </nodeAppearance>
            <featureList>
                <feature name="name" type="org.navigatorgl.feature.legacy.StringFeature">
                    <valuelist primaryIndex="0" onlyShowPrimary="true">
                        <value>Niacinamide</value>
                        <value>Niacinamide</value>
                    </valuelist>
                </feature>
            </featureList>
        </node>
        <node id="D003907">
            <nodeAppearance>
                <label value="Dexamethasone" labelSource="name" show="true" alpha="0.0" position="E"/>
                <position xPos="-1430.187" yPos="-641.204" zPos="0.0" fixed="true"/>
                <advancedPosition xPos="0.0" yPos="0.0" zPos="0.0" xFixed="false" yFixed="false" zFixed="false"/>
                <color red="128" green="128" blue="128"/>
                <size width="8" height="8"/>
                <alpha value="1.0"/>
                <highlight highlighted="false" size="6">
                    <color red="255" green="0" blue="0"/>
                </highlight>
                <shape value="Polygon"/>
            </nodeAppearance>
            <featureList>
                <feature name="name" type="org.navigatorgl.feature.legacy.StringFeature">
                    <valuelist primaryIndex="0" onlyShowPrimary="true">
                        <value>Dexamethasone</value>
                        <value>Dexamethasone</value>
                        <value>Dexamethasone</value>
                        <value>Dexamethasone</value>
                        <value>Dexamethasone</value>
                    </valuelist>
                </feature>
            </featureList>
        </node>
        <node id="C545357">
            <nodeAppearance>
                <label value="C545357" show="false" alpha="0.0" position="E"/>
                <position xPos="-295.0625" yPos="-75.43158" zPos="0.0" fixed="true"/>
                <advancedPosition xPos="0.0" yPos="0.0" zPos="0.0" xFixed="false" yFixed="false" zFixed="false"/>
                <color red="128" green="128" blue="128"/>
                <size width="8" height="8"/>
                <alpha value="1.0"/>
                <highlight highlighted="false" size="6">
                    <color red="255" green="0" blue="0"/>
                </highlight>
                <shape value="Polygon"/>
            </nodeAppearance>
            <featureList>
                <feature name="name" type="org.navigatorgl.feature.legacy.StringFeature">
                    <valuelist primaryIndex="0" onlyShowPrimary="true">
                        <value>antroquinonol</value>
                        <value>antroquinonol</value>
                    </valuelist>
                </feature>
            </featureList>
        </node>
        <node id="D019787">
            <nodeAppearance>
                <label value="D019787" show="false" alpha="0.0" position="W"/>
                <position xPos="-319.54587" yPos="-426.61594" zPos="0.0" fixed="true"/>
                <advancedPosition xPos="0.0" yPos="0.0" zPos="0.0" xFixed="false" yFixed="false" zFixed="false"/>
                <color red="128" green="128" blue="128"/>
                <size width="8" height="8"/>
                <alpha value="1.0"/>
                <highlight highlighted="false" size="6">
                    <color red="255" green="0" blue="0"/>
                </highlight>
                <shape value="Polygon"/>
            </nodeAppearance>
            <featureList>
                <feature name="name" type="org.navigatorgl.feature.legacy.StringFeature">
                    <valuelist primaryIndex="0" onlyShowPrimary="true">
                        <value>Linoleic_Acid</value>
                        <value>Linoleic_Acid</value>
                        <value>Linoleic_Acid</value>
                        <value>Linoleic_Acid</value>
                    </valuelist>
                </feature>
            </featureList>
        </node>
        <node id="O75360">
            <nodeAppearance>
                <label value="O75360" show="false" alpha="0.0" position="E"/>
                <position xPos="210.05548" yPos="324.73624" zPos="0.0047334023" fixed="true"/>
                <advancedPosition xPos="400.0" yPos="-400.0" zPos="0.0" xFixed="false" yFixed="false" zFixed="false"/>
                <color red="0" green="0" blue="255"/>
                <size width="15" height="15"/>
                <alpha value="1.0"/>
                <highlight highlighted="false" size="12">
                    <color red="255" green="0" blue="0"/>
                </highlight>
                <shape value="Diamond"/>
            </nodeAppearance>
            <featureList>
                <feature name="APSP Hits" type="org.navigatorgl.feature.legacy.IntegerFeature">
                    <valuelist primaryIndex="0" mode="PRIMARY">
                        <value>206</value>
                    </valuelist>
                </feature>
                <feature name="Gene Name" type="org.navigatorgl.feature.legacy.StringFeature">
                    <valuelist primaryIndex="0" onlyShowPrimary="true">
                        <value>PROP1</value>
                    </valuelist>
                </feature>
                <feature name="GeneSymbol" type="org.navigatorgl.feature.legacy.StringFeature">
                    <valuelist primaryIndex="0" onlyShowPrimary="true">
                        <value>PROP1</value>
                    </valuelist>
                </feature>
                <feature name="GO Info" type="org.navigatorgl.feature.legacy.GOFeature">
                    <goCategory>T - Transcription</goCategory>
                    <goTermList type="go_cellular_component"/>
                    <goTermList type="go_biological_process">
                        <goTerm id="GO:0007417">
                            <description>central nervous system development</description>
                            <evidence>null</evidence>
                        </goTerm>
                    </goTermList>
                    <goTermList type="go_molecular_function">
                        <goTerm id="GO:0043565">
                            <description>sequence-specific DNA binding</description>
                            <evidence>IEA</evidence>
                        </goTerm>
                        <goTerm id="GO:0003700">
                            <description>transcription factor activity</description>
                            <evidence>IEA</evidence>
                        </goTerm>
                        <goTerm id="GO:0003702">
                            <description>RNA polymerase II transcription factor activity</description>
                            <evidence>null</evidence>
                        </goTerm>
                    </goTermList>
                </feature>
            </featureList>
        </node>
        <node id="D011192">
            <nodeAppearance>
                <label value="D011192" show="false" alpha="0.0" position="W"/>
                <position xPos="-319.54587" yPos="-348.86884" zPos="0.0" fixed="true"/>
                <advancedPosition xPos="0.0" yPos="0.0" zPos="0.0" xFixed="false" yFixed="false" zFixed="false"/>
                <color red="128" green="128" blue="128"/>
                <size width="8" height="8"/>
                <alpha value="1.0"/>
                <highlight highlighted="false" size="6">
                    <color red="255" green="0" blue="0"/>
                </highlight>
                <shape value="Polygon"/>
            </nodeAppearance>
            <featureList>
                <feature name="name" type="org.navigatorgl.feature.legacy.StringFeature">
                    <valuelist primaryIndex="0" onlyShowPrimary="true">
                        <value>Potassium_Dichromate</value>
                        <value>Potassium_Dichromate</value>
                    </valuelist>
                </feature>
            </featureList>
        </node>
        <node id="Q9UER7">
            <nodeAppearance>
                <label value="Q9UER7" show="false" alpha="0.0" position="E"/>
                <position xPos="-560.05176" yPos="-590.2457" zPos="0.0047334023" fixed="true"/>
                <advancedPosition xPos="-200.0" yPos="-150.0" zPos="0.0" xFixed="false" yFixed="false" zFixed="false"/>
                <color red="255" green="0" blue="51"/>
                <size width="15" height="15"/>
                <alpha value="1.0"/>
                <highlight highlighted="false" size="12">
                    <color red="255" green="0" blue="0"/>
                </highlight>
                <shape value="Rectangle"/>
            </nodeAppearance>
            <featureList>
                <feature name="APSP Hits" type="org.navigatorgl.feature.legacy.IntegerFeature">
                    <valuelist primaryIndex="0" mode="PRIMARY">
                        <value>297</value>
                    </valuelist>
                </feature>
                <feature name="Gene Name" type="org.navigatorgl.feature.legacy.StringFeature">
                    <valuelist primaryIndex="0" onlyShowPrimary="true">
                        <value>DAXX</value>
                    </valuelist>
                </feature>
                <feature name="GeneSymbol" type="org.navigatorgl.feature.legacy.StringFeature">
                    <valuelist primaryIndex="0" onlyShowPrimary="true">
                        <value>DAXX</value>
                    </valuelist>
                </feature>
                <feature name="GO Info" type="org.navigatorgl.feature.legacy.GOFeature">
                    <goCategory>C - Cellular Fate and Organization</goCategory>
                    <goTermList type="go_cellular_component">
                        <goTerm id="GO:0005737">
                            <description>cytoplasm</description>
                            <evidence>TAS</evidence>
                        </goTerm>
                        <goTerm id="GO:0016605">
                            <description>PML body</description>
                            <evidence>TAS</evidence>
                        </goTerm>
                        <goTerm id="GO:0005634">
                            <description>nucleus</description>
                            <evidence>IDA</evidence>
                        </goTerm>
                    </goTermList>
                    <goTermList type="go_biological_process">
                        <goTerm id="GO:0008625">
                            <description>induction of apoptosis via death domain receptors</description>
                            <evidence>TAS</evidence>
                        </goTerm>
                        <goTerm id="GO:0044419">
                            <description>interspecies interaction between organisms</description>
                            <evidence>IEA</evidence>
                        </goTerm>
                        <goTerm id="GO:0006915">
                            <description>apoptosis</description>
                            <evidence>TAS</evidence>
                        </goTerm>
                        <goTerm id="GO:0016481">
                            <description>negative regulation of transcription</description>
                            <evidence>IDA</evidence>
                        </goTerm>
                        <goTerm id="GO:0007257">
                            <description>activation of JNK activity</description>
                            <evidence>TAS</evidence>
                        </goTerm>
                        <goTerm id="GO:0045892">
                            <description>negative regulation of transcription, DNA-dependent</description>
                            <evidence>IDA</evidence>
                        </goTerm>
                        <goTerm id="GO:0030521">
                            <description>androgen receptor signaling pathway</description>
                            <evidence>IDA</evidence>
                        </goTerm>
                        <goTerm id="GO:0006350">
                            <description>transcription</description>
                            <evidence>IEA</evidence>
                        </goTerm>
                    </goTermList>
                    <goTermList type="go_molecular_function">
                        <goTerm id="GO:0047485">
                            <description>protein N-terminus binding</description>
                            <evidence>IPI</evidence>
                        </goTerm>
                        <goTerm id="GO:0019901">
                            <description>protein kinase binding</description>
                            <evidence>IPI</evidence>
                        </goTerm>
                        <goTerm id="GO:0031072">
                            <description>heat shock protein binding</description>
                            <evidence>TAS</evidence>
                        </goTerm>
                        <goTerm id="GO:0005057">
                            <description>receptor signaling protein activity</description>
                            <evidence>TAS</evidence>
                        </goTerm>
                        <goTerm id="GO:0050681">
                            <description>androgen receptor binding</description>
                            <evidence>IPI</evidence>
                        </goTerm>
                        <goTerm id="GO:0042803">
                            <description>protein homodimerization activity</description>
                            <evidence>IDA</evidence>
                        </goTerm>
                        <goTerm id="GO:0008134">
                            <description>transcription factor binding</description>
                            <evidence>IDA</evidence>
                        </goTerm>
                        <goTerm id="GO:0042802">
                            <description>identical protein binding</description>
                            <evidence>IPI</evidence>
                        </goTerm>
                    </goTermList>
                </feature>
            </featureList>
        </node>
        <node id="D005996">
            <nodeAppearance>
                <label value="D005996" show="false" alpha="0.0" position="W"/>
                <position xPos="-319.54587" yPos="-731.30054" zPos="0.0" fixed="true"/>
                <advancedPosition xPos="0.0" yPos="0.0" zPos="0.0" xFixed="false" yFixed="false" zFixed="false"/>
                <color red="128" green="128" blue="128"/>
                <size width="8" height="8"/>
                <alpha value="1.0"/>
                <highlight highlighted="false" size="6">
                    <color red="255" green="0" blue="0"/>
                </highlight>
                <shape value="Polygon"/>
            </nodeAppearance>
            <featureList>
                <feature name="name" type="org.navigatorgl.feature.legacy.StringFeature">
                    <valuelist primaryIndex="0" onlyShowPrimary="true">
                        <value>Nitroglycerin</value>
                    </valuelist>
                </feature>
            </featureList>
        </node>
        <node id="C478959">
            <nodeAppearance>
                <label value="C478959" show="false" alpha="0.0" position="SW"/>
                <position xPos="-328.12344" yPos="374.7917" zPos="0.0" fixed="true"/>
                <advancedPosition xPos="0.0" yPos="0.0" zPos="0.0" xFixed="false" yFixed="false" zFixed="false"/>
                <color red="128" green="128" blue="128"/>
                <size width="8" height="8"/>
                <alpha value="1.0"/>
                <highlight highlighted="false" size="6">
                    <color red="255" green="0" blue="0"/>
                </highlight>
                <shape value="Polygon"/>
            </nodeAppearance>
            <featureList>
                <feature name="name" type="org.navigatorgl.feature.legacy.StringFeature">
                    <valuelist primaryIndex="0" onlyShowPrimary="true">
                        <value>"N-(1-(2,3-dihydro(1,4)dioxin-5-yl)piperidi-4-yl)indan-2-ylamine"</value>
                    </valuelist>
                </feature>
            </featureList>
        </node>
        <node id="C016392">
            <nodeAppearance>
                <label value="C016392" show="false" alpha="0.0" position="SW"/>
                <position xPos="-328.77835" yPos="333.10632" zPos="0.0" fixed="true"/>
                <advancedPosition xPos="0.0" yPos="0.0" zPos="0.0" xFixed="false" yFixed="false" zFixed="false"/>
                <color red="128" green="128" blue="128"/>
                <size width="8" height="8"/>
                <alpha value="1.0"/>
                <highlight highlighted="false" size="6">
                    <color red="255" green="0" blue="0"/>
                </highlight>
                <shape value="Polygon"/>
            </nodeAppearance>
            <featureList>
                <feature name="name" type="org.navigatorgl.feature.legacy.StringFeature">
                    <valuelist primaryIndex="0" onlyShowPrimary="true">
                        <value>"3,3'-diindolylmethane"</value>
                        <value>"3,3'-diindolylmethane"</value>
                    </valuelist>
                </feature>
            </featureList>
        </node>
        <node id="C432165">
            <nodeAppearance>
                <label value="C432165" show="false" alpha="0.0" position="W"/>
                <position xPos="-319.54587" yPos="-374.08414" zPos="0.0" fixed="true"/>
                <advancedPosition xPos="0.0" yPos="0.0" zPos="0.0" xFixed="false" yFixed="false" zFixed="false"/>
                <color red="128" green="128" blue="128"/>
                <size width="8" height="8"/>
                <alpha value="1.0"/>
                <highlight highlighted="false" size="6">
                    <color red="255" green="0" blue="0"/>
                </highlight>
                <shape value="Polygon"/>
            </nodeAppearance>
            <featureList>
                <feature name="name" type="org.navigatorgl.feature.legacy.StringFeature">
                    <valuelist primaryIndex="0" onlyShowPrimary="true">
                        <value>"anthra(1,9-cd)pyrazol-6(2H)-one"</value>
                        <value>"anthra(1,9-cd)pyrazol-6(2H)-one"</value>
                    </valuelist>
                </feature>
            </featureList>
        </node>
        <node id="D009525">
            <nodeAppearance>
                <label value="D009525" show="false" alpha="0.0" position="W"/>
                <position xPos="-329.35068" yPos="296.66962" zPos="0.0" fixed="true"/>
                <advancedPosition xPos="0.0" yPos="0.0" zPos="0.0" xFixed="false" yFixed="false" zFixed="false"/>
                <color red="128" green="128" blue="128"/>
                <size width="8" height="8"/>
                <alpha value="1.0"/>
                <highlight highlighted="false" size="6">
                    <color red="255" green="0" blue="0"/>
                </highlight>
                <shape value="Polygon"/>
            </nodeAppearance>
            <featureList>
                <feature name="name" type="org.navigatorgl.feature.legacy.StringFeature">
                    <valuelist primaryIndex="0" onlyShowPrimary="true">
                        <value>Niacin</value>
                        <value>Niacin</value>
                        <value>Niacin</value>
                        <value>Niacin</value>
                    </valuelist>
                </feature>
            </featureList>
        </node>
        <node id="C447031">
            <nodeAppearance>
                <label value="C447031" show="false" alpha="0.0" position="W"/>
                <position xPos="-326.46432" yPos="480.41455" zPos="0.0" fixed="true"/>
                <advancedPosition xPos="0.0" yPos="0.0" zPos="0.0" xFixed="false" yFixed="false" zFixed="false"/>
                <color red="128" green="128" blue="128"/>
                <size width="8" height="8"/>
                <alpha value="1.0"/>
                <highlight highlighted="false" size="6">
                    <color red="255" green="0" blue="0"/>
                </highlight>
                <shape value="Polygon"/>
            </nodeAppearance>
            <featureList>
                <feature name="name" type="org.navigatorgl.feature.legacy.StringFeature">
                    <valuelist primaryIndex="0" onlyShowPrimary="true">
                        <value>tyrphostin_AG_1024</value>
                    </valuelist>
                </feature>
            </featureList>
        </node>
        <node id="C122062">
            <nodeAppearance>
                <label value="NSC_674495" labelSource="name" show="true" alpha="0.0" position="W"/>
                <position xPos="-1704.3073" yPos="458.4737" zPos="0.0" fixed="true"/>
                <advancedPosition xPos="0.0" yPos="0.0" zPos="0.0" xFixed="false" yFixed="false" zFixed="false"/>
                <color red="128" green="128" blue="128"/>
                <size width="8" height="8"/>
                <alpha value="1.0"/>
                <highlight highlighted="false" size="6">
                    <color red="255" green="0" blue="0"/>
                </highlight>
                <shape value="Polygon"/>
            </nodeAppearance>
            <featureList>
                <feature name="name" type="org.navigatorgl.feature.legacy.StringFeature">
                    <valuelist primaryIndex="0" onlyShowPrimary="true">
                        <value>NSC_674495</value>
                    </valuelist>
                </feature>
            </featureList>
        </node>
        <node id="D012701">
            <nodeAppearance>
                <label value="D012701" show="false" alpha="0.0" position="W"/>
                <position xPos="-325.3314" yPos="552.53394" zPos="0.0" fixed="true"/>
                <advancedPosition xPos="0.0" yPos="0.0" zPos="0.0" xFixed="false" yFixed="false" zFixed="false"/>
                <color red="128" green="128" blue="128"/>
                <size width="8" height="8"/>
                <alpha value="1.0"/>
                <highlight highlighted="false" size="6">
                    <color red="255" green="0" blue="0"/>
                </highlight>
                <shape value="Polygon"/>
            </nodeAppearance>
            <featureList>
                <feature name="name" type="org.navigatorgl.feature.legacy.StringFeature">
                    <valuelist primaryIndex="0" onlyShowPrimary="true">
                        <value>Serotonin</value>
                    </valuelist>
                </feature>
            </featureList>
        </node>
        <node id="P29474">
            <nodeAppearance>
                <label value="P29474" show="false" alpha="0.0" position="E"/>
                <position xPos="-65.023766" yPos="506.98148" zPos="0.0047334023" fixed="true"/>
                <advancedPosition xPos="400.0" yPos="-400.0" zPos="0.0" xFixed="false" yFixed="false" zFixed="false"/>
                <color red="0" green="0" blue="255"/>
                <size width="15" height="15"/>
                <alpha value="1.0"/>
                <highlight highlighted="false" size="12">
                    <color red="255" green="0" blue="0"/>
                </highlight>
                <shape value="Diamond"/>
            </nodeAppearance>
            <featureList>
                <feature name="APSP Hits" type="org.navigatorgl.feature.legacy.IntegerFeature">
                    <valuelist primaryIndex="0" mode="PRIMARY">
                        <value>206</value>
                    </valuelist>
                </feature>
                <feature name="Gene Name" type="org.navigatorgl.feature.legacy.StringFeature">
                    <valuelist primaryIndex="0" onlyShowPrimary="true">
                        <value>NOS3</value>
                    </valuelist>
                </feature>
                <feature name="GeneSymbol" type="org.navigatorgl.feature.legacy.StringFeature">
                    <valuelist primaryIndex="0" onlyShowPrimary="true">
                        <value>NOS3</value>
                    </valuelist>
                </feature>
                <feature name="GO Info" type="org.navigatorgl.feature.legacy.GOFeature">
                    <goCategory>C - Cellular Fate and Organization</goCategory>
                    <goTermList type="go_cellular_component">
                        <goTerm id="GO:0005737">
                            <description>cytoplasm</description>
                            <evidence>null</evidence>
                        </goTerm>
                        <goTerm id="GO:0000139">
                            <description>Golgi membrane</description>
                            <evidence>EXP</evidence>
                        </goTerm>
                        <goTerm id="GO:0005901">
                            <description>caveola</description>
                            <evidence>IDA</evidence>
                        </goTerm>
                        <goTerm id="GO:0005856">
                            <description>cytoskeleton</description>
                            <evidence>IEA</evidence>
                        </goTerm>
                        <goTerm id="GO:0005829">
                            <description>cytosol</description>
                            <evidence>EXP</evidence>
                        </goTerm>
                    </goTermList>
                    <goTermList type="go_biological_process">
                        <goTerm id="GO:0009408">
                            <description>response to heat</description>
                            <evidence>NAS</evidence>
                        </goTerm>
                        <goTerm id="GO:0006928">
                            <description>cell motility</description>
                            <evidence>TAS</evidence>
                        </goTerm>
                        <goTerm id="GO:0006916">
                            <description>anti-apoptosis</description>
                            <evidence>ISS</evidence>
                        </goTerm>
                        <goTerm id="GO:0045766">
                            <description>positive regulation of angiogenesis</description>
                            <evidence>ISS</evidence>
                        </goTerm>
                        <goTerm id="GO:0006809">
                            <description>nitric oxide biosynthetic process</description>
                            <evidence>IDA</evidence>
                        </goTerm>
                        <goTerm id="GO:0050880">
                            <description>regulation of blood vessel size</description>
                            <evidence>NAS</evidence>
                        </goTerm>
                        <goTerm id="GO:0001974">
                            <description>blood vessel remodeling</description>
                            <evidence>ISS</evidence>
                        </goTerm>
                        <goTerm id="GO:0043542">
                            <description>endothelial cell migration</description>
                            <evidence>IMP</evidence>
                        </goTerm>
                        <goTerm id="GO:0045909">
                            <description>positive regulation of vasodilation</description>
                            <evidence>NAS</evidence>
                        </goTerm>
                        <goTerm id="GO:0031284">
                            <description>positive regulation of guanylate cyclase activity</description>
                            <evidence>IMP</evidence>
                        </goTerm>
                        <goTerm id="GO:0006527">
                            <description>arginine catabolic process</description>
                            <evidence>IDA</evidence>
                        </goTerm>
                        <goTerm id="GO:0007005">
                            <description>mitochondrion organization and biogenesis</description>
                            <evidence>ISS</evidence>
                        </goTerm>
                    </goTermList>
                    <goTermList type="go_molecular_function">
                        <goTerm id="GO:0003785">
                            <description>actin monomer binding</description>
                            <evidence>IPI</evidence>
                        </goTerm>
                        <goTerm id="GO:0005515">
                            <description>protein binding</description>
                            <evidence>IPI</evidence>
                        </goTerm>
                        <goTerm id="GO:0050661">
                            <description>NADP binding</description>
                            <evidence>NAS</evidence>
                        </goTerm>
                        <goTerm id="GO:0004517">
                            <description>nitric-oxide synthase activity</description>
                            <evidence>TAS</evidence>
                        </goTerm>
                        <goTerm id="GO:0005516">
                            <description>calmodulin binding</description>
                            <evidence>IEA</evidence>
                        </goTerm>
                        <goTerm id="GO:0010181">
                            <description>FMN binding</description>
                            <evidence>NAS</evidence>
                        </goTerm>
                        <goTerm id="GO:0005509">
                            <description>calcium ion binding</description>
                            <evidence>IEA</evidence>
                        </goTerm>
                        <goTerm id="GO:0050660">
                            <description>FAD binding</description>
                            <evidence>NAS</evidence>
                        </goTerm>
                        <goTerm id="GO:0008270">
                            <description>zinc ion binding</description>
                            <evidence>IEA</evidence>
                        </goTerm>
                        <goTerm id="GO:0046870">
                            <description>cadmium ion binding</description>
                            <evidence>NAS</evidence>
                        </goTerm>
                        <goTerm id="GO:0020037">
                            <description>heme binding</description>
                            <evidence>IDA</evidence>
                        </goTerm>
                    </goTermList>
                </feature>
            </featureList>
        </node>
        <node id="C412373">
            <nodeAppearance>
                <label value="C412373" show="false" alpha="0.0" position="SW"/>
                <position xPos="-327.13998" yPos="437.39966" zPos="0.0" fixed="true"/>
                <advancedPosition xPos="0.0" yPos="0.0" zPos="0.0" xFixed="false" yFixed="false" zFixed="false"/>
                <color red="128" green="128" blue="128"/>
                <size width="8" height="8"/>
                <alpha value="1.0"/>
                <highlight highlighted="false" size="6">
                    <color red="255" green="0" blue="0"/>
                </highlight>
                <shape value="Polygon"/>
            </nodeAppearance>
            <featureList>
                <feature name="name" type="org.navigatorgl.feature.legacy.StringFeature">
                    <valuelist primaryIndex="0" onlyShowPrimary="true">
                        <value>AG_1879</value>
                    </valuelist>
                </feature>
            </featureList>
        </node>
        <node id="D001728">
            <nodeAppearance>
                <label value="Dicumarol" labelSource="name" show="true" alpha="0.0" position="E"/>
                <position xPos="-1419.3761" yPos="-122.959564" zPos="0.0" fixed="true"/>
                <advancedPosition xPos="0.0" yPos="0.0" zPos="0.0" xFixed="false" yFixed="false" zFixed="false"/>
                <color red="128" green="128" blue="128"/>
                <size width="8" height="8"/>
                <alpha value="1.0"/>
                <highlight highlighted="false" size="6">
                    <color red="255" green="0" blue="0"/>
                </highlight>
                <shape value="Polygon"/>
            </nodeAppearance>
            <featureList>
                <feature name="name" type="org.navigatorgl.feature.legacy.StringFeature">
                    <valuelist primaryIndex="0" onlyShowPrimary="true">
                        <value>Dicumarol</value>
                    </valuelist>
                </feature>
            </featureList>
        </node>
        <node id="C519562">
            <nodeAppearance>
                <label value="C519562" show="false" alpha="0.0" position="E"/>
                <position xPos="-372.1933" yPos="-59.403603" zPos="0.0" fixed="true"/>
                <advancedPosition xPos="0.0" yPos="0.0" zPos="0.0" xFixed="false" yFixed="false" zFixed="false"/>
                <color red="128" green="128" blue="128"/>
                <size width="8" height="8"/>
                <alpha value="1.0"/>
                <highlight highlighted="false" size="6">
                    <color red="255" green="0" blue="0"/>
                </highlight>
                <shape value="Polygon"/>
            </nodeAppearance>
            <featureList>
                <feature name="name" type="org.navigatorgl.feature.legacy.StringFeature">
                    <valuelist primaryIndex="0" onlyShowPrimary="true">
                        <value>motesanib_diphosphate</value>
                        <value>motesanib_diphosphate</value>
                    </valuelist>
                </feature>
            </featureList>
        </node>
        <node id="C483858">
            <nodeAppearance>
                <label value="C483858" show="false" alpha="0.0" position="W"/>
                <position xPos="-268.9441" yPos="17.788391" zPos="0.0" fixed="true"/>
                <advancedPosition xPos="0.0" yPos="0.0" zPos="0.0" xFixed="false" yFixed="false" zFixed="false"/>
                <color red="128" green="128" blue="128"/>
                <size width="8" height="8"/>
                <alpha value="1.0"/>
                <highlight highlighted="false" size="6">
                    <color red="255" green="0" blue="0"/>
                </highlight>
                <shape value="Polygon"/>
            </nodeAppearance>
            <featureList>
                <feature name="name" type="org.navigatorgl.feature.legacy.StringFeature">
                    <valuelist primaryIndex="0" onlyShowPrimary="true">
                        <value>phosphatidylethanolamine</value>
                        <value>phosphatidylethanolamine</value>
                    </valuelist>
                </feature>
            </featureList>
        </node>
        <node id="C517398">
            <nodeAppearance>
                <label value="C517398" show="false" alpha="0.0" position="W"/>
                <position xPos="-319.54587" yPos="-485.4516" zPos="0.0" fixed="true"/>
                <advancedPosition xPos="0.0" yPos="0.0" zPos="0.0" xFixed="false" yFixed="false" zFixed="false"/>
                <color red="128" green="128" blue="128"/>
                <size width="8" height="8"/>
                <alpha value="1.0"/>
                <highlight highlighted="false" size="6">
                    <color red="255" green="0" blue="0"/>
                </highlight>
                <shape value="Polygon"/>
            </nodeAppearance>
            <featureList>
                <feature name="name" type="org.navigatorgl.feature.legacy.StringFeature">
                    <valuelist primaryIndex="0" onlyShowPrimary="true">
                        <value>MF101_extract</value>
                        <value>MF101_extract</value>
                    </valuelist>
                </feature>
            </featureList>
        </node>
        <node id="P07954">
            <nodeAppearance>
                <label value="P07954" show="false" alpha="0.0" position="W"/>
                <position xPos="-664.4145" yPos="-318.11627" zPos="0.0047334023" fixed="true"/>
                <advancedPosition xPos="-200.0" yPos="-150.0" zPos="0.0" xFixed="false" yFixed="false" zFixed="false"/>
                <color red="255" green="0" blue="51"/>
                <size width="15" height="15"/>
                <alpha value="1.0"/>
                <highlight highlighted="false" size="12">
                    <color red="255" green="0" blue="0"/>
                </highlight>
                <shape value="Rectangle"/>
            </nodeAppearance>
            <featureList>
                <feature name="APSP Hits" type="org.navigatorgl.feature.legacy.IntegerFeature">
                    <valuelist primaryIndex="0" mode="PRIMARY">
                        <value>206</value>
                    </valuelist>
                </feature>
                <feature name="Gene Name" type="org.navigatorgl.feature.legacy.StringFeature">
                    <valuelist primaryIndex="0" onlyShowPrimary="true">
                        <value>FH</value>
                    </valuelist>
                </feature>
                <feature name="GeneSymbol" type="org.navigatorgl.feature.legacy.StringFeature">
                    <valuelist primaryIndex="0" onlyShowPrimary="true">
                        <value>FH</value>
                    </valuelist>
                </feature>
                <feature name="GO Info" type="org.navigatorgl.feature.legacy.GOFeature">
                    <goCategory>E - Energy Production</goCategory>
                    <goTermList type="go_cellular_component">
                        <goTerm id="GO:0005739">
                            <description>mitochondrion</description>
                            <evidence>null</evidence>
                        </goTerm>
                        <goTerm id="GO:0005737">
                            <description>cytoplasm</description>
                            <evidence>TAS</evidence>
                        </goTerm>
                        <goTerm id="GO:0005759">
                            <description>mitochondrial matrix</description>
                            <evidence>EXP</evidence>
                        </goTerm>
                        <goTerm id="GO:0045239">
                            <description>tricarboxylic acid cycle enzyme complex</description>
                            <evidence>IEA</evidence>
                        </goTerm>
                    </goTermList>
                    <goTermList type="go_biological_process">
                        <goTerm id="GO:0006099">
                            <description>tricarboxylic acid cycle</description>
                            <evidence>IEA</evidence>
                        </goTerm>
                        <goTerm id="GO:0006106">
                            <description>fumarate metabolic process</description>
                            <evidence>TAS</evidence>
                        </goTerm>
                    </goTermList>
                    <goTermList type="go_molecular_function">
                        <goTerm id="GO:0004333">
                            <description>fumarate hydratase activity</description>
                            <evidence>TAS</evidence>
                        </goTerm>
                    </goTermList>
                </feature>
            </featureList>
        </node>
        <node id="Q5JWF2">
            <nodeAppearance>
                <label value="Q5JWF2" show="false" alpha="0.0" position="W"/>
                <position xPos="220.96613" yPos="-365.00656" zPos="0.0047334023" fixed="true"/>
                <advancedPosition xPos="-400.0" yPos="-150.0" zPos="0.0" xFixed="false" yFixed="false" zFixed="false"/>
                <color red="255" green="0" blue="51"/>
                <size width="15" height="15"/>
                <alpha value="1.0"/>
                <highlight highlighted="false" size="12">
                    <color red="255" green="0" blue="0"/>
                </highlight>
                <shape value="Rectangle"/>
            </nodeAppearance>
            <featureList>
                <feature name="APSP Hits" type="org.navigatorgl.feature.legacy.IntegerFeature">
                    <valuelist primaryIndex="0" mode="PRIMARY">
                        <value>411</value>
                    </valuelist>
                </feature>
                <feature name="Gene Name" type="org.navigatorgl.feature.legacy.StringFeature">
                    <valuelist primaryIndex="0" onlyShowPrimary="true">
                        <value>GNAS</value>
                    </valuelist>
                </feature>
                <feature name="GO Info" type="org.navigatorgl.feature.legacy.GOFeature">
                    <goCategory>M - Other Metabolism</goCategory>
                    <goTermList type="go_cellular_component">
                        <goTerm id="GO:0005886">
                            <description>plasma membrane</description>
                            <evidence>IEA</evidence>
                        </goTerm>
                    </goTermList>
                    <goTermList type="go_biological_process"/>
                    <goTermList type="go_molecular_function">
                        <goTerm id="GO:0004871">
                            <description>signal transducer activity</description>
                            <evidence>IEA</evidence>
                        </goTerm>
                        <goTerm id="GO:0005525">
                            <description>GTP binding</description>
                            <evidence>IEA</evidence>
                        </goTerm>
                    </goTermList>
                </feature>
            </featureList>
        </node>
        <node id="P17844">
            <nodeAppearance>
                <label value="P17844" show="false" alpha="0.0" position="W"/>
                <position xPos="-648.89746" yPos="-605.1949" zPos="0.0047334023" fixed="true"/>
                <advancedPosition xPos="-200.0" yPos="-150.0" zPos="0.0" xFixed="false" yFixed="false" zFixed="false"/>
                <color red="255" green="0" blue="51"/>
                <size width="15" height="15"/>
                <alpha value="1.0"/>
                <highlight highlighted="false" size="12">
                    <color red="255" green="0" blue="0"/>
                </highlight>
                <shape value="Rectangle"/>
            </nodeAppearance>
            <featureList>
                <feature name="APSP Hits" type="org.navigatorgl.feature.legacy.IntegerFeature">
                    <valuelist primaryIndex="0" mode="PRIMARY">
                        <value>229</value>
                    </valuelist>
                </feature>
                <feature name="Gene Name" type="org.navigatorgl.feature.legacy.StringFeature">
                    <valuelist primaryIndex="0" onlyShowPrimary="true">
                        <value>DDX5</value>
                    </valuelist>
                </feature>
                <feature name="GeneSymbol" type="org.navigatorgl.feature.legacy.StringFeature">
                    <valuelist primaryIndex="0" onlyShowPrimary="true">
                        <value>DDX5</value>
                    </valuelist>
                </feature>
                <feature name="GO Info" type="org.navigatorgl.feature.legacy.GOFeature">
                    <goCategory>T - Transcription</goCategory>
                    <goTermList type="go_cellular_component">
                        <goTerm id="GO:0005730">
                            <description>nucleolus</description>
                            <evidence>IEA</evidence>
                        </goTerm>
                        <goTerm id="GO:0005634">
                            <description>nucleus</description>
                            <evidence>null</evidence>
                        </goTerm>
                        <goTerm id="GO:0005681">
                            <description>spliceosome</description>
                            <evidence>IEA</evidence>
                        </goTerm>
                    </goTermList>
                    <goTermList type="go_biological_process">
                        <goTerm id="GO:0006397">
                            <description>mRNA processing</description>
                            <evidence>IEA</evidence>
                        </goTerm>
                        <goTerm id="GO:0008380">
                            <description>RNA splicing</description>
                            <evidence>IEA</evidence>
                        </goTerm>
                        <goTerm id="GO:0016049">
                            <description>cell growth</description>
                            <evidence>null</evidence>
                        </goTerm>
                    </goTermList>
                    <goTermList type="go_molecular_function">
                        <goTerm id="GO:0008026">
                            <description>ATP-dependent helicase activity</description>
                            <evidence>IEA</evidence>
                        </goTerm>
                        <goTerm id="GO:0003724">
                            <description>RNA helicase activity</description>
                            <evidence>NAS</evidence>
                        </goTerm>
                        <goTerm id="GO:0003723">
                            <description>RNA binding</description>
                            <evidence>IEA</evidence>
                        </goTerm>
                        <goTerm id="GO:0005524">
                            <description>ATP binding</description>
                            <evidence>IEA</evidence>
                        </goTerm>
                    </goTermList>
                </feature>
            </featureList>
        </node>
        <node id="D008790">
            <nodeAppearance>
                <label value="D008790" show="false" alpha="0.0" position="W"/>
                <position xPos="-319.54587" yPos="-424.51468" zPos="0.0" fixed="true"/>
                <advancedPosition xPos="0.0" yPos="0.0" zPos="0.0" xFixed="false" yFixed="false" zFixed="false"/>
                <color red="128" green="128" blue="128"/>
                <size width="8" height="8"/>
                <alpha value="1.0"/>
                <highlight highlighted="false" size="6">
                    <color red="255" green="0" blue="0"/>
                </highlight>
                <shape value="Polygon"/>
            </nodeAppearance>
            <featureList>
                <feature name="name" type="org.navigatorgl.feature.legacy.StringFeature">
                    <valuelist primaryIndex="0" onlyShowPrimary="true">
                        <value>Metoprolol</value>
                    </valuelist>
                </feature>
            </featureList>
        </node>
        <node id="Q13191">
            <nodeAppearance>
                <label value="Q13191" show="false" alpha="0.0" position="SW"/>
                <position xPos="-51.66724" yPos="-637.05054" zPos="0.0047334023" fixed="true"/>
                <advancedPosition xPos="-400.0" yPos="-150.0" zPos="0.0" xFixed="false" yFixed="false" zFixed="false"/>
                <color red="255" green="0" blue="51"/>
                <size width="15" height="15"/>
                <alpha value="1.0"/>
                <highlight highlighted="false" size="12">
                    <color red="255" green="0" blue="0"/>
                </highlight>
                <shape value="Rectangle"/>
            </nodeAppearance>
            <featureList>
                <feature name="APSP Hits" type="org.navigatorgl.feature.legacy.IntegerFeature">
                    <valuelist primaryIndex="0" mode="PRIMARY">
                        <value>211</value>
                    </valuelist>
                </feature>
                <feature name="Gene Name" type="org.navigatorgl.feature.legacy.StringFeature">
                    <valuelist primaryIndex="0" onlyShowPrimary="true">
                        <value>CBLB</value>
                    </valuelist>
                </feature>
                <feature name="GeneSymbol" type="org.navigatorgl.feature.legacy.StringFeature">
                    <valuelist primaryIndex="0" onlyShowPrimary="true">
                        <value>CBLB</value>
                    </valuelist>
                </feature>
                <feature name="GO Info" type="org.navigatorgl.feature.legacy.GOFeature">
                    <goCategory>C - Cellular Fate and Organization</goCategory>
                    <goTermList type="go_cellular_component">
                        <goTerm id="GO:0005737">
                            <description>cytoplasm</description>
                            <evidence>IEA</evidence>
                        </goTerm>
                        <goTerm id="GO:0005634">
                            <description>nucleus</description>
                            <evidence>IEA</evidence>
                        </goTerm>
                    </goTermList>
                    <goTermList type="go_biological_process">
                        <goTerm id="GO:0007165">
                            <description>signal transduction</description>
                            <evidence>null</evidence>
                        </goTerm>
                        <goTerm id="GO:0006955">
                            <description>immune response</description>
                            <evidence>IEA</evidence>
                        </goTerm>
                        <goTerm id="GO:0019941">
                            <description>modification-dependent protein catabolic process</description>
                            <evidence>IEA</evidence>
                        </goTerm>
                        <goTerm id="GO:0006607">
                            <description>NLS-bearing substrate import into nucleus</description>
                            <evidence>TAS</evidence>
                        </goTerm>
                        <goTerm id="GO:0007166">
                            <description>cell surface receptor linked signal transduction</description>
                            <evidence>IEA</evidence>
                        </goTerm>
                    </goTermList>
                    <goTermList type="go_molecular_function">
                        <goTerm id="GO:0005515">
                            <description>protein binding</description>
                            <evidence>null</evidence>
                        </goTerm>
                        <goTerm id="GO:0016874">
                            <description>ligase activity</description>
                            <evidence>IEA</evidence>
                        </goTerm>
                        <goTerm id="GO:0005509">
                            <description>calcium ion binding</description>
                            <evidence>IEA</evidence>
                        </goTerm>
                        <goTerm id="GO:0008270">
                            <description>zinc ion binding</description>
                            <evidence>null</evidence>
                        </goTerm>
                        <goTerm id="GO:0004871">
                            <description>signal transducer activity</description>
                            <evidence>IEA</evidence>
                        </goTerm>
                    </goTermList>
                </feature>
            </featureList>
        </node>
        <node id="D015073">
            <nodeAppearance>
                <label value="D015073" show="false" alpha="0.0" position="W"/>
                <position xPos="-319.54587" yPos="-487.55286" zPos="0.0" fixed="true"/>
                <advancedPosition xPos="0.0" yPos="0.0" zPos="0.0" xFixed="false" yFixed="false" zFixed="false"/>
                <color red="128" green="128" blue="128"/>
                <size width="8" height="8"/>
                <alpha value="1.0"/>
                <highlight highlighted="false" size="6">
                    <color red="255" green="0" blue="0"/>
                </highlight>
                <shape value="Polygon"/>
            </nodeAppearance>
            <featureList>
                <feature name="name" type="org.navigatorgl.feature.legacy.StringFeature">
                    <valuelist primaryIndex="0" onlyShowPrimary="true">
                        <value>2-Acetylaminofluorene</value>
                    </valuelist>
                </feature>
            </featureList>
        </node>
        <node id="C057823">
            <nodeAppearance>
                <label value="C057823" show="false" alpha="0.0" position="E"/>
                <position xPos="-378.41095" yPos="-50.845734" zPos="0.0" fixed="true"/>
                <advancedPosition xPos="0.0" yPos="0.0" zPos="0.0" xFixed="false" yFixed="false" zFixed="false"/>
                <color red="128" green="128" blue="128"/>
                <size width="8" height="8"/>
                <alpha value="1.0"/>
                <highlight highlighted="false" size="6">
                    <color red="255" green="0" blue="0"/>
                </highlight>
                <shape value="Polygon"/>
            </nodeAppearance>
            <featureList>
                <feature name="name" type="org.navigatorgl.feature.legacy.StringFeature">
                    <valuelist primaryIndex="0" onlyShowPrimary="true">
                        <value>salmeterol</value>
                    </valuelist>
                </feature>
            </featureList>
        </node>
        <node id="P08238">
            <nodeAppearance>
                <label value="P08238" show="false" alpha="0.0" position="E"/>
                <position xPos="-488.5534" yPos="-427.6203" zPos="0.0047334023" fixed="true"/>
                <advancedPosition xPos="-200.0" yPos="-150.0" zPos="0.0" xFixed="false" yFixed="false" zFixed="false"/>
                <color red="255" green="0" blue="51"/>
                <size width="15" height="15"/>
                <alpha value="1.0"/>
                <highlight highlighted="false" size="12">
                    <color red="255" green="0" blue="0"/>
                </highlight>
                <shape value="Rectangle"/>
            </nodeAppearance>
            <featureList>
                <feature name="APSP Hits" type="org.navigatorgl.feature.legacy.IntegerFeature">
                    <valuelist primaryIndex="0" mode="PRIMARY">
                        <value>602</value>
                    </valuelist>
                </feature>
                <feature name="Gene Name" type="org.navigatorgl.feature.legacy.StringFeature">
                    <valuelist primaryIndex="0" onlyShowPrimary="true">
                        <value>HSP90AB1</value>
                    </valuelist>
                </feature>
                <feature name="GeneSymbol" type="org.navigatorgl.feature.legacy.StringFeature">
                    <valuelist primaryIndex="0" onlyShowPrimary="true">
                        <value>HSP90AB1</value>
                    </valuelist>
                </feature>
                <feature name="GO Info" type="org.navigatorgl.feature.legacy.GOFeature">
                    <goCategory>M - Other Metabolism</goCategory>
                    <goTermList type="go_cellular_component">
                        <goTerm id="GO:0042470">
                            <description>melanosome</description>
                            <evidence>IEA</evidence>
                        </goTerm>
                        <goTerm id="GO:0005737">
                            <description>cytoplasm</description>
                            <evidence>null</evidence>
                        </goTerm>
                    </goTermList>
                    <goTermList type="go_biological_process">
                        <goTerm id="GO:0006986">
                            <description>response to unfolded protein</description>
                            <evidence>NAS</evidence>
                        </goTerm>
                        <goTerm id="GO:0006457">
                            <description>protein folding</description>
                            <evidence>IEA</evidence>
                        </goTerm>
                        <goTerm id="GO:0032435">
                            <description>negative regulation of proteasomal ubiquitin-dependent protein catabolic process</description>
                            <evidence>IMP</evidence>
                        </goTerm>
                        <goTerm id="GO:0045429">
                            <description>positive regulation of nitric oxide biosynthetic process</description>
                            <evidence>ISS</evidence>
                        </goTerm>
                    </goTermList>
                    <goTermList type="go_molecular_function">
                        <goTerm id="GO:0030911">
                            <description>TPR domain binding</description>
                            <evidence>ISS</evidence>
                        </goTerm>
                        <goTerm id="GO:0003773">
                            <description>heat shock protein activity</description>
                            <evidence>null</evidence>
                        </goTerm>
                        <goTerm id="GO:0030235">
                            <description>nitric-oxide synthase regulator activity</description>
                            <evidence>ISS</evidence>
                        </goTerm>
                        <goTerm id="GO:0051082">
                            <description>unfolded protein binding</description>
                            <evidence>IEA</evidence>
                        </goTerm>
                        <goTerm id="GO:0005524">
                            <description>ATP binding</description>
                            <evidence>IEA</evidence>
                        </goTerm>
                    </goTermList>
                </feature>
            </featureList>
        </node>
        <node id="C021287">
            <nodeAppearance>
                <label value="C021287" show="false" alpha="0.0" position="W"/>
                <position xPos="-319.54587" yPos="-624.1356" zPos="0.0" fixed="true"/>
                <advancedPosition xPos="0.0" yPos="0.0" zPos="0.0" xFixed="false" yFixed="false" zFixed="false"/>
                <color red="128" green="128" blue="128"/>
                <size width="8" height="8"/>
                <alpha value="1.0"/>
                <highlight highlighted="false" size="6">
                    <color red="255" green="0" blue="0"/>
                </highlight>
                <shape value="Polygon"/>
            </nodeAppearance>
            <featureList>
                <feature name="name" type="org.navigatorgl.feature.legacy.StringFeature">
                    <valuelist primaryIndex="0" onlyShowPrimary="true">
                        <value>"4-androstene-3,17-diol"</value>
                    </valuelist>
                </feature>
            </featureList>
        </node>
        <node id="D017239">
            <nodeAppearance>
                <label value="D017239" show="false" alpha="0.0" position="W"/>
                <position xPos="-277.8371" yPos="28.719479" zPos="0.0" fixed="true"/>
                <advancedPosition xPos="0.0" yPos="0.0" zPos="0.0" xFixed="false" yFixed="false" zFixed="false"/>
                <color red="128" green="128" blue="128"/>
                <size width="8" height="8"/>
                <alpha value="1.0"/>
                <highlight highlighted="false" size="6">
                    <color red="255" green="0" blue="0"/>
                </highlight>
                <shape value="Polygon"/>
            </nodeAppearance>
            <featureList>
                <feature name="name" type="org.navigatorgl.feature.legacy.StringFeature">
                    <valuelist primaryIndex="0" onlyShowPrimary="true">
                        <value>Paclitaxel</value>
                        <value>Paclitaxel</value>
                    </valuelist>
                </feature>
            </featureList>
        </node>
        <node id="P07949">
            <nodeAppearance>
                <label value="P07949" show="false" alpha="0.0" position="W"/>
                <position xPos="187.22638" yPos="-614.5831" zPos="0.0047334023" fixed="true"/>
                <advancedPosition xPos="-400.0" yPos="-150.0" zPos="0.0" xFixed="false" yFixed="false" zFixed="false"/>
                <color red="255" green="0" blue="51"/>
                <size width="15" height="15"/>
                <alpha value="1.0"/>
                <highlight highlighted="false" size="12">
                    <color red="255" green="0" blue="0"/>
                </highlight>
                <shape value="Rectangle"/>
            </nodeAppearance>
            <featureList>
                <feature name="APSP Hits" type="org.navigatorgl.feature.legacy.IntegerFeature">
                    <valuelist primaryIndex="0" mode="PRIMARY">
                        <value>206</value>
                    </valuelist>
                </feature>
                <feature name="Gene Name" type="org.navigatorgl.feature.legacy.StringFeature">
                    <valuelist primaryIndex="0" onlyShowPrimary="true">
                        <value>RET</value>
                    </valuelist>
                </feature>
                <feature name="GeneSymbol" type="org.navigatorgl.feature.legacy.StringFeature">
                    <valuelist primaryIndex="0" onlyShowPrimary="true">
                        <value>RET</value>
                    </valuelist>
                </feature>
                <feature name="GO Info" type="org.navigatorgl.feature.legacy.GOFeature">
                    <goCategory>C - Cellular Fate and Organization</goCategory>
                    <goTermList type="go_cellular_component">
                        <goTerm id="GO:0016021">
                            <description>integral to membrane</description>
                            <evidence>IEA</evidence>
                        </goTerm>
                    </goTermList>
                    <goTermList type="go_biological_process">
                        <goTerm id="GO:0007165">
                            <description>signal transduction</description>
                            <evidence>null</evidence>
                        </goTerm>
                        <goTerm id="GO:0007497">
                            <description>posterior midgut development</description>
                            <evidence>TAS</evidence>
                        </goTerm>
                        <goTerm id="GO:0006468">
                            <description>protein amino acid phosphorylation</description>
                            <evidence>null</evidence>
                        </goTerm>
                        <goTerm id="GO:0007156">
                            <description>homophilic cell adhesion</description>
                            <evidence>IEA</evidence>
                        </goTerm>
                    </goTermList>
                    <goTermList type="go_molecular_function">
                        <goTerm id="GO:0005509">
                            <description>calcium ion binding</description>
                            <evidence>IEA</evidence>
                        </goTerm>
                        <goTerm id="GO:0004872">
                            <description>receptor activity</description>
                            <evidence>null</evidence>
                        </goTerm>
                        <goTerm id="GO:0004713">
                            <description>protein-tyrosine kinase activity</description>
                            <evidence>null</evidence>
                        </goTerm>
                        <goTerm id="GO:0004714">
                            <description>transmembrane receptor protein tyrosine kinase activity</description>
                            <evidence>IEA</evidence>
                        </goTerm>
                        <goTerm id="GO:0005524">
                            <description>ATP binding</description>
                            <evidence>IEA</evidence>
                        </goTerm>
                    </goTermList>
                </feature>
            </featureList>
        </node>
        <node id="C034786">
            <nodeAppearance>
                <label value="C034786" show="false" alpha="0.0" position="NW"/>
                <position xPos="-319.54587" yPos="-714.49036" zPos="0.0" fixed="true"/>
                <advancedPosition xPos="0.0" yPos="0.0" zPos="0.0" xFixed="false" yFixed="false" zFixed="false"/>
                <color red="128" green="128" blue="128"/>
                <size width="8" height="8"/>
                <alpha value="1.0"/>
                <highlight highlighted="false" size="6">
                    <color red="255" green="0" blue="0"/>
                </highlight>
                <shape value="Polygon"/>
            </nodeAppearance>
            <featureList>
                <feature name="name" type="org.navigatorgl.feature.legacy.StringFeature">
                    <valuelist primaryIndex="0" onlyShowPrimary="true">
                        <value>bis(4-hydroxycinnamoyl)methane</value>
                    </valuelist>
                </feature>
            </featureList>
        </node>
        <node id="C043592">
            <nodeAppearance>
                <label value="maleimide" labelSource="name" show="true" alpha="0.0" position="E"/>
                <position xPos="-1417.5743" yPos="-36.58536" zPos="0.0" fixed="true"/>
                <advancedPosition xPos="0.0" yPos="0.0" zPos="0.0" xFixed="false" yFixed="false" zFixed="false"/>
                <color red="128" green="128" blue="128"/>
                <size width="8" height="8"/>
                <alpha value="1.0"/>
                <highlight highlighted="false" size="6">
                    <color red="255" green="0" blue="0"/>
                </highlight>
                <shape value="Polygon"/>
            </nodeAppearance>
            <featureList>
                <feature name="name" type="org.navigatorgl.feature.legacy.StringFeature">
                    <valuelist primaryIndex="0" onlyShowPrimary="true">
                        <value>maleimide</value>
                    </valuelist>
                </feature>
            </featureList>
        </node>
        <node id="C483845">
            <nodeAppearance>
                <label value="C483845" show="false" alpha="0.0" position="E"/>
                <position xPos="-349.7555" yPos="-76.17871" zPos="0.0" fixed="true"/>
                <advancedPosition xPos="0.0" yPos="0.0" zPos="0.0" xFixed="false" yFixed="false" zFixed="false"/>
                <color red="128" green="128" blue="128"/>
                <size width="8" height="8"/>
                <alpha value="1.0"/>
                <highlight highlighted="false" size="6">
                    <color red="255" green="0" blue="0"/>
                </highlight>
                <shape value="Polygon"/>
            </nodeAppearance>
            <featureList>
                <feature name="name" type="org.navigatorgl.feature.legacy.StringFeature">
                    <valuelist primaryIndex="0" onlyShowPrimary="true">
                        <value>2-(2-(4-phenoxy-2-propylphenoxy)ethyl)indole-5-acetic_acid</value>
                    </valuelist>
                </feature>
            </featureList>
        </node>
        <node id="D008784">
            <nodeAppearance>
                <label value="D008784" show="false" alpha="0.0" position="SW"/>
                <position xPos="-328.94193" yPos="322.6931" zPos="0.0" fixed="true"/>
                <advancedPosition xPos="0.0" yPos="0.0" zPos="0.0" xFixed="false" yFixed="false" zFixed="false"/>
                <color red="128" green="128" blue="128"/>
                <size width="8" height="8"/>
                <alpha value="1.0"/>
                <highlight highlighted="false" size="6">
                    <color red="255" green="0" blue="0"/>
                </highlight>
                <shape value="Polygon"/>
            </nodeAppearance>
            <featureList>
                <feature name="name" type="org.navigatorgl.feature.legacy.StringFeature">
                    <valuelist primaryIndex="0" onlyShowPrimary="true">
                        <value>Methysergide</value>
                    </valuelist>
                </feature>
            </featureList>
        </node>
        <node id="Q02643">
            <nodeAppearance>
                <label value="Q02643" show="false" alpha="0.0" position="E"/>
                <position xPos="102.97308" yPos="583.71295" zPos="0.0047334023" fixed="true"/>
                <advancedPosition xPos="400.0" yPos="-400.0" zPos="0.0" xFixed="false" yFixed="false" zFixed="false"/>
                <color red="0" green="0" blue="255"/>
                <size width="15" height="15"/>
                <alpha value="1.0"/>
                <highlight highlighted="false" size="12">
                    <color red="255" green="0" blue="0"/>
                </highlight>
                <shape value="Diamond"/>
            </nodeAppearance>
            <featureList>
                <feature name="APSP Hits" type="org.navigatorgl.feature.legacy.IntegerFeature">
                    <valuelist primaryIndex="0" mode="PRIMARY">
                        <value>0</value>
                    </valuelist>
                </feature>
                <feature name="Gene Name" type="org.navigatorgl.feature.legacy.StringFeature">
                    <valuelist primaryIndex="0" onlyShowPrimary="true">
                        <value>GHRHR</value>
                    </valuelist>
                </feature>
                <feature name="GeneSymbol" type="org.navigatorgl.feature.legacy.StringFeature">
                    <valuelist primaryIndex="0" onlyShowPrimary="true">
                        <value>GHRHR</value>
                    </valuelist>
                </feature>
                <feature name="GO Info" type="org.navigatorgl.feature.legacy.GOFeature">
                    <goCategory>C - Cellular Fate and Organization</goCategory>
                    <goTermList type="go_cellular_component">
                        <goTerm id="GO:0005640">
                            <description>nuclear outer membrane</description>
                            <evidence>IDA</evidence>
                        </goTerm>
                        <goTerm id="GO:0005886">
                            <description>plasma membrane</description>
                            <evidence>null</evidence>
                        </goTerm>
                        <goTerm id="GO:0009986">
                            <description>cell surface</description>
                            <evidence>IDA</evidence>
                        </goTerm>
                        <goTerm id="GO:0005637">
                            <description>nuclear inner membrane</description>
                            <evidence>IDA</evidence>
                        </goTerm>
                        <goTerm id="GO:0016021">
                            <description>integral to membrane</description>
                            <evidence>null</evidence>
                        </goTerm>
                        <goTerm id="GO:0030141">
                            <description>secretory granule</description>
                            <evidence>IDA</evidence>
                        </goTerm>
                        <goTerm id="GO:0016363">
                            <description>nuclear matrix</description>
                            <evidence>IDA</evidence>
                        </goTerm>
                    </goTermList>
                    <goTermList type="go_biological_process">
                        <goTerm id="GO:0007190">
                            <description>adenylate cyclase activation</description>
                            <evidence>TAS</evidence>
                        </goTerm>
                        <goTerm id="GO:0001501">
                            <description>skeletal development</description>
                            <evidence>null</evidence>
                        </goTerm>
                        <goTerm id="GO:0008284">
                            <description>positive regulation of cell proliferation</description>
                            <evidence>IDA</evidence>
                        </goTerm>
                        <goTerm id="GO:0043627">
                            <description>response to estrogen stimulus</description>
                            <evidence>IDA</evidence>
                        </goTerm>
                        <goTerm id="GO:0043568">
                            <description>positive regulation of insulin-like growth factor receptor signaling pathway</description>
                            <evidence>NAS</evidence>
                        </goTerm>
                        <goTerm id="GO:0030819">
                            <description>positive regulation of cAMP biosynthetic process</description>
                            <evidence>IDA</evidence>
                        </goTerm>
                        <goTerm id="GO:0051384">
                            <description>response to glucocorticoid stimulus</description>
                            <evidence>IDA</evidence>
                        </goTerm>
                        <goTerm id="GO:0007189">
                            <description>G-protein signaling, adenylate cyclase activating pathway</description>
                            <evidence>IDA</evidence>
                        </goTerm>
                        <goTerm id="GO:0040018">
                            <description>positive regulation of body size</description>
                            <evidence>IMP</evidence>
                        </goTerm>
                    </goTermList>
                    <goTermList type="go_molecular_function">
                        <goTerm id="GO:0019838">
                            <description>growth factor binding</description>
                            <evidence>IPI</evidence>
                        </goTerm>
                        <goTerm id="GO:0004930">
                            <description>G-protein coupled receptor activity</description>
                            <evidence>TAS</evidence>
                        </goTerm>
                        <goTerm id="GO:0016520">
                            <description>growth hormone-releasing hormone receptor activity</description>
                            <evidence>IMP</evidence>
                        </goTerm>
                        <goTerm id="GO:0017046">
                            <description>peptide hormone binding</description>
                            <evidence>IPI</evidence>
                        </goTerm>
                    </goTermList>
                </feature>
            </featureList>
        </node>
        <node id="P05412">
            <nodeAppearance>
                <label value="P05412" show="false" alpha="0.0" position="W"/>
                <position xPos="-619.13684" yPos="-312.4773" zPos="0.0047334023" fixed="true"/>
                <advancedPosition xPos="-200.0" yPos="-150.0" zPos="0.0" xFixed="false" yFixed="false" zFixed="false"/>
                <color red="255" green="0" blue="51"/>
                <size width="15" height="15"/>
                <alpha value="1.0"/>
                <highlight highlighted="false" size="12">
                    <color red="255" green="0" blue="0"/>
                </highlight>
                <shape value="Rectangle"/>
            </nodeAppearance>
            <featureList>
                <feature name="APSP Hits" type="org.navigatorgl.feature.legacy.IntegerFeature">
                    <valuelist primaryIndex="0" mode="PRIMARY">
                        <value>376</value>
                    </valuelist>
                </feature>
                <feature name="Gene Name" type="org.navigatorgl.feature.legacy.StringFeature">
                    <valuelist primaryIndex="0" onlyShowPrimary="true">
                        <value>JUN</value>
                    </valuelist>
                </feature>
                <feature name="GeneSymbol" type="org.navigatorgl.feature.legacy.StringFeature">
                    <valuelist primaryIndex="0" onlyShowPrimary="true">
                        <value>JUN</value>
                    </valuelist>
                </feature>
                <feature name="GO Info" type="org.navigatorgl.feature.legacy.GOFeature">
                    <goCategory>C - Cellular Fate and Organization</goCategory>
                    <goTermList type="go_cellular_component">
                        <goTerm id="GO:0000228">
                            <description>nuclear chromosome</description>
                            <evidence>TAS</evidence>
                        </goTerm>
                        <goTerm id="GO:0005829">
                            <description>cytosol</description>
                            <evidence>EXP</evidence>
                        </goTerm>
                    </goTermList>
                    <goTermList type="go_biological_process">
                        <goTerm id="GO:0007184">
                            <description>SMAD protein nuclear translocation</description>
                            <evidence>IDA</evidence>
                        </goTerm>
                        <goTerm id="GO:0007179">
                            <description>transforming growth factor beta receptor signaling pathway</description>
                            <evidence>IDA</evidence>
                        </goTerm>
                        <goTerm id="GO:0006350">
                            <description>transcription</description>
                            <evidence>IEA</evidence>
                        </goTerm>
                    </goTermList>
                    <goTermList type="go_molecular_function">
                        <goTerm id="GO:0005515">
                            <description>protein binding</description>
                            <evidence>IPI</evidence>
                        </goTerm>
                        <goTerm id="GO:0003700">
                            <description>transcription factor activity</description>
                            <evidence>null</evidence>
                        </goTerm>
                        <goTerm id="GO:0003702">
                            <description>RNA polymerase II transcription factor activity</description>
                            <evidence>null</evidence>
                        </goTerm>
                        <goTerm id="GO:0046983">
                            <description>protein dimerization activity</description>
                            <evidence>IEA</evidence>
                        </goTerm>
                        <goTerm id="GO:0005100">
                            <description>Rho GTPase activator activity</description>
                            <evidence>IDA</evidence>
                        </goTerm>
                        <goTerm id="GO:0008134">
                            <description>transcription factor binding</description>
                            <evidence>IPI</evidence>
                        </goTerm>
                    </goTermList>
                </feature>
            </featureList>
        </node>
        <node id="C497192">
            <nodeAppearance>
                <label value="C497192" show="false" alpha="0.0" position="W"/>
                <position xPos="-319.54587" yPos="-733.4018" zPos="0.0" fixed="true"/>
                <advancedPosition xPos="0.0" yPos="0.0" zPos="0.0" xFixed="false" yFixed="false" zFixed="false"/>
                <color red="128" green="128" blue="128"/>
                <size width="8" height="8"/>
                <alpha value="1.0"/>
                <highlight highlighted="false" size="6">
                    <color red="255" green="0" blue="0"/>
                </highlight>
                <shape value="Polygon"/>
            </nodeAppearance>
            <featureList>
                <feature name="name" type="org.navigatorgl.feature.legacy.StringFeature">
                    <valuelist primaryIndex="0" onlyShowPrimary="true">
                        <value>cacalol</value>
                    </valuelist>
                </feature>
            </featureList>
        </node>
        <node id="C004742">
            <nodeAppearance>
                <label value="C004742" show="false" alpha="0.0" position="W"/>
                <position xPos="-283.12344" yPos="33.393154" zPos="0.0" fixed="true"/>
                <advancedPosition xPos="0.0" yPos="0.0" zPos="0.0" xFixed="false" yFixed="false" zFixed="false"/>
                <color red="128" green="128" blue="128"/>
                <size width="8" height="8"/>
                <alpha value="1.0"/>
                <highlight highlighted="false" size="6">
                    <color red="255" green="0" blue="0"/>
                </highlight>
                <shape value="Polygon"/>
            </nodeAppearance>
            <featureList>
                <feature name="name" type="org.navigatorgl.feature.legacy.StringFeature">
                    <valuelist primaryIndex="0" onlyShowPrimary="true">
                        <value>daidzein</value>
                        <value>daidzein</value>
                    </valuelist>
                </feature>
            </featureList>
        </node>
        <node id="P08581">
            <nodeAppearance>
                <label value="P08581" show="false" alpha="0.0" position="E"/>
                <position xPos="-137.82434" yPos="-447.3182" zPos="0.0047334023" fixed="true"/>
                <advancedPosition xPos="-400.0" yPos="-150.0" zPos="0.0" xFixed="false" yFixed="false" zFixed="false"/>
                <color red="255" green="0" blue="51"/>
                <size width="15" height="15"/>
                <alpha value="1.0"/>
                <highlight highlighted="false" size="12">
                    <color red="255" green="0" blue="0"/>
                </highlight>
                <shape value="Rectangle"/>
            </nodeAppearance>
            <featureList>
                <feature name="APSP Hits" type="org.navigatorgl.feature.legacy.IntegerFeature">
                    <valuelist primaryIndex="0" mode="PRIMARY">
                        <value>206</value>
                    </valuelist>
                </feature>
                <feature name="Gene Name" type="org.navigatorgl.feature.legacy.StringFeature">
                    <valuelist primaryIndex="0" onlyShowPrimary="true">
                        <value>MET</value>
                    </valuelist>
                </feature>
                <feature name="GeneSymbol" type="org.navigatorgl.feature.legacy.StringFeature">
                    <valuelist primaryIndex="0" onlyShowPrimary="true">
                        <value>MET</value>
                    </valuelist>
                </feature>
                <feature name="GO Info" type="org.navigatorgl.feature.legacy.GOFeature">
                    <goCategory>C - Cellular Fate and Organization</goCategory>
                    <goTermList type="go_cellular_component">
                        <goTerm id="GO:0009925">
                            <description>basal plasma membrane</description>
                            <evidence>IDA</evidence>
                        </goTerm>
                        <goTerm id="GO:0005887">
                            <description>integral to plasma membrane</description>
                            <evidence>null</evidence>
                        </goTerm>
                    </goTermList>
                    <goTermList type="go_biological_process">
                        <goTerm id="GO:0007165">
                            <description>signal transduction</description>
                            <evidence>null</evidence>
                        </goTerm>
                        <goTerm id="GO:0048012">
                            <description>hepatocyte growth factor receptor signaling pathway</description>
                            <evidence>IEA</evidence>
                        </goTerm>
                        <goTerm id="GO:0008283">
                            <description>cell proliferation</description>
                            <evidence>null</evidence>
                        </goTerm>
                        <goTerm id="GO:0007275">
                            <description>multicellular organismal development</description>
                            <evidence>IEA</evidence>
                        </goTerm>
                        <goTerm id="GO:0006468">
                            <description>protein amino acid phosphorylation</description>
                            <evidence>IEA</evidence>
                        </goTerm>
                        <goTerm id="GO:0007166">
                            <description>cell surface receptor linked signal transduction</description>
                            <evidence>NAS</evidence>
                        </goTerm>
                    </goTermList>
                    <goTermList type="go_molecular_function">
                        <goTerm id="GO:0005515">
                            <description>protein binding</description>
                            <evidence>IPI</evidence>
                        </goTerm>
                        <goTerm id="GO:0005008">
                            <description>hepatocyte growth factor receptor activity</description>
                            <evidence>TAS</evidence>
                        </goTerm>
                        <goTerm id="GO:0004713">
                            <description>protein-tyrosine kinase activity</description>
                            <evidence>NAS</evidence>
                        </goTerm>
                        <goTerm id="GO:0005524">
                            <description>ATP binding</description>
                            <evidence>IEA</evidence>
                        </goTerm>
                    </goTermList>
                </feature>
            </featureList>
        </node>
        <node id="P23025">
            <nodeAppearance>
                <label value="P23025" show="false" alpha="0.0" position="SE"/>
                <position xPos="-637.5432" yPos="-606.7168" zPos="0.0047334023" fixed="true"/>
                <advancedPosition xPos="-200.0" yPos="-150.0" zPos="0.0" xFixed="false" yFixed="false" zFixed="false"/>
                <color red="255" green="0" blue="51"/>
                <size width="15" height="15"/>
                <alpha value="1.0"/>
                <highlight highlighted="false" size="12">
                    <color red="255" green="0" blue="0"/>
                </highlight>
                <shape value="Rectangle"/>
            </nodeAppearance>
            <featureList>
                <feature name="APSP Hits" type="org.navigatorgl.feature.legacy.IntegerFeature">
                    <valuelist primaryIndex="0" mode="PRIMARY">
                        <value>209</value>
                    </valuelist>
                </feature>
                <feature name="Gene Name" type="org.navigatorgl.feature.legacy.StringFeature">
                    <valuelist primaryIndex="0" onlyShowPrimary="true">
                        <value>XPA</value>
                    </valuelist>
                </feature>
                <feature name="GeneSymbol" type="org.navigatorgl.feature.legacy.StringFeature">
                    <valuelist primaryIndex="0" onlyShowPrimary="true">
                        <value>XPA</value>
                    </valuelist>
                </feature>
                <feature name="GO Info" type="org.navigatorgl.feature.legacy.GOFeature">
                    <goCategory>D - Genome Maintenance</goCategory>
                    <goTermList type="go_cellular_component">
                        <goTerm id="GO:0005634">
                            <description>nucleus</description>
                            <evidence>null</evidence>
                        </goTerm>
                        <goTerm id="GO:0005654">
                            <description>nucleoplasm</description>
                            <evidence>EXP</evidence>
                        </goTerm>
                    </goTermList>
                    <goTermList type="go_biological_process">
                        <goTerm id="GO:0006281">
                            <description>DNA repair</description>
                            <evidence>TAS</evidence>
                        </goTerm>
                        <goTerm id="GO:0000718">
                            <description>nucleotide-excision repair, DNA damage removal</description>
                            <evidence>EXP</evidence>
                        </goTerm>
                    </goTermList>
                    <goTermList type="go_molecular_function">
                        <goTerm id="GO:0003684">
                            <description>damaged DNA binding</description>
                            <evidence>TAS</evidence>
                        </goTerm>
                        <goTerm id="GO:0005515">
                            <description>protein binding</description>
                            <evidence>null</evidence>
                        </goTerm>
                        <goTerm id="GO:0000166">
                            <description>nucleotide binding</description>
                            <evidence>IEA</evidence>
                        </goTerm>
                        <goTerm id="GO:0019904">
                            <description>protein domain specific binding</description>
                            <evidence>IPI</evidence>
                        </goTerm>
                        <goTerm id="GO:0008270">
                            <description>zinc ion binding</description>
                            <evidence>IEA</evidence>
                        </goTerm>
                        <goTerm id="GO:0042803">
                            <description>protein homodimerization activity</description>
                            <evidence>IPI</evidence>
                        </goTerm>
                    </goTermList>
                </feature>
            </featureList>
        </node>
        <node id="D008770">
            <nodeAppearance>
                <label value="Methylnitrosourea" labelSource="name" show="true" alpha="0.0" position="W"/>
                <position xPos="-2013.2496" yPos="-319.35156" zPos="0.0047334023" fixed="true"/>
                <advancedPosition xPos="0.0" yPos="0.0" zPos="0.0" xFixed="false" yFixed="false" zFixed="false"/>
                <color red="128" green="128" blue="128"/>
                <size width="8" height="8"/>
                <alpha value="1.0"/>
                <highlight highlighted="false" size="6">
                    <color red="255" green="0" blue="0"/>
                </highlight>
                <shape value="Polygon"/>
            </nodeAppearance>
            <featureList>
                <feature name="name" type="org.navigatorgl.feature.legacy.StringFeature">
                    <valuelist primaryIndex="0" onlyShowPrimary="true">
                        <value>Methylnitrosourea</value>
                        <value>Methylnitrosourea</value>
                        <value>Methylnitrosourea</value>
                        <value>Methylnitrosourea</value>
                    </valuelist>
                </feature>
            </featureList>
        </node>
        <node id="C044301">
            <nodeAppearance>
                <label value="C044301" show="false" alpha="0.0" position="W"/>
                <position xPos="-319.54587" yPos="-506.4643" zPos="0.0" fixed="true"/>
                <advancedPosition xPos="0.0" yPos="0.0" zPos="0.0" xFixed="false" yFixed="false" zFixed="false"/>
                <color red="128" green="128" blue="128"/>
                <size width="8" height="8"/>
                <alpha value="1.0"/>
                <highlight highlighted="false" size="6">
                    <color red="255" green="0" blue="0"/>
                </highlight>
                <shape value="Polygon"/>
            </nodeAppearance>
            <featureList>
                <feature name="name" type="org.navigatorgl.feature.legacy.StringFeature">
                    <valuelist primaryIndex="0" onlyShowPrimary="true">
                        <value>2-nitrophenyl_selenocyanic_acid</value>
                    </valuelist>
                </feature>
            </featureList>
        </node>
        <node id="D015054">
            <nodeAppearance>
                <label value="D015054" show="false" alpha="0.0" position="NE"/>
                <position xPos="-319.54587" yPos="-449.72995" zPos="0.0" fixed="true"/>
                <advancedPosition xPos="0.0" yPos="0.0" zPos="0.0" xFixed="false" yFixed="false" zFixed="false"/>
                <color red="128" green="128" blue="128"/>
                <size width="8" height="8"/>
                <alpha value="1.0"/>
                <highlight highlighted="false" size="6">
                    <color red="255" green="0" blue="0"/>
                </highlight>
                <shape value="Polygon"/>
            </nodeAppearance>
            <featureList>
                <feature name="name" type="org.navigatorgl.feature.legacy.StringFeature">
                    <valuelist primaryIndex="0" onlyShowPrimary="true">
                        <value>Zymosan</value>
                        <value>Zymosan</value>
                    </valuelist>
                </feature>
            </featureList>
        </node>
        <node id="C028419">
            <nodeAppearance>
                <label value="C028419" show="false" alpha="0.0" position="W"/>
                <position xPos="-319.54587" yPos="-584.2114" zPos="0.0" fixed="true"/>
                <advancedPosition xPos="0.0" yPos="0.0" zPos="0.0" xFixed="false" yFixed="false" zFixed="false"/>
                <color red="128" green="128" blue="128"/>
                <size width="8" height="8"/>
                <alpha value="1.0"/>
                <highlight highlighted="false" size="6">
                    <color red="255" green="0" blue="0"/>
                </highlight>
                <shape value="Polygon"/>
            </nodeAppearance>
            <featureList>
                <feature name="name" type="org.navigatorgl.feature.legacy.StringFeature">
                    <valuelist primaryIndex="0" onlyShowPrimary="true">
                        <value>cuprous_chloride</value>
                    </valuelist>
                </feature>
            </featureList>
        </node>
        <node id="D010869">
            <nodeAppearance>
                <label value="D010869" show="false" alpha="0.0" position="W"/>
                <position xPos="-327.5917" yPos="408.64117" zPos="0.0" fixed="true"/>
                <advancedPosition xPos="0.0" yPos="0.0" zPos="0.0" xFixed="false" yFixed="false" zFixed="false"/>
                <color red="128" green="128" blue="128"/>
                <size width="8" height="8"/>
                <alpha value="1.0"/>
                <highlight highlighted="false" size="6">
                    <color red="255" green="0" blue="0"/>
                </highlight>
                <shape value="Polygon"/>
            </nodeAppearance>
            <featureList>
                <feature name="name" type="org.navigatorgl.feature.legacy.StringFeature">
                    <valuelist primaryIndex="0" onlyShowPrimary="true">
                        <value>Pindolol</value>
                    </valuelist>
                </feature>
            </featureList>
        </node>
        <node id="C025160">
            <nodeAppearance>
                <label value="C025160" show="false" alpha="0.0" position="W"/>
                <position xPos="-319.54587" yPos="-405.6032" zPos="0.0" fixed="true"/>
                <advancedPosition xPos="0.0" yPos="0.0" zPos="0.0" xFixed="false" yFixed="false" zFixed="false"/>
                <color red="128" green="128" blue="128"/>
                <size width="8" height="8"/>
                <alpha value="1.0"/>
                <highlight highlighted="false" size="6">
                    <color red="255" green="0" blue="0"/>
                </highlight>
                <shape value="Polygon"/>
            </nodeAppearance>
            <featureList>
                <feature name="name" type="org.navigatorgl.feature.legacy.StringFeature">
                    <valuelist primaryIndex="0" onlyShowPrimary="true">
                        <value>3-aminobenzamide</value>
                    </valuelist>
                </feature>
            </featureList>
        </node>
        <node id="C403899">
            <nodeAppearance>
                <label value="C403899" show="false" alpha="0.0" position="W"/>
                <position xPos="-319.54587" yPos="-676.6674" zPos="0.0" fixed="true"/>
                <advancedPosition xPos="0.0" yPos="0.0" zPos="0.0" xFixed="false" yFixed="false" zFixed="false"/>
                <color red="128" green="128" blue="128"/>
                <size width="8" height="8"/>
                <alpha value="1.0"/>
                <highlight highlighted="false" size="6">
                    <color red="255" green="0" blue="0"/>
                </highlight>
                <shape value="Polygon"/>
            </nodeAppearance>
            <featureList>
                <feature name="name" type="org.navigatorgl.feature.legacy.StringFeature">
                    <valuelist primaryIndex="0" onlyShowPrimary="true">
                        <value>HS_1030</value>
                    </valuelist>
                </feature>
            </featureList>
        </node>
        <node id="D004075">
            <nodeAppearance>
                <label value="D004075" show="false" alpha="0.0" position="NE"/>
                <position xPos="-291.92877" yPos="-73.80777" zPos="0.0" fixed="true"/>
                <advancedPosition xPos="0.0" yPos="0.0" zPos="0.0" xFixed="false" yFixed="false" zFixed="false"/>
                <color red="128" green="128" blue="128"/>
                <size width="8" height="8"/>
                <alpha value="1.0"/>
                <highlight highlighted="false" size="6">
                    <color red="255" green="0" blue="0"/>
                </highlight>
                <shape value="Polygon"/>
            </nodeAppearance>
            <featureList>
                <feature name="name" type="org.navigatorgl.feature.legacy.StringFeature">
                    <valuelist primaryIndex="0" onlyShowPrimary="true">
                        <value>Diglycerides</value>
                    </valuelist>
                </feature>
            </featureList>
        </node>
        <node id="Q01543">
            <nodeAppearance>
                <label value="Q01543" show="false" alpha="0.0" position="E"/>
                <position xPos="-675.2725" yPos="-321.92273" zPos="0.0047334023" fixed="true"/>
                <advancedPosition xPos="-200.0" yPos="-150.0" zPos="0.0" xFixed="false" yFixed="false" zFixed="false"/>
                <color red="255" green="0" blue="51"/>
                <size width="15" height="15"/>
                <alpha value="1.0"/>
                <highlight highlighted="false" size="12">
                    <color red="255" green="0" blue="0"/>
                </highlight>
                <shape value="Rectangle"/>
            </nodeAppearance>
            <featureList>
                <feature name="APSP Hits" type="org.navigatorgl.feature.legacy.IntegerFeature">
                    <valuelist primaryIndex="0" mode="PRIMARY">
                        <value>242</value>
                    </valuelist>
                </feature>
                <feature name="Gene Name" type="org.navigatorgl.feature.legacy.StringFeature">
                    <valuelist primaryIndex="0" onlyShowPrimary="true">
                        <value>FLI1</value>
                    </valuelist>
                </feature>
                <feature name="GeneSymbol" type="org.navigatorgl.feature.legacy.StringFeature">
                    <valuelist primaryIndex="0" onlyShowPrimary="true">
                        <value>FLI1</value>
                    </valuelist>
                </feature>
                <feature name="GO Info" type="org.navigatorgl.feature.legacy.GOFeature">
                    <goCategory>T - Transcription</goCategory>
                    <goTermList type="go_cellular_component">
                        <goTerm id="GO:0005634">
                            <description>nucleus</description>
                            <evidence>IEA</evidence>
                        </goTerm>
                    </goTermList>
                    <goTermList type="go_biological_process">
                        <goTerm id="GO:0007599">
                            <description>hemostasis</description>
                            <evidence>TAS</evidence>
                        </goTerm>
                        <goTerm id="GO:0009887">
                            <description>organ morphogenesis</description>
                            <evidence>null</evidence>
                        </goTerm>
                        <goTerm id="GO:0006350">
                            <description>transcription</description>
                            <evidence>IEA</evidence>
                        </goTerm>
                    </goTermList>
                    <goTermList type="go_molecular_function">
                        <goTerm id="GO:0005515">
                            <description>protein binding</description>
                            <evidence>IPI</evidence>
                        </goTerm>
                        <goTerm id="GO:0043565">
                            <description>sequence-specific DNA binding</description>
                            <evidence>IEA</evidence>
                        </goTerm>
                        <goTerm id="GO:0003700">
                            <description>transcription factor activity</description>
                            <evidence>null</evidence>
                        </goTerm>
                    </goTermList>
                </feature>
            </featureList>
        </node>
        <node id="C107225">
            <nodeAppearance>
                <label value="C107225" show="false" alpha="0.0" position="SW"/>
                <position xPos="-325.00674" yPos="573.19775" zPos="0.0" fixed="true"/>
                <advancedPosition xPos="0.0" yPos="0.0" zPos="0.0" xFixed="false" yFixed="false" zFixed="false"/>
                <color red="128" green="128" blue="128"/>
                <size width="8" height="8"/>
                <alpha value="1.0"/>
                <highlight highlighted="false" size="6">
                    <color red="255" green="0" blue="0"/>
                </highlight>
                <shape value="Polygon"/>
            </nodeAppearance>
            <featureList>
                <feature name="name" type="org.navigatorgl.feature.legacy.StringFeature">
                    <valuelist primaryIndex="0" onlyShowPrimary="true">
                        <value>N-(4-methoxy-3-(4-methylpiperazin-1-yl)phenyl)-3-methyl-4-(4-pyridyl)benzamide</value>
                    </valuelist>
                </feature>
            </featureList>
        </node>
        <node id="C471405">
            <nodeAppearance>
                <label value="C471405" show="false" alpha="0.0" position="W"/>
                <position xPos="-319.54587" yPos="-491.7554" zPos="0.0" fixed="true"/>
                <advancedPosition xPos="0.0" yPos="0.0" zPos="0.0" xFixed="false" yFixed="false" zFixed="false"/>
                <color red="128" green="128" blue="128"/>
                <size width="8" height="8"/>
                <alpha value="1.0"/>
                <highlight highlighted="false" size="6">
                    <color red="255" green="0" blue="0"/>
                </highlight>
                <shape value="Polygon"/>
            </nodeAppearance>
            <featureList>
                <feature name="name" type="org.navigatorgl.feature.legacy.StringFeature">
                    <valuelist primaryIndex="0" onlyShowPrimary="true">
                        <value>sorafenib</value>
                        <value>sorafenib</value>
                    </valuelist>
                </feature>
            </featureList>
        </node>
        <node id="P54132">
            <nodeAppearance>
                <label value="P54132" show="false" alpha="0.0" position="E"/>
                <position xPos="-757.65295" yPos="-509.29935" zPos="0.0047334023" fixed="true"/>
                <advancedPosition xPos="-200.0" yPos="-150.0" zPos="0.0" xFixed="false" yFixed="false" zFixed="false"/>
                <color red="255" green="0" blue="51"/>
                <size width="15" height="15"/>
                <alpha value="1.0"/>
                <highlight highlighted="false" size="12">
                    <color red="255" green="0" blue="0"/>
                </highlight>
                <shape value="Rectangle"/>
            </nodeAppearance>
            <featureList>
                <feature name="APSP Hits" type="org.navigatorgl.feature.legacy.IntegerFeature">
                    <valuelist primaryIndex="0" mode="PRIMARY">
                        <value>207</value>
                    </valuelist>
                </feature>
                <feature name="Gene Name" type="org.navigatorgl.feature.legacy.StringFeature">
                    <valuelist primaryIndex="0" onlyShowPrimary="true">
                        <value>BLM</value>
                    </valuelist>
                </feature>
                <feature name="GeneSymbol" type="org.navigatorgl.feature.legacy.StringFeature">
                    <valuelist primaryIndex="0" onlyShowPrimary="true">
                        <value>BLM</value>
                    </valuelist>
                </feature>
                <feature name="GO Info" type="org.navigatorgl.feature.legacy.GOFeature">
                    <goCategory>D - Genome Maintenance</goCategory>
                    <goTermList type="go_cellular_component">
                        <goTerm id="GO:0005737">
                            <description>cytoplasm</description>
                            <evidence>IDA</evidence>
                        </goTerm>
                        <goTerm id="GO:0016605">
                            <description>PML body</description>
                            <evidence>IDA</evidence>
                        </goTerm>
                        <goTerm id="GO:0005730">
                            <description>nucleolus</description>
                            <evidence>IDA</evidence>
                        </goTerm>
                        <goTerm id="GO:0000800">
                            <description>lateral element</description>
                            <evidence>IDA</evidence>
                        </goTerm>
                        <goTerm id="GO:0016363">
                            <description>nuclear matrix</description>
                            <evidence>IDA</evidence>
                        </goTerm>
                    </goTermList>
                    <goTermList type="go_biological_process">
                        <goTerm id="GO:0010165">
                            <description>response to X-ray</description>
                            <evidence>IDA</evidence>
                        </goTerm>
                        <goTerm id="GO:0048478">
                            <description>replication fork protection</description>
                            <evidence>NAS</evidence>
                        </goTerm>
                        <goTerm id="GO:0031572">
                            <description>G2/M transition DNA damage checkpoint</description>
                            <evidence>NAS</evidence>
                        </goTerm>
                        <goTerm id="GO:0006310">
                            <description>DNA recombination</description>
                            <evidence>null</evidence>
                        </goTerm>
                        <goTerm id="GO:0000079">
                            <description>regulation of cyclin-dependent protein kinase activity</description>
                            <evidence>IMP</evidence>
                        </goTerm>
                        <goTerm id="GO:0051259">
                            <description>protein oligomerization</description>
                            <evidence>IDA</evidence>
                        </goTerm>
                        <goTerm id="GO:0000085">
                            <description>G2 phase of mitotic cell cycle</description>
                            <evidence>NAS</evidence>
                        </goTerm>
                        <goTerm id="GO:0045941">
                            <description>positive regulation of transcription</description>
                            <evidence>IDA</evidence>
                        </goTerm>
                        <goTerm id="GO:0006281">
                            <description>DNA repair</description>
                            <evidence>null</evidence>
                        </goTerm>
                        <goTerm id="GO:0000724">
                            <description>double-strand break repair via homologous recombination</description>
                            <evidence>NAS</evidence>
                        </goTerm>
                        <goTerm id="GO:0031297">
                            <description>collapsed replication fork processing</description>
                            <evidence>IDA</evidence>
                        </goTerm>
                        <goTerm id="GO:0051782">
                            <description>negative regulation of cell division</description>
                            <evidence>IMP</evidence>
                        </goTerm>
                        <goTerm id="GO:0019735">
                            <description>antimicrobial humoral response (sensu Vertebrata)</description>
                            <evidence>TAS</evidence>
                        </goTerm>
                    </goTermList>
                    <goTermList type="go_molecular_function">
                        <goTerm id="GO:0005515">
                            <description>protein binding</description>
                            <evidence>IPI</evidence>
                        </goTerm>
                        <goTerm id="GO:0002039">
                            <description>p53 binding</description>
                            <evidence>IPI</evidence>
                        </goTerm>
                        <goTerm id="GO:0043140">
                            <description>ATP-dependent 3' to 5' DNA helicase activity</description>
                            <evidence>IEA</evidence>
                        </goTerm>
                        <goTerm id="GO:0004003">
                            <description>ATP-dependent DNA helicase activity</description>
                            <evidence>TAS</evidence>
                        </goTerm>
                        <goTerm id="GO:0009378">
                            <description>Holliday junction helicase activity</description>
                            <evidence>IDA</evidence>
                        </goTerm>
                        <goTerm id="GO:0000405">
                            <description>bubble DNA binding</description>
                            <evidence>IDA</evidence>
                        </goTerm>
                        <goTerm id="GO:0004386">
                            <description>helicase activity</description>
                            <evidence>TAS</evidence>
                        </goTerm>
                        <goTerm id="GO:0051880">
                            <description>G-quadruplex DNA binding</description>
                            <evidence>IDA</evidence>
                        </goTerm>
                        <goTerm id="GO:0005524">
                            <description>ATP binding</description>
                            <evidence>IDA</evidence>
                        </goTerm>
                        <goTerm id="GO:0000739">
                            <description>DNA strand annealing activity</description>
                            <evidence>IDA</evidence>
                        </goTerm>
                    </goTermList>
                </feature>
            </featureList>
        </node>
        <node id="C020972">
            <nodeAppearance>
                <label value="C020972" show="false" alpha="0.0" position="W"/>
                <position xPos="-339.7885" yPos="45.168278" zPos="0.0" fixed="true"/>
                <advancedPosition xPos="0.0" yPos="0.0" zPos="0.0" xFixed="false" yFixed="false" zFixed="false"/>
                <color red="128" green="128" blue="128"/>
                <size width="8" height="8"/>
                <alpha value="1.0"/>
                <highlight highlighted="false" size="6">
                    <color red="255" green="0" blue="0"/>
                </highlight>
                <shape value="Polygon"/>
            </nodeAppearance>
            <featureList>
                <feature name="name" type="org.navigatorgl.feature.legacy.StringFeature">
                    <valuelist primaryIndex="0" onlyShowPrimary="true">
                        <value>pyrrolidine_dithiocarbamic_acid</value>
                        <value>pyrrolidine_dithiocarbamic_acid</value>
                    </valuelist>
                </feature>
            </featureList>
        </node>
        <node id="D000171">
            <nodeAppearance>
                <label value="Acrolein" labelSource="name" show="true" alpha="0.0" position="E"/>
                <position xPos="-1431.0879" yPos="-684.39105" zPos="0.0" fixed="true"/>
                <advancedPosition xPos="0.0" yPos="0.0" zPos="0.0" xFixed="false" yFixed="false" zFixed="false"/>
                <color red="128" green="128" blue="128"/>
                <size width="8" height="8"/>
                <alpha value="1.0"/>
                <highlight highlighted="false" size="6">
                    <color red="255" green="0" blue="0"/>
                </highlight>
                <shape value="Polygon"/>
            </nodeAppearance>
            <featureList>
                <feature name="name" type="org.navigatorgl.feature.legacy.StringFeature">
                    <valuelist primaryIndex="0" onlyShowPrimary="true">
                        <value>Acrolein</value>
                        <value>Acrolein</value>
                        <value>Acrolein</value>
                        <value>Acrolein</value>
                        <value>Acrolein</value>
                    </valuelist>
                </feature>
            </featureList>
        </node>
        <node id="C037219">
            <nodeAppearance>
                <label value="C037219" show="false" alpha="0.0" position="NW"/>
                <position xPos="-319.54587" yPos="-390.89432" zPos="0.0" fixed="true"/>
                <advancedPosition xPos="0.0" yPos="0.0" zPos="0.0" xFixed="false" yFixed="false" zFixed="false"/>
                <color red="128" green="128" blue="128"/>
                <size width="8" height="8"/>
                <alpha value="1.0"/>
                <highlight highlighted="false" size="6">
                    <color red="255" green="0" blue="0"/>
                </highlight>
                <shape value="Polygon"/>
            </nodeAppearance>
            <featureList>
                <feature name="name" type="org.navigatorgl.feature.legacy.StringFeature">
                    <valuelist primaryIndex="0" onlyShowPrimary="true">
                        <value>quinoline</value>
                    </valuelist>
                </feature>
            </featureList>
        </node>
        <node id="P12830">
            <nodeAppearance>
                <label value="P12830" show="false" alpha="0.0" position="W"/>
                <position xPos="93.40167" yPos="-268.7137" zPos="0.0047334023" fixed="true"/>
                <advancedPosition xPos="-400.0" yPos="-150.0" zPos="0.0" xFixed="false" yFixed="false" zFixed="false"/>
                <color red="255" green="0" blue="51"/>
                <size width="15" height="15"/>
                <alpha value="1.0"/>
                <highlight highlighted="false" size="12">
                    <color red="255" green="0" blue="0"/>
                </highlight>
                <shape value="Rectangle"/>
            </nodeAppearance>
            <featureList>
                <feature name="APSP Hits" type="org.navigatorgl.feature.legacy.IntegerFeature">
                    <valuelist primaryIndex="0" mode="PRIMARY">
                        <value>424</value>
                    </valuelist>
                </feature>
                <feature name="Gene Name" type="org.navigatorgl.feature.legacy.StringFeature">
                    <valuelist primaryIndex="0" onlyShowPrimary="true">
                        <value>CDH1</value>
                    </valuelist>
                </feature>
                <feature name="GeneSymbol" type="org.navigatorgl.feature.legacy.StringFeature">
                    <valuelist primaryIndex="0" onlyShowPrimary="true">
                        <value>CDH1</value>
                    </valuelist>
                </feature>
                <feature name="GO Info" type="org.navigatorgl.feature.legacy.GOFeature">
                    <goCategory>T - Transcription</goCategory>
                    <goTermList type="go_cellular_component">
                        <goTerm id="GO:0043296">
                            <description>apical junction complex</description>
                            <evidence>IDA</evidence>
                        </goTerm>
                        <goTerm id="GO:0048471">
                            <description>perinuclear region</description>
                            <evidence>IDA</evidence>
                        </goTerm>
                        <goTerm id="GO:0005913">
                            <description>cell-cell adherens junction</description>
                            <evidence>IDA</evidence>
                        </goTerm>
                        <goTerm id="GO:0005794">
                            <description>Golgi apparatus</description>
                            <evidence>IDA</evidence>
                        </goTerm>
                        <goTerm id="GO:0016342">
                            <description>catenin complex</description>
                            <evidence>IDA</evidence>
                        </goTerm>
                        <goTerm id="GO:0016021">
                            <description>integral to membrane</description>
                            <evidence>null</evidence>
                        </goTerm>
                        <goTerm id="GO:0015629">
                            <description>actin cytoskeleton</description>
                            <evidence>IDA</evidence>
                        </goTerm>
                        <goTerm id="GO:0016328">
                            <description>lateral plasma membrane</description>
                            <evidence>IDA</evidence>
                        </goTerm>
                        <goTerm id="GO:0005925">
                            <description>focal adhesion</description>
                            <evidence>IDA</evidence>
                        </goTerm>
                    </goTermList>
                    <goTermList type="go_biological_process">
                        <goTerm id="GO:0042993">
                            <description>positive regulation of transcription factor import into nucleus</description>
                            <evidence>IDA</evidence>
                        </goTerm>
                        <goTerm id="GO:0007156">
                            <description>homophilic cell adhesion</description>
                            <evidence>NAS</evidence>
                        </goTerm>
                    </goTermList>
                    <goTermList type="go_molecular_function">
                        <goTerm id="GO:0005515">
                            <description>protein binding</description>
                            <evidence>IPI</evidence>
                        </goTerm>
                        <goTerm id="GO:0016563">
                            <description>transcriptional activator activity</description>
                            <evidence>IDA</evidence>
                        </goTerm>
                        <goTerm id="GO:0005509">
                            <description>calcium ion binding</description>
                            <evidence>IEA</evidence>
                        </goTerm>
                        <goTerm id="GO:0050839">
                            <description>cell adhesion molecule binding</description>
                            <evidence>NAS</evidence>
                        </goTerm>
                    </goTermList>
                </feature>
            </featureList>
        </node>
        <node id="Q99081">
            <nodeAppearance>
                <label value="Q99081" show="false" alpha="0.0" position="W"/>
                <position xPos="-750.3482" yPos="-392.5287" zPos="0.0047334023" fixed="true"/>
                <advancedPosition xPos="-200.0" yPos="-150.0" zPos="0.0" xFixed="false" yFixed="false" zFixed="false"/>
                <color red="255" green="0" blue="51"/>
                <size width="15" height="15"/>
                <alpha value="1.0"/>
                <highlight highlighted="false" size="12">
                    <color red="255" green="0" blue="0"/>
                </highlight>
                <shape value="Rectangle"/>
            </nodeAppearance>
            <featureList>
                <feature name="APSP Hits" type="org.navigatorgl.feature.legacy.IntegerFeature">
                    <valuelist primaryIndex="0" mode="PRIMARY">
                        <value>255</value>
                    </valuelist>
                </feature>
                <feature name="Gene Name" type="org.navigatorgl.feature.legacy.StringFeature">
                    <valuelist primaryIndex="0" onlyShowPrimary="true">
                        <value>TCF12</value>
                    </valuelist>
                </feature>
                <feature name="GeneSymbol" type="org.navigatorgl.feature.legacy.StringFeature">
                    <valuelist primaryIndex="0" onlyShowPrimary="true">
                        <value>TCF12</value>
                    </valuelist>
                </feature>
                <feature name="GO Info" type="org.navigatorgl.feature.legacy.GOFeature">
                    <goCategory>T - Transcription</goCategory>
                    <goTermList type="go_cellular_component">
                        <goTerm id="GO:0005634">
                            <description>nucleus</description>
                            <evidence>IDA</evidence>
                        </goTerm>
                    </goTermList>
                    <goTermList type="go_biological_process">
                        <goTerm id="GO:0006955">
                            <description>immune response</description>
                            <evidence>TAS</evidence>
                        </goTerm>
                        <goTerm id="GO:0007517">
                            <description>muscle development</description>
                            <evidence>TAS</evidence>
                        </goTerm>
                        <goTerm id="GO:0006357">
                            <description>regulation of transcription from RNA polymerase II promoter</description>
                            <evidence>TAS</evidence>
                        </goTerm>
                        <goTerm id="GO:0006350">
                            <description>transcription</description>
                            <evidence>IEA</evidence>
                        </goTerm>
                    </goTermList>
                    <goTermList type="go_molecular_function">
                        <goTerm id="GO:0005515">
                            <description>protein binding</description>
                            <evidence>IPI</evidence>
                        </goTerm>
                        <goTerm id="GO:0003700">
                            <description>transcription factor activity</description>
                            <evidence>IDA</evidence>
                        </goTerm>
                        <goTerm id="GO:0003702">
                            <description>RNA polymerase II transcription factor activity</description>
                            <evidence>TAS</evidence>
                        </goTerm>
                    </goTermList>
                </feature>
            </featureList>
        </node>
        <node id="P19544">
            <nodeAppearance>
                <label value="P19544" show="false" alpha="0.0" position="E"/>
                <position xPos="-714.70483" yPos="-345.9803" zPos="0.0047334023" fixed="true"/>
                <advancedPosition xPos="-200.0" yPos="-150.0" zPos="0.0" xFixed="false" yFixed="false" zFixed="false"/>
                <color red="255" green="0" blue="51"/>
                <size width="15" height="15"/>
                <alpha value="1.0"/>
                <highlight highlighted="false" size="12">
                    <color red="255" green="0" blue="0"/>
                </highlight>
                <shape value="Rectangle"/>
            </nodeAppearance>
            <featureList>
                <feature name="APSP Hits" type="org.navigatorgl.feature.legacy.IntegerFeature">
                    <valuelist primaryIndex="0" mode="PRIMARY">
                        <value>207</value>
                    </valuelist>
                </feature>
                <feature name="Gene Name" type="org.navigatorgl.feature.legacy.StringFeature">
                    <valuelist primaryIndex="0" onlyShowPrimary="true">
                        <value>WT1</value>
                    </valuelist>
                </feature>
                <feature name="GeneSymbol" type="org.navigatorgl.feature.legacy.StringFeature">
                    <valuelist primaryIndex="0" onlyShowPrimary="true">
                        <value>WT1</value>
                    </valuelist>
                </feature>
                <feature name="GO Info" type="org.navigatorgl.feature.legacy.GOFeature">
                    <goCategory>C - Cellular Fate and Organization</goCategory>
                    <goTermList type="go_cellular_component">
                        <goTerm id="GO:0005737">
                            <description>cytoplasm</description>
                            <evidence>IEA</evidence>
                        </goTerm>
                        <goTerm id="GO:0016607">
                            <description>nuclear speck</description>
                            <evidence>IDA</evidence>
                        </goTerm>
                        <goTerm id="GO:0005654">
                            <description>nucleoplasm</description>
                            <evidence>IDA</evidence>
                        </goTerm>
                        <goTerm id="GO:0005634">
                            <description>nucleus</description>
                            <evidence>null</evidence>
                        </goTerm>
                    </goTermList>
                    <goTermList type="go_biological_process">
                        <goTerm id="GO:0017148">
                            <description>negative regulation of protein biosynthetic process</description>
                            <evidence>IDA</evidence>
                        </goTerm>
                        <goTerm id="GO:0043066">
                            <description>negative regulation of apoptosis</description>
                            <evidence>IGI</evidence>
                        </goTerm>
                        <goTerm id="GO:0030308">
                            <description>negative regulation of cell growth</description>
                            <evidence>IDA</evidence>
                        </goTerm>
                        <goTerm id="GO:0006355">
                            <description>regulation of transcription, DNA-dependent</description>
                            <evidence>null</evidence>
                        </goTerm>
                        <goTerm id="GO:0001658">
                            <description>ureteric bud branching</description>
                            <evidence>IGI</evidence>
                        </goTerm>
                        <goTerm id="GO:0008285">
                            <description>negative regulation of cell proliferation</description>
                            <evidence>IDA</evidence>
                        </goTerm>
                        <goTerm id="GO:0030325">
                            <description>adrenal gland development</description>
                            <evidence>IMP</evidence>
                        </goTerm>
                        <goTerm id="GO:0006917">
                            <description>induction of apoptosis</description>
                            <evidence>IDA</evidence>
                        </goTerm>
                        <goTerm id="GO:0000122">
                            <description>negative regulation of transcription from RNA polymerase II promoter</description>
                            <evidence>IDA</evidence>
                        </goTerm>
                        <goTerm id="GO:0032836">
                            <description>glomerular basement membrane development</description>
                            <evidence>IMP</evidence>
                        </goTerm>
                        <goTerm id="GO:0007530">
                            <description>sex determination</description>
                            <evidence>IDA</evidence>
                        </goTerm>
                        <goTerm id="GO:0006350">
                            <description>transcription</description>
                            <evidence>IEA</evidence>
                        </goTerm>
                        <goTerm id="GO:0043193">
                            <description>positive regulation of gene-specific transcription</description>
                            <evidence>IDA</evidence>
                        </goTerm>
                        <goTerm id="GO:0007507">
                            <description>heart development</description>
                            <evidence>IMP</evidence>
                        </goTerm>
                    </goTermList>
                    <goTermList type="go_molecular_function">
                        <goTerm id="GO:0016564">
                            <description>transcriptional repressor activity</description>
                            <evidence>IDA</evidence>
                        </goTerm>
                        <goTerm id="GO:0016566">
                            <description>specific transcriptional repressor activity</description>
                            <evidence>IDA</evidence>
                        </goTerm>
                        <goTerm id="GO:0003700">
                            <description>transcription factor activity</description>
                            <evidence>null</evidence>
                        </goTerm>
                        <goTerm id="GO:0003723">
                            <description>RNA binding</description>
                            <evidence>IEA</evidence>
                        </goTerm>
                        <goTerm id="GO:0016563">
                            <description>transcriptional activator activity</description>
                            <evidence>IDA</evidence>
                        </goTerm>
                        <goTerm id="GO:0008270">
                            <description>zinc ion binding</description>
                            <evidence>IDA</evidence>
                        </goTerm>
                    </goTermList>
                </feature>
            </featureList>
        </node>
        <node id="C488369">
            <nodeAppearance>
                <label value="C488369" show="false" alpha="0.0" position="W"/>
                <position xPos="-372.1933" yPos="24.850796" zPos="0.0" fixed="true"/>
                <advancedPosition xPos="0.0" yPos="0.0" zPos="0.0" xFixed="false" yFixed="false" zFixed="false"/>
                <color red="128" green="128" blue="128"/>
                <size width="8" height="8"/>
                <alpha value="1.0"/>
                <highlight highlighted="false" size="6">
                    <color red="255" green="0" blue="0"/>
                </highlight>
                <shape value="Polygon"/>
            </nodeAppearance>
            <featureList>
                <feature name="name" type="org.navigatorgl.feature.legacy.StringFeature">
                    <valuelist primaryIndex="0" onlyShowPrimary="true">
                        <value>dasatinib</value>
                        <value>dasatinib</value>
                        <value>dasatinib</value>
                        <value>dasatinib</value>
                        <value>dasatinib</value>
                        <value>dasatinib</value>
                        <value>dasatinib</value>
                    </valuelist>
                </feature>
            </featureList>
        </node>
        <node id="D009844">
            <nodeAppearance>
                <label value="D009844" show="false" alpha="0.0" position="E"/>
                <position xPos="-261.49628" yPos="-36.400196" zPos="0.0" fixed="true"/>
                <advancedPosition xPos="0.0" yPos="0.0" zPos="0.0" xFixed="false" yFixed="false" zFixed="false"/>
                <color red="128" green="128" blue="128"/>
                <size width="8" height="8"/>
                <alpha value="1.0"/>
                <highlight highlighted="false" size="6">
                    <color red="255" green="0" blue="0"/>
                </highlight>
                <shape value="Polygon"/>
            </nodeAppearance>
            <featureList>
                <feature name="name" type="org.navigatorgl.feature.legacy.StringFeature">
                    <valuelist primaryIndex="0" onlyShowPrimary="true">
                        <value>Oligosaccharides</value>
                        <value>Oligosaccharides</value>
                    </valuelist>
                </feature>
            </featureList>
        </node>
        <node id="Q07960">
            <nodeAppearance>
                <label value="Q07960" show="false" alpha="0.0" position="E"/>
                <position xPos="42.058506" yPos="248.00453" zPos="0.0047334023" fixed="true"/>
                <advancedPosition xPos="400.0" yPos="-400.0" zPos="0.0" xFixed="false" yFixed="false" zFixed="false"/>
                <color red="0" green="0" blue="255"/>
                <size width="15" height="15"/>
                <alpha value="1.0"/>
                <highlight highlighted="false" size="12">
                    <color red="255" green="0" blue="0"/>
                </highlight>
                <shape value="Diamond"/>
            </nodeAppearance>
            <featureList>
                <feature name="APSP Hits" type="org.navigatorgl.feature.legacy.IntegerFeature">
                    <valuelist primaryIndex="0" mode="PRIMARY">
                        <value>0</value>
                    </valuelist>
                </feature>
                <feature name="Gene Name" type="org.navigatorgl.feature.legacy.StringFeature">
                    <valuelist primaryIndex="0" onlyShowPrimary="true">
                        <value>ARHGAP1</value>
                    </valuelist>
                </feature>
                <feature name="GeneSymbol" type="org.navigatorgl.feature.legacy.StringFeature">
                    <valuelist primaryIndex="0" onlyShowPrimary="true">
                        <value>ARHGAP1</value>
                    </valuelist>
                </feature>
                <feature name="GO Info" type="org.navigatorgl.feature.legacy.GOFeature">
                    <goCategory>C - Cellular Fate and Organization</goCategory>
                    <goTermList type="go_cellular_component">
                        <goTerm id="GO:0005737">
                            <description>cytoplasm</description>
                            <evidence>IEA</evidence>
                        </goTerm>
                        <goTerm id="GO:0043231">
                            <description>intracellular membrane-bound organelle</description>
                            <evidence>IDA</evidence>
                        </goTerm>
                    </goTermList>
                    <goTermList type="go_biological_process">
                        <goTerm id="GO:0007264">
                            <description>small GTPase mediated signal transduction</description>
                            <evidence>IDA</evidence>
                        </goTerm>
                        <goTerm id="GO:0007266">
                            <description>Rho protein signal transduction</description>
                            <evidence>TAS</evidence>
                        </goTerm>
                    </goTermList>
                    <goTermList type="go_molecular_function">
                        <goTerm id="GO:0005515">
                            <description>protein binding</description>
                            <evidence>IPI</evidence>
                        </goTerm>
                        <goTerm id="GO:0017124">
                            <description>SH3 domain binding</description>
                            <evidence>IEA</evidence>
                        </goTerm>
                        <goTerm id="GO:0005070">
                            <description>SH3/SH2 adaptor activity</description>
                            <evidence>TAS</evidence>
                        </goTerm>
                        <goTerm id="GO:0005100">
                            <description>Rho GTPase activator activity</description>
                            <evidence>IDA</evidence>
                        </goTerm>
                    </goTermList>
                </feature>
            </featureList>
        </node>
        <node id="P60484">
            <nodeAppearance>
                <label value="P60484" show="false" alpha="0.0" position="W"/>
                <position xPos="-671.0639" yPos="-599.2647" zPos="0.0047334023" fixed="true"/>
                <advancedPosition xPos="-200.0" yPos="-150.0" zPos="0.0" xFixed="false" yFixed="false" zFixed="false"/>
                <color red="255" green="0" blue="51"/>
                <size width="15" height="15"/>
                <alpha value="1.0"/>
                <highlight highlighted="false" size="12">
                    <color red="255" green="0" blue="0"/>
                </highlight>
                <shape value="Rectangle"/>
            </nodeAppearance>
            <featureList>
                <feature name="APSP Hits" type="org.navigatorgl.feature.legacy.IntegerFeature">
                    <valuelist primaryIndex="0" mode="PRIMARY">
                        <value>208</value>
                    </valuelist>
                </feature>
                <feature name="Gene Name" type="org.navigatorgl.feature.legacy.StringFeature">
                    <valuelist primaryIndex="0" onlyShowPrimary="true">
                        <value>PTEN</value>
                    </valuelist>
                </feature>
                <feature name="GeneSymbol" type="org.navigatorgl.feature.legacy.StringFeature">
                    <valuelist primaryIndex="0" onlyShowPrimary="true">
                        <value>PTEN</value>
                    </valuelist>
                </feature>
                <feature name="GO Info" type="org.navigatorgl.feature.legacy.GOFeature">
                    <goCategory>C - Cellular Fate and Organization</goCategory>
                    <goTermList type="go_cellular_component">
                        <goTerm id="GO:0005737">
                            <description>cytoplasm</description>
                            <evidence>IDA</evidence>
                        </goTerm>
                        <goTerm id="GO:0005634">
                            <description>nucleus</description>
                            <evidence>IDA</evidence>
                        </goTerm>
                        <goTerm id="GO:0005829">
                            <description>cytosol</description>
                            <evidence>EXP</evidence>
                        </goTerm>
                    </goTermList>
                    <goTermList type="go_biological_process">
                        <goTerm id="GO:0051898">
                            <description>negative regulation of protein kinase B signaling cascade</description>
                            <evidence>IMP</evidence>
                        </goTerm>
                        <goTerm id="GO:0030336">
                            <description>negative regulation of cell migration</description>
                            <evidence>IMP</evidence>
                        </goTerm>
                        <goTerm id="GO:0008285">
                            <description>negative regulation of cell proliferation</description>
                            <evidence>IMP</evidence>
                        </goTerm>
                        <goTerm id="GO:0008283">
                            <description>cell proliferation</description>
                            <evidence>TAS</evidence>
                        </goTerm>
                        <goTerm id="GO:0006915">
                            <description>apoptosis</description>
                            <evidence>IEA</evidence>
                        </goTerm>
                        <goTerm id="GO:0007275">
                            <description>multicellular organismal development</description>
                            <evidence>null</evidence>
                        </goTerm>
                        <goTerm id="GO:0000079">
                            <description>regulation of cyclin-dependent protein kinase activity</description>
                            <evidence>null</evidence>
                        </goTerm>
                        <goTerm id="GO:0006917">
                            <description>induction of apoptosis</description>
                            <evidence>ISS</evidence>
                        </goTerm>
                        <goTerm id="GO:0007417">
                            <description>central nervous system development</description>
                            <evidence>ISS</evidence>
                        </goTerm>
                        <goTerm id="GO:0051895">
                            <description>negative regulation of focal adhesion formation</description>
                            <evidence>IMP</evidence>
                        </goTerm>
                        <goTerm id="GO:0007507">
                            <description>heart development</description>
                            <evidence>ISS</evidence>
                        </goTerm>
                        <goTerm id="GO:0006470">
                            <description>protein amino acid dephosphorylation</description>
                            <evidence>IDA</evidence>
                        </goTerm>
                        <goTerm id="GO:0031647">
                            <description>regulation of protein stability</description>
                            <evidence>IMP</evidence>
                        </goTerm>
                        <goTerm id="GO:0016477">
                            <description>cell migration</description>
                            <evidence>ISS</evidence>
                        </goTerm>
                        <goTerm id="GO:0046855">
                            <description>inositol phosphate dephosphorylation</description>
                            <evidence>IDA</evidence>
                        </goTerm>
                        <goTerm id="GO:0046856">
                            <description>phosphoinositide dephosphorylation</description>
                            <evidence>IDA</evidence>
                        </goTerm>
                    </goTermList>
                    <goTermList type="go_molecular_function">
                        <goTerm id="GO:0005515">
                            <description>protein binding</description>
                            <evidence>IPI</evidence>
                        </goTerm>
                        <goTerm id="GO:0000287">
                            <description>magnesium ion binding</description>
                            <evidence>IEA</evidence>
                        </goTerm>
                        <goTerm id="GO:0051717">
                            <description>inositol-1,3,4,5-tetrakisphosphate 3-phosphatase activity</description>
                            <evidence>IDA</evidence>
                        </goTerm>
                        <goTerm id="GO:0030165">
                            <description>PDZ domain binding</description>
                            <evidence>IPI</evidence>
                        </goTerm>
                        <goTerm id="GO:0008289">
                            <description>lipid binding</description>
                            <evidence>IEA</evidence>
                        </goTerm>
                        <goTerm id="GO:0016314">
                            <description>phosphatidylinositol-3,4,5-trisphosphate 3-phosphatase activity</description>
                            <evidence>IDA</evidence>
                        </goTerm>
                        <goTerm id="GO:0004438">
                            <description>phosphatidylinositol-3-phosphatase activity</description>
                            <evidence>IDA</evidence>
                        </goTerm>
                        <goTerm id="GO:0004437">
                            <description>inositol or phosphatidylinositol phosphatase activity</description>
                            <evidence>null</evidence>
                        </goTerm>
                        <goTerm id="GO:0051800">
                            <description>phosphatidylinositol-3,4-bisphosphate 3-phosphatase activity</description>
                            <evidence>IDA</evidence>
                        </goTerm>
                        <goTerm id="GO:0004722">
                            <description>protein serine/threonine phosphatase activity</description>
                            <evidence>IDA</evidence>
                        </goTerm>
                        <goTerm id="GO:0008138">
                            <description>protein tyrosine/serine/threonine phosphatase activity</description>
                            <evidence>IEA</evidence>
                        </goTerm>
                        <goTerm id="GO:0004725">
                            <description>protein tyrosine phosphatase activity</description>
                            <evidence>IDA</evidence>
                        </goTerm>
                    </goTermList>
                </feature>
            </featureList>
        </node>
        <node id="D000966">
            <nodeAppearance>
                <label value="D000966" show="false" alpha="0.0" position="W"/>
                <position xPos="-319.54587" yPos="-640.9458" zPos="0.0" fixed="true"/>
                <advancedPosition xPos="0.0" yPos="0.0" zPos="0.0" xFixed="false" yFixed="false" zFixed="false"/>
                <color red="128" green="128" blue="128"/>
                <size width="8" height="8"/>
                <alpha value="1.0"/>
                <highlight highlighted="false" size="6">
                    <color red="255" green="0" blue="0"/>
                </highlight>
                <shape value="Polygon"/>
            </nodeAppearance>
            <featureList>
                <feature name="name" type="org.navigatorgl.feature.legacy.StringFeature">
                    <valuelist primaryIndex="0" onlyShowPrimary="true">
                        <value>Antimony_Potassium_Tartrate</value>
                    </valuelist>
                </feature>
            </featureList>
        </node>
        <node id="D009840">
            <nodeAppearance>
                <label value="D009840" show="false" alpha="0.0" position="W"/>
                <position xPos="-319.54587" yPos="-384.59048" zPos="0.0" fixed="true"/>
                <advancedPosition xPos="0.0" yPos="0.0" zPos="0.0" xFixed="false" yFixed="false" zFixed="false"/>
                <color red="128" green="128" blue="128"/>
                <size width="8" height="8"/>
                <alpha value="1.0"/>
                <highlight highlighted="false" size="6">
                    <color red="255" green="0" blue="0"/>
                </highlight>
                <shape value="Polygon"/>
            </nodeAppearance>
            <featureList>
                <feature name="name" type="org.navigatorgl.feature.legacy.StringFeature">
                    <valuelist primaryIndex="0" onlyShowPrimary="true">
                        <value>Oligomycins</value>
                    </valuelist>
                </feature>
            </featureList>
        </node>
        <node id="D005947">
            <nodeAppearance>
                <label value="D005947" show="false" alpha="0.0" position="W"/>
                <position xPos="-322.3265" yPos="47.3258" zPos="0.0" fixed="true"/>
                <advancedPosition xPos="0.0" yPos="0.0" zPos="0.0" xFixed="false" yFixed="false" zFixed="false"/>
                <color red="128" green="128" blue="128"/>
                <size width="8" height="8"/>
                <alpha value="1.0"/>
                <highlight highlighted="false" size="6">
                    <color red="255" green="0" blue="0"/>
                </highlight>
                <shape value="Polygon"/>
            </nodeAppearance>
            <featureList>
                <feature name="name" type="org.navigatorgl.feature.legacy.StringFeature">
                    <valuelist primaryIndex="0" onlyShowPrimary="true">
                        <value>Glucose</value>
                        <value>Glucose</value>
                        <value>Glucose</value>
                        <value>Glucose</value>
                        <value>Glucose</value>
                    </valuelist>
                </feature>
            </featureList>
        </node>
        <node id="C400278">
            <nodeAppearance>
                <label value="C400278" show="false" alpha="0.0" position="W"/>
                <position xPos="-319.54587" yPos="-437.1223" zPos="0.0" fixed="true"/>
                <advancedPosition xPos="0.0" yPos="0.0" zPos="0.0" xFixed="false" yFixed="false" zFixed="false"/>
                <color red="128" green="128" blue="128"/>
                <size width="8" height="8"/>
                <alpha value="1.0"/>
                <highlight highlighted="false" size="6">
                    <color red="255" green="0" blue="0"/>
                </highlight>
                <shape value="Polygon"/>
            </nodeAppearance>
            <featureList>
                <feature name="name" type="org.navigatorgl.feature.legacy.StringFeature">
                    <valuelist primaryIndex="0" onlyShowPrimary="true">
                        <value>erlotinib</value>
                    </valuelist>
                </feature>
            </featureList>
        </node>
        <node id="C515629">
            <nodeAppearance>
                <label value="C515629" show="false" alpha="0.0" position="E"/>
                <position xPos="-380.16156" yPos="-47.78107" zPos="0.0" fixed="true"/>
                <advancedPosition xPos="0.0" yPos="0.0" zPos="0.0" xFixed="false" yFixed="false" zFixed="false"/>
                <color red="128" green="128" blue="128"/>
                <size width="8" height="8"/>
                <alpha value="1.0"/>
                <highlight highlighted="false" size="6">
                    <color red="255" green="0" blue="0"/>
                </highlight>
                <shape value="Polygon"/>
            </nodeAppearance>
            <featureList>
                <feature name="name" type="org.navigatorgl.feature.legacy.StringFeature">
                    <valuelist primaryIndex="0" onlyShowPrimary="true">
                        <value>chiglitazar</value>
                    </valuelist>
                </feature>
            </featureList>
        </node>
        <node id="C043561">
            <nodeAppearance>
                <label value="C043561" show="false" alpha="0.0" position="W"/>
                <position xPos="-319.54587" yPos="-416.1096" zPos="0.0" fixed="true"/>
                <advancedPosition xPos="0.0" yPos="0.0" zPos="0.0" xFixed="false" yFixed="false" zFixed="false"/>
                <color red="128" green="128" blue="128"/>
                <size width="8" height="8"/>
                <alpha value="1.0"/>
                <highlight highlighted="false" size="6">
                    <color red="255" green="0" blue="0"/>
                </highlight>
                <shape value="Polygon"/>
            </nodeAppearance>
            <featureList>
                <feature name="name" type="org.navigatorgl.feature.legacy.StringFeature">
                    <valuelist primaryIndex="0" onlyShowPrimary="true">
                        <value>chrysin</value>
                        <value>chrysin</value>
                        <value>chrysin</value>
                    </valuelist>
                </feature>
            </featureList>
        </node>
        <node id="P40337">
            <nodeAppearance>
                <label value="P40337" show="false" alpha="0.0" position="SW"/>
                <position xPos="-761.0524" yPos="-497.81204" zPos="0.0047334023" fixed="true"/>
                <advancedPosition xPos="-200.0" yPos="-150.0" zPos="0.0" xFixed="false" yFixed="false" zFixed="false"/>
                <color red="255" green="0" blue="51"/>
                <size width="15" height="15"/>
                <alpha value="1.0"/>
                <highlight highlighted="false" size="12">
                    <color red="255" green="0" blue="0"/>
                </highlight>
                <shape value="Rectangle"/>
            </nodeAppearance>
            <featureList>
                <feature name="APSP Hits" type="org.navigatorgl.feature.legacy.IntegerFeature">
                    <valuelist primaryIndex="0" mode="PRIMARY">
                        <value>276</value>
                    </valuelist>
                </feature>
                <feature name="Gene Name" type="org.navigatorgl.feature.legacy.StringFeature">
                    <valuelist primaryIndex="0" onlyShowPrimary="true">
                        <value>VHL</value>
                    </valuelist>
                </feature>
                <feature name="GeneSymbol" type="org.navigatorgl.feature.legacy.StringFeature">
                    <valuelist primaryIndex="0" onlyShowPrimary="true">
                        <value>VHL</value>
                    </valuelist>
                </feature>
                <feature name="GO Info" type="org.navigatorgl.feature.legacy.GOFeature">
                    <goCategory>D - Genome Maintenance</goCategory>
                    <goTermList type="go_cellular_component">
                        <goTerm id="GO:0005739">
                            <description>mitochondrion</description>
                            <evidence>NAS</evidence>
                        </goTerm>
                        <goTerm id="GO:0016020">
                            <description>membrane</description>
                            <evidence>IEA</evidence>
                        </goTerm>
                        <goTerm id="GO:0005783">
                            <description>endoplasmic reticulum</description>
                            <evidence>NAS</evidence>
                        </goTerm>
                        <goTerm id="GO:0005634">
                            <description>nucleus</description>
                            <evidence>null</evidence>
                        </goTerm>
                        <goTerm id="GO:0005829">
                            <description>cytosol</description>
                            <evidence>null</evidence>
                        </goTerm>
                    </goTermList>
                    <goTermList type="go_biological_process">
                        <goTerm id="GO:0008285">
                            <description>negative regulation of cell proliferation</description>
                            <evidence>null</evidence>
                        </goTerm>
                        <goTerm id="GO:0016567">
                            <description>protein ubiquitination</description>
                            <evidence>IMP</evidence>
                        </goTerm>
                        <goTerm id="GO:0045597">
                            <description>positive regulation of cell differentiation</description>
                            <evidence>NAS</evidence>
                        </goTerm>
                        <goTerm id="GO:0006950">
                            <description>response to stress</description>
                            <evidence>NAS</evidence>
                        </goTerm>
                        <goTerm id="GO:0050821">
                            <description>protein stabilization</description>
                            <evidence>NAS</evidence>
                        </goTerm>
                        <goTerm id="GO:0006916">
                            <description>anti-apoptosis</description>
                            <evidence>NAS</evidence>
                        </goTerm>
                        <goTerm id="GO:0000122">
                            <description>negative regulation of transcription from RNA polymerase II promoter</description>
                            <evidence>null</evidence>
                        </goTerm>
                        <goTerm id="GO:0000902">
                            <description>cell morphogenesis</description>
                            <evidence>NAS</evidence>
                        </goTerm>
                        <goTerm id="GO:0045941">
                            <description>positive regulation of transcription</description>
                            <evidence>IMP</evidence>
                        </goTerm>
                        <goTerm id="GO:0019941">
                            <description>modification-dependent protein catabolic process</description>
                            <evidence>IEA</evidence>
                        </goTerm>
                        <goTerm id="GO:0006508">
                            <description>proteolysis</description>
                            <evidence>TAS</evidence>
                        </goTerm>
                        <goTerm id="GO:0000074">
                            <description>regulation of progression through cell cycle</description>
                            <evidence>null</evidence>
                        </goTerm>
                    </goTermList>
                    <goTermList type="go_molecular_function">
                        <goTerm id="GO:0008134">
                            <description>transcription factor binding</description>
                            <evidence>null</evidence>
                        </goTerm>
                    </goTermList>
                </feature>
            </featureList>
        </node>
        <node id="C119994">
            <nodeAppearance>
                <label value="C119994" show="false" alpha="0.0" position="SW"/>
                <position xPos="-326.48367" yPos="479.17975" zPos="0.0" fixed="true"/>
                <advancedPosition xPos="0.0" yPos="0.0" zPos="0.0" xFixed="false" yFixed="false" zFixed="false"/>
                <color red="128" green="128" blue="128"/>
                <size width="8" height="8"/>
                <alpha value="1.0"/>
                <highlight highlighted="false" size="6">
                    <color red="255" green="0" blue="0"/>
                </highlight>
                <shape value="Polygon"/>
            </nodeAppearance>
            <featureList>
                <feature name="name" type="org.navigatorgl.feature.legacy.StringFeature">
                    <valuelist primaryIndex="0" onlyShowPrimary="true">
                        <value>GR_46611</value>
                    </valuelist>
                </feature>
            </featureList>
        </node>
        <node id="P40692">
            <nodeAppearance>
                <label value="P40692" show="false" alpha="0.0" position="W"/>
                <position xPos="-711.2061" yPos="-576.5412" zPos="0.0047334023" fixed="true"/>
                <advancedPosition xPos="-200.0" yPos="-150.0" zPos="0.0" xFixed="false" yFixed="false" zFixed="false"/>
                <color red="255" green="0" blue="51"/>
                <size width="15" height="15"/>
                <alpha value="1.0"/>
                <highlight highlighted="false" size="12">
                    <color red="255" green="0" blue="0"/>
                </highlight>
                <shape value="Rectangle"/>
            </nodeAppearance>
            <featureList>
                <feature name="APSP Hits" type="org.navigatorgl.feature.legacy.IntegerFeature">
                    <valuelist primaryIndex="0" mode="PRIMARY">
                        <value>305</value>
                    </valuelist>
                </feature>
                <feature name="Gene Name" type="org.navigatorgl.feature.legacy.StringFeature">
                    <valuelist primaryIndex="0" onlyShowPrimary="true">
                        <value>MLH1</value>
                    </valuelist>
                </feature>
                <feature name="GeneSymbol" type="org.navigatorgl.feature.legacy.StringFeature">
                    <valuelist primaryIndex="0" onlyShowPrimary="true">
                        <value>MLH1</value>
                    </valuelist>
                </feature>
                <feature name="GO Info" type="org.navigatorgl.feature.legacy.GOFeature">
                    <goCategory>D - Genome Maintenance</goCategory>
                    <goTermList type="go_cellular_component">
                        <goTerm id="GO:0005634">
                            <description>nucleus</description>
                            <evidence>IC</evidence>
                        </goTerm>
                    </goTermList>
                    <goTermList type="go_biological_process">
                        <goTerm id="GO:0006298">
                            <description>mismatch repair</description>
                            <evidence>TAS</evidence>
                        </goTerm>
                    </goTermList>
                    <goTermList type="go_molecular_function">
                        <goTerm id="GO:0005515">
                            <description>protein binding</description>
                            <evidence>IPI</evidence>
                        </goTerm>
                        <goTerm id="GO:0005524">
                            <description>ATP binding</description>
                            <evidence>IEA</evidence>
                        </goTerm>
                    </goTermList>
                </feature>
            </featureList>
        </node>
        <node id="C504648">
            <nodeAppearance>
                <label value="C504648" show="false" alpha="0.0" position="NE"/>
                <position xPos="-319.54587" yPos="-735.50305" zPos="0.0" fixed="true"/>
                <advancedPosition xPos="0.0" yPos="0.0" zPos="0.0" xFixed="false" yFixed="false" zFixed="false"/>
                <color red="128" green="128" blue="128"/>
                <size width="8" height="8"/>
                <alpha value="1.0"/>
                <highlight highlighted="false" size="6">
                    <color red="255" green="0" blue="0"/>
                </highlight>
                <shape value="Polygon"/>
            </nodeAppearance>
            <featureList>
                <feature name="name" type="org.navigatorgl.feature.legacy.StringFeature">
                    <valuelist primaryIndex="0" onlyShowPrimary="true">
                        <value>ethyl(E,E,E)-7-(2-n-propoxy-5,5,8,8-tetramethyl-5,6,7,8-tetrahydro-naphthalen-3-yl)-6-fluorp-3-methylocta-2,4,6-trienoate</value>
                        <value>ethyl(E,E,E)-7-(2-n-propoxy-5,5,8,8-tetramethyl-5,6,7,8-tetrahydro-naphthalen-3-yl)-6-fluorp-3-methylocta-2,4,6-trienoate</value>
                        <value>"ethyl(E,E,E)-7-(2-n-propoxy-5,5,8,8-tetramethyl-5,6,7,8-tetrahydro-naphthalen-3-yl)-6-fluorp-3-methylocta-2,4,6-trienoate"</value>
                    </valuelist>
                </feature>
            </featureList>
        </node>
        <node id="D015032">
            <nodeAppearance>
                <label value="Zinc" labelSource="name" show="true" alpha="0.0" position="E"/>
                <position xPos="-1404.0608" yPos="611.22095" zPos="0.0" fixed="true"/>
                <advancedPosition xPos="0.0" yPos="0.0" zPos="0.0" xFixed="false" yFixed="false" zFixed="false"/>
                <color red="128" green="128" blue="128"/>
                <size width="8" height="8"/>
                <alpha value="1.0"/>
                <highlight highlighted="false" size="6">
                    <color red="255" green="0" blue="0"/>
                </highlight>
                <shape value="Polygon"/>
            </nodeAppearance>
            <featureList>
                <feature name="name" type="org.navigatorgl.feature.legacy.StringFeature">
                    <valuelist primaryIndex="0" onlyShowPrimary="true">
                        <value>Zinc</value>
                        <value>Zinc</value>
                        <value>Zinc</value>
                        <value>Zinc</value>
                        <value>Zinc</value>
                    </valuelist>
                </feature>
            </featureList>
        </node>
        <node id="C477819">
            <nodeAppearance>
                <label value="C477819" show="false" alpha="0.0" position="NW"/>
                <position xPos="-319.54587" yPos="-451.8312" zPos="0.0" fixed="true"/>
                <advancedPosition xPos="0.0" yPos="0.0" zPos="0.0" xFixed="false" yFixed="false" zFixed="false"/>
                <color red="128" green="128" blue="128"/>
                <size width="8" height="8"/>
                <alpha value="1.0"/>
                <highlight highlighted="false" size="6">
                    <color red="255" green="0" blue="0"/>
                </highlight>
                <shape value="Polygon"/>
            </nodeAppearance>
            <featureList>
                <feature name="name" type="org.navigatorgl.feature.legacy.StringFeature">
                    <valuelist primaryIndex="0" onlyShowPrimary="true">
                        <value>15-deoxyprostaglandin_J2</value>
                    </valuelist>
                </feature>
            </featureList>
        </node>
        <node id="D037342">
            <nodeAppearance>
                <label value="D037342" show="false" alpha="0.0" position="W"/>
                <position xPos="-319.54587" yPos="-697.6802" zPos="0.0" fixed="true"/>
                <advancedPosition xPos="0.0" yPos="0.0" zPos="0.0" xFixed="false" yFixed="false" zFixed="false"/>
                <color red="128" green="128" blue="128"/>
                <size width="8" height="8"/>
                <alpha value="1.0"/>
                <highlight highlighted="false" size="6">
                    <color red="255" green="0" blue="0"/>
                </highlight>
                <shape value="Polygon"/>
            </nodeAppearance>
            <featureList>
                <feature name="name" type="org.navigatorgl.feature.legacy.StringFeature">
                    <valuelist primaryIndex="0" onlyShowPrimary="true">
                        <value>Pertussis_Toxin</value>
                    </valuelist>
                </feature>
            </featureList>
        </node>
        <node id="D001241">
            <nodeAppearance>
                <label value="D001241" show="false" alpha="0.0" position="W"/>
                <position xPos="-325.4935" yPos="542.2116" zPos="0.0" fixed="true"/>
                <advancedPosition xPos="0.0" yPos="0.0" zPos="0.0" xFixed="false" yFixed="false" zFixed="false"/>
                <color red="128" green="128" blue="128"/>
                <size width="8" height="8"/>
                <alpha value="1.0"/>
                <highlight highlighted="false" size="6">
                    <color red="255" green="0" blue="0"/>
                </highlight>
                <shape value="Polygon"/>
            </nodeAppearance>
            <featureList>
                <feature name="name" type="org.navigatorgl.feature.legacy.StringFeature">
                    <valuelist primaryIndex="0" onlyShowPrimary="true">
                        <value>Aspirin</value>
                    </valuelist>
                </feature>
            </featureList>
        </node>
        <node id="C059514">
            <nodeAppearance>
                <label value="resveratrol" labelSource="name" show="true" alpha="0.0" position="E"/>
                <position xPos="-1422.9797" yPos="-295.70758" zPos="0.0" fixed="true"/>
                <advancedPosition xPos="0.0" yPos="0.0" zPos="0.0" xFixed="false" yFixed="false" zFixed="false"/>
                <color red="128" green="128" blue="128"/>
                <size width="8" height="8"/>
                <alpha value="1.0"/>
                <highlight highlighted="false" size="6">
                    <color red="255" green="0" blue="0"/>
                </highlight>
                <shape value="Polygon"/>
            </nodeAppearance>
            <featureList>
                <feature name="name" type="org.navigatorgl.feature.legacy.StringFeature">
                    <valuelist primaryIndex="0" onlyShowPrimary="true">
                        <value>resveratrol</value>
                        <value>resveratrol</value>
                        <value>resveratrol</value>
                        <value>resveratrol</value>
                        <value>resveratrol</value>
                        <value>resveratrol</value>
                        <value>resveratrol</value>
                        <value>resveratrol</value>
                        <value>resveratrol</value>
                        <value>resveratrol</value>
                        <value>resveratrol</value>
                        <value>resveratrol</value>
                        <value>resveratrol</value>
                        <value>resveratrol</value>
                        <value>resveratrol</value>
                        <value>resveratrol</value>
                        <value>resveratrol</value>
                        <value>resveratrol</value>
                        <value>resveratrol</value>
                        <value>resveratrol</value>
                        <value>resveratrol</value>
                        <value>resveratrol</value>
                    </valuelist>
                </feature>
            </featureList>
        </node>
        <node id="C025145">
            <nodeAppearance>
                <label value="C025145" show="false" alpha="0.0" position="W"/>
                <position xPos="-327.27023" yPos="429.10962" zPos="0.0" fixed="true"/>
                <advancedPosition xPos="0.0" yPos="0.0" zPos="0.0" xFixed="false" yFixed="false" zFixed="false"/>
                <color red="128" green="128" blue="128"/>
                <size width="8" height="8"/>
                <alpha value="1.0"/>
                <highlight highlighted="false" size="6">
                    <color red="255" green="0" blue="0"/>
                </highlight>
                <shape value="Polygon"/>
            </nodeAppearance>
            <featureList>
                <feature name="name" type="org.navigatorgl.feature.legacy.StringFeature">
                    <valuelist primaryIndex="0" onlyShowPrimary="true">
                        <value>"5-methoxy_3-(1,2,3,6-tetrahydro-4-pyridinyl)1H_indole"</value>
                    </valuelist>
                </feature>
            </featureList>
        </node>
        <node id="D006581">
            <nodeAppearance>
                <label value="D006581" show="false" alpha="0.0" position="W"/>
                <position xPos="-319.54587" yPos="-550.59106" zPos="0.0" fixed="true"/>
                <advancedPosition xPos="0.0" yPos="0.0" zPos="0.0" xFixed="false" yFixed="false" zFixed="false"/>
                <color red="128" green="128" blue="128"/>
                <size width="8" height="8"/>
                <alpha value="1.0"/>
                <highlight highlighted="false" size="6">
                    <color red="255" green="0" blue="0"/>
                </highlight>
                <shape value="Polygon"/>
            </nodeAppearance>
            <featureList>
                <feature name="name" type="org.navigatorgl.feature.legacy.StringFeature">
                    <valuelist primaryIndex="0" onlyShowPrimary="true">
                        <value>Hexachlorobenzene</value>
                    </valuelist>
                </feature>
            </featureList>
        </node>
        <node id="D004054">
            <nodeAppearance>
                <label value="D004054" show="false" alpha="0.0" position="W"/>
                <position xPos="-319.54587" yPos="-420.31213" zPos="0.0" fixed="true"/>
                <advancedPosition xPos="0.0" yPos="0.0" zPos="0.0" xFixed="false" yFixed="false" zFixed="false"/>
                <color red="128" green="128" blue="128"/>
                <size width="8" height="8"/>
                <alpha value="1.0"/>
                <highlight highlighted="false" size="6">
                    <color red="255" green="0" blue="0"/>
                </highlight>
                <shape value="Polygon"/>
            </nodeAppearance>
            <featureList>
                <feature name="name" type="org.navigatorgl.feature.legacy.StringFeature">
                    <valuelist primaryIndex="0" onlyShowPrimary="true">
                        <value>Diethylstilbestrol</value>
                        <value>Diethylstilbestrol</value>
                    </valuelist>
                </feature>
            </featureList>
        </node>
        <node id="O15151">
            <nodeAppearance>
                <label value="O15151" show="false" alpha="0.0" position="W"/>
                <position xPos="-692.01917" yPos="-589.62823" zPos="0.0047334023" fixed="true"/>
                <advancedPosition xPos="-200.0" yPos="-150.0" zPos="0.0" xFixed="false" yFixed="false" zFixed="false"/>
                <color red="255" green="0" blue="51"/>
                <size width="15" height="15"/>
                <alpha value="1.0"/>
                <highlight highlighted="false" size="12">
                    <color red="255" green="0" blue="0"/>
                </highlight>
                <shape value="Rectangle"/>
            </nodeAppearance>
            <featureList>
                <feature name="APSP Hits" type="org.navigatorgl.feature.legacy.IntegerFeature">
                    <valuelist primaryIndex="0" mode="PRIMARY">
                        <value>211</value>
                    </valuelist>
                </feature>
                <feature name="Gene Name" type="org.navigatorgl.feature.legacy.StringFeature">
                    <valuelist primaryIndex="0" onlyShowPrimary="true">
                        <value>MDM4</value>
                    </valuelist>
                </feature>
                <feature name="GeneSymbol" type="org.navigatorgl.feature.legacy.StringFeature">
                    <valuelist primaryIndex="0" onlyShowPrimary="true">
                        <value>MDM4</value>
                    </valuelist>
                </feature>
                <feature name="GO Info" type="org.navigatorgl.feature.legacy.GOFeature">
                    <goCategory>C - Cellular Fate and Organization</goCategory>
                    <goTermList type="go_cellular_component">
                        <goTerm id="GO:0005634">
                            <description>nucleus</description>
                            <evidence>NAS</evidence>
                        </goTerm>
                    </goTermList>
                    <goTermList type="go_biological_process">
                        <goTerm id="GO:0006461">
                            <description>protein complex assembly</description>
                            <evidence>IDA</evidence>
                        </goTerm>
                        <goTerm id="GO:0008285">
                            <description>negative regulation of cell proliferation</description>
                            <evidence>null</evidence>
                        </goTerm>
                        <goTerm id="GO:0008283">
                            <description>cell proliferation</description>
                            <evidence>IEP</evidence>
                        </goTerm>
                        <goTerm id="GO:0042177">
                            <description>negative regulation of protein catabolic process</description>
                            <evidence>IMP</evidence>
                        </goTerm>
                        <goTerm id="GO:0050821">
                            <description>protein stabilization</description>
                            <evidence>IEP</evidence>
                        </goTerm>
                        <goTerm id="GO:0006915">
                            <description>apoptosis</description>
                            <evidence>IEP</evidence>
                        </goTerm>
                        <goTerm id="GO:0000122">
                            <description>negative regulation of transcription from RNA polymerase II promoter</description>
                            <evidence>IDA</evidence>
                        </goTerm>
                        <goTerm id="GO:0045023">
                            <description>G0 to G1 transition</description>
                            <evidence>IEP</evidence>
                        </goTerm>
                    </goTermList>
                    <goTermList type="go_molecular_function">
                        <goTerm id="GO:0005515">
                            <description>protein binding</description>
                            <evidence>IPI</evidence>
                        </goTerm>
                        <goTerm id="GO:0008270">
                            <description>zinc ion binding</description>
                            <evidence>TAS</evidence>
                        </goTerm>
                    </goTermList>
                </feature>
            </featureList>
        </node>
        <node id="D000157">
            <nodeAppearance>
                <label value="D000157" show="false" alpha="0.0" position="W"/>
                <position xPos="-319.54587" yPos="-565.2999" zPos="0.0" fixed="true"/>
                <advancedPosition xPos="0.0" yPos="0.0" zPos="0.0" xFixed="false" yFixed="false" zFixed="false"/>
                <color red="128" green="128" blue="128"/>
                <size width="8" height="8"/>
                <alpha value="1.0"/>
                <highlight highlighted="false" size="6">
                    <color red="255" green="0" blue="0"/>
                </highlight>
                <shape value="Polygon"/>
            </nodeAppearance>
            <featureList>
                <feature name="name" type="org.navigatorgl.feature.legacy.StringFeature">
                    <valuelist primaryIndex="0" onlyShowPrimary="true">
                        <value>Aconitine</value>
                        <value>Aconitine</value>
                    </valuelist>
                </feature>
            </featureList>
        </node>
        <node id="D008748">
            <nodeAppearance>
                <label value="Methylcholanthrene" labelSource="name" show="true" alpha="0.0" position="W"/>
                <position xPos="-1812.3882" yPos="383.3532" zPos="0.0" fixed="true"/>
                <advancedPosition xPos="0.0" yPos="0.0" zPos="0.0" xFixed="false" yFixed="false" zFixed="false"/>
                <color red="128" green="128" blue="128"/>
                <size width="8" height="8"/>
                <alpha value="1.0"/>
                <highlight highlighted="false" size="6">
                    <color red="255" green="0" blue="0"/>
                </highlight>
                <shape value="Polygon"/>
            </nodeAppearance>
            <featureList>
                <feature name="name" type="org.navigatorgl.feature.legacy.StringFeature">
                    <valuelist primaryIndex="0" onlyShowPrimary="true">
                        <value>Methylcholanthrene</value>
                        <value>Methylcholanthrene</value>
                        <value>Methylcholanthrene</value>
                    </valuelist>
                </feature>
            </featureList>
        </node>
        <node id="C036116">
            <nodeAppearance>
                <label value="C036116" show="false" alpha="0.0" position="W"/>
                <position xPos="-319.54587" yPos="-682.9712" zPos="0.0" fixed="true"/>
                <advancedPosition xPos="0.0" yPos="0.0" zPos="0.0" xFixed="false" yFixed="false" zFixed="false"/>
                <color red="128" green="128" blue="128"/>
                <size width="8" height="8"/>
                <alpha value="1.0"/>
                <highlight highlighted="false" size="6">
                    <color red="255" green="0" blue="0"/>
                </highlight>
                <shape value="Polygon"/>
            </nodeAppearance>
            <featureList>
                <feature name="name" type="org.navigatorgl.feature.legacy.StringFeature">
                    <valuelist primaryIndex="0" onlyShowPrimary="true">
                        <value>desethylamiodarone</value>
                    </valuelist>
                </feature>
            </featureList>
        </node>
        <node id="P07900">
            <nodeAppearance>
                <label value="P07900" show="false" alpha="0.0" position="W"/>
                <position xPos="-511.93958" yPos="-373.15942" zPos="0.0047334023" fixed="true"/>
                <advancedPosition xPos="-200.0" yPos="-150.0" zPos="0.0" xFixed="false" yFixed="false" zFixed="false"/>
                <color red="255" green="0" blue="51"/>
                <size width="15" height="15"/>
                <alpha value="1.0"/>
                <highlight highlighted="false" size="12">
                    <color red="255" green="0" blue="0"/>
                </highlight>
                <shape value="Rectangle"/>
            </nodeAppearance>
            <featureList>
                <feature name="APSP Hits" type="org.navigatorgl.feature.legacy.IntegerFeature">
                    <valuelist primaryIndex="0" mode="PRIMARY">
                        <value>351</value>
                    </valuelist>
                </feature>
                <feature name="Gene Name" type="org.navigatorgl.feature.legacy.StringFeature">
                    <valuelist primaryIndex="0" onlyShowPrimary="true">
                        <value>HSP90AA1</value>
                    </valuelist>
                </feature>
                <feature name="GeneSymbol" type="org.navigatorgl.feature.legacy.StringFeature">
                    <valuelist primaryIndex="0" onlyShowPrimary="true">
                        <value>HSP90AA1</value>
                    </valuelist>
                </feature>
                <feature name="GO Info" type="org.navigatorgl.feature.legacy.GOFeature">
                    <goCategory>C - Cellular Fate and Organization</goCategory>
                    <goTermList type="go_cellular_component">
                        <goTerm id="GO:0042470">
                            <description>melanosome</description>
                            <evidence>IEA</evidence>
                        </goTerm>
                        <goTerm id="GO:0005737">
                            <description>cytoplasm</description>
                            <evidence>null</evidence>
                        </goTerm>
                        <goTerm id="GO:0005829">
                            <description>cytosol</description>
                            <evidence>NAS</evidence>
                        </goTerm>
                    </goTermList>
                    <goTermList type="go_biological_process">
                        <goTerm id="GO:0006986">
                            <description>response to unfolded protein</description>
                            <evidence>NAS</evidence>
                        </goTerm>
                        <goTerm id="GO:0007165">
                            <description>signal transduction</description>
                            <evidence>NAS</evidence>
                        </goTerm>
                        <goTerm id="GO:0042026">
                            <description>protein refolding</description>
                            <evidence>TAS</evidence>
                        </goTerm>
                        <goTerm id="GO:0006839">
                            <description>mitochondrial transport</description>
                            <evidence>TAS</evidence>
                        </goTerm>
                        <goTerm id="GO:0045429">
                            <description>positive regulation of nitric oxide biosynthetic process</description>
                            <evidence>ISS</evidence>
                        </goTerm>
                    </goTermList>
                    <goTermList type="go_molecular_function">
                        <goTerm id="GO:0030911">
                            <description>TPR domain binding</description>
                            <evidence>IDA</evidence>
                        </goTerm>
                        <goTerm id="GO:0003773">
                            <description>heat shock protein activity</description>
                            <evidence>null</evidence>
                        </goTerm>
                        <goTerm id="GO:0000166">
                            <description>nucleotide binding</description>
                            <evidence>TAS</evidence>
                        </goTerm>
                        <goTerm id="GO:0030235">
                            <description>nitric-oxide synthase regulator activity</description>
                            <evidence>ISS</evidence>
                        </goTerm>
                        <goTerm id="GO:0051082">
                            <description>unfolded protein binding</description>
                            <evidence>IEA</evidence>
                        </goTerm>
                        <goTerm id="GO:0005524">
                            <description>ATP binding</description>
                            <evidence>TAS</evidence>
                        </goTerm>
                        <goTerm id="GO:0042803">
                            <description>protein homodimerization activity</description>
                            <evidence>TAS</evidence>
                        </goTerm>
                    </goTermList>
                </feature>
            </featureList>
        </node>
        <node id="D005492">
            <nodeAppearance>
                <label value="D005492" show="false" alpha="0.0" position="W"/>
                <position xPos="-325.00674" yPos="573.19775" zPos="0.0" fixed="true"/>
                <advancedPosition xPos="0.0" yPos="0.0" zPos="0.0" xFixed="false" yFixed="false" zFixed="false"/>
                <color red="128" green="128" blue="128"/>
                <size width="8" height="8"/>
                <alpha value="1.0"/>
                <highlight highlighted="false" size="6">
                    <color red="255" green="0" blue="0"/>
                </highlight>
                <shape value="Polygon"/>
            </nodeAppearance>
            <featureList>
                <feature name="name" type="org.navigatorgl.feature.legacy.StringFeature">
                    <valuelist primaryIndex="0" onlyShowPrimary="true">
                        <value>Folic_Acid</value>
                    </valuelist>
                </feature>
            </featureList>
        </node>
        <node id="D008741">
            <nodeAppearance>
                <label value="D008741" show="false" alpha="0.0" position="W"/>
                <position xPos="-325.00674" yPos="573.19775" zPos="0.0" fixed="true"/>
                <advancedPosition xPos="0.0" yPos="0.0" zPos="0.0" xFixed="false" yFixed="false" zFixed="false"/>
                <color red="128" green="128" blue="128"/>
                <size width="8" height="8"/>
                <alpha value="1.0"/>
                <highlight highlighted="false" size="6">
                    <color red="255" green="0" blue="0"/>
                </highlight>
                <shape value="Polygon"/>
            </nodeAppearance>
            <featureList>
                <feature name="name" type="org.navigatorgl.feature.legacy.StringFeature">
                    <valuelist primaryIndex="0" onlyShowPrimary="true">
                        <value>Methyl_Methanesulfonate</value>
                    </valuelist>
                </feature>
            </featureList>
        </node>
        <node id="D015025">
            <nodeAppearance>
                <label value="D015025" show="false" alpha="0.0" position="W"/>
                <position xPos="-319.54587" yPos="-363.57776" zPos="0.0" fixed="true"/>
                <advancedPosition xPos="0.0" yPos="0.0" zPos="0.0" xFixed="false" yFixed="false" zFixed="false"/>
                <color red="128" green="128" blue="128"/>
                <size width="8" height="8"/>
                <alpha value="1.0"/>
                <highlight highlighted="false" size="6">
                    <color red="255" green="0" blue="0"/>
                </highlight>
                <shape value="Polygon"/>
            </nodeAppearance>
            <featureList>
                <feature name="name" type="org.navigatorgl.feature.legacy.StringFeature">
                    <valuelist primaryIndex="0" onlyShowPrimary="true">
                        <value>Zearalenone</value>
                    </valuelist>
                </feature>
            </featureList>
        </node>
        <node id="D006218">
            <nodeAppearance>
                <label value="D006218" show="false" alpha="0.0" position="E"/>
                <position xPos="-308.3406" yPos="-80.15057" zPos="0.0" fixed="true"/>
                <advancedPosition xPos="0.0" yPos="0.0" zPos="0.0" xFixed="false" yFixed="false" zFixed="false"/>
                <color red="128" green="128" blue="128"/>
                <size width="8" height="8"/>
                <alpha value="1.0"/>
                <highlight highlighted="false" size="6">
                    <color red="255" green="0" blue="0"/>
                </highlight>
                <shape value="Polygon"/>
            </nodeAppearance>
            <featureList>
                <feature name="name" type="org.navigatorgl.feature.legacy.StringFeature">
                    <valuelist primaryIndex="0" onlyShowPrimary="true">
                        <value>Halofenate</value>
                    </valuelist>
                </feature>
            </featureList>
        </node>
        <node id="D010042">
            <nodeAppearance>
                <label value="D010042" show="false" alpha="0.0" position="SW"/>
                <position xPos="-325.00674" yPos="573.19775" zPos="0.0" fixed="true"/>
                <advancedPosition xPos="0.0" yPos="0.0" zPos="0.0" xFixed="false" yFixed="false" zFixed="false"/>
                <color red="128" green="128" blue="128"/>
                <size width="8" height="8"/>
                <alpha value="1.0"/>
                <highlight highlighted="false" size="6">
                    <color red="255" green="0" blue="0"/>
                </highlight>
                <shape value="Polygon"/>
            </nodeAppearance>
            <featureList>
                <feature name="name" type="org.navigatorgl.feature.legacy.StringFeature">
                    <valuelist primaryIndex="0" onlyShowPrimary="true">
                        <value>Ouabain</value>
                    </valuelist>
                </feature>
            </featureList>
        </node>
        <node id="C103303">
            <nodeAppearance>
                <label value="C103303" show="false" alpha="0.0" position="NE"/>
                <position xPos="-283.12344" yPos="-67.94595" zPos="0.0" fixed="true"/>
                <advancedPosition xPos="0.0" yPos="0.0" zPos="0.0" xFixed="false" yFixed="false" zFixed="false"/>
                <color red="128" green="128" blue="128"/>
                <size width="8" height="8"/>
                <alpha value="1.0"/>
                <highlight highlighted="false" size="6">
                    <color red="255" green="0" blue="0"/>
                </highlight>
                <shape value="Polygon"/>
            </nodeAppearance>
            <featureList>
                <feature name="name" type="org.navigatorgl.feature.legacy.StringFeature">
                    <valuelist primaryIndex="0" onlyShowPrimary="true">
                        <value>alitretinoin</value>
                        <value>alitretinoin</value>
                        <value>alitretinoin</value>
                    </valuelist>
                </feature>
            </featureList>
        </node>
        <node id="C037554">
            <nodeAppearance>
                <label value="C037554" show="false" alpha="0.0" position="W"/>
                <position xPos="-319.54587" yPos="-346.76758" zPos="0.0" fixed="true"/>
                <advancedPosition xPos="0.0" yPos="0.0" zPos="0.0" xFixed="false" yFixed="false" zFixed="false"/>
                <color red="128" green="128" blue="128"/>
                <size width="8" height="8"/>
                <alpha value="1.0"/>
                <highlight highlighted="false" size="6">
                    <color red="255" green="0" blue="0"/>
                </highlight>
                <shape value="Polygon"/>
            </nodeAppearance>
            <featureList>
                <feature name="name" type="org.navigatorgl.feature.legacy.StringFeature">
                    <valuelist primaryIndex="0" onlyShowPrimary="true">
                        <value>antimony_trioxide</value>
                    </valuelist>
                </feature>
            </featureList>
        </node>
        <node id="P10644">
            <nodeAppearance>
                <label value="P10644" show="false" alpha="0.0" position="E"/>
                <position xPos="133.78552" yPos="-652.3448" zPos="0.0047334023" fixed="true"/>
                <advancedPosition xPos="-400.0" yPos="-150.0" zPos="0.0" xFixed="false" yFixed="false" zFixed="false"/>
                <color red="255" green="0" blue="51"/>
                <size width="15" height="15"/>
                <alpha value="1.0"/>
                <highlight highlighted="false" size="12">
                    <color red="255" green="0" blue="0"/>
                </highlight>
                <shape value="Rectangle"/>
            </nodeAppearance>
            <featureList>
                <feature name="APSP Hits" type="org.navigatorgl.feature.legacy.IntegerFeature">
                    <valuelist primaryIndex="0" mode="PRIMARY">
                        <value>237</value>
                    </valuelist>
                </feature>
                <feature name="Gene Name" type="org.navigatorgl.feature.legacy.StringFeature">
                    <valuelist primaryIndex="0" onlyShowPrimary="true">
                        <value>PRKAR1A</value>
                    </valuelist>
                </feature>
                <feature name="GeneSymbol" type="org.navigatorgl.feature.legacy.StringFeature">
                    <valuelist primaryIndex="0" onlyShowPrimary="true">
                        <value>PRKAR1A</value>
                    </valuelist>
                </feature>
                <feature name="GO Info" type="org.navigatorgl.feature.legacy.GOFeature">
                    <goCategory>C - Cellular Fate and Organization</goCategory>
                    <goTermList type="go_cellular_component">
                        <goTerm id="GO:0043234">
                            <description>protein complex</description>
                            <evidence>IDA</evidence>
                        </goTerm>
                        <goTerm id="GO:0005952">
                            <description>cAMP-dependent protein kinase complex</description>
                            <evidence>IEA</evidence>
                        </goTerm>
                        <goTerm id="GO:0005829">
                            <description>cytosol</description>
                            <evidence>EXP</evidence>
                        </goTerm>
                    </goTermList>
                    <goTermList type="go_biological_process">
                        <goTerm id="GO:0007242">
                            <description>intracellular signaling cascade</description>
                            <evidence>null</evidence>
                        </goTerm>
                        <goTerm id="GO:0009755">
                            <description>hormone-mediated signaling</description>
                            <evidence>EXP</evidence>
                        </goTerm>
                        <goTerm id="GO:0006357">
                            <description>regulation of transcription from RNA polymerase II promoter</description>
                            <evidence>null</evidence>
                        </goTerm>
                        <goTerm id="GO:0001932">
                            <description>regulation of protein amino acid phosphorylation</description>
                            <evidence>IEA</evidence>
                        </goTerm>
                    </goTermList>
                    <goTermList type="go_molecular_function">
                        <goTerm id="GO:0005515">
                            <description>protein binding</description>
                            <evidence>IPI</evidence>
                        </goTerm>
                        <goTerm id="GO:0030552">
                            <description>cAMP binding</description>
                            <evidence>IEA</evidence>
                        </goTerm>
                        <goTerm id="GO:0008603">
                            <description>cAMP-dependent protein kinase regulator activity</description>
                            <evidence>TAS</evidence>
                        </goTerm>
                    </goTermList>
                </feature>
            </featureList>
        </node>
        <node id="Q15306">
            <nodeAppearance>
                <label value="Q15306" show="false" alpha="0.0" position="E"/>
                <position xPos="208.7154" yPos="-589.2227" zPos="0.0047334023" fixed="true"/>
                <advancedPosition xPos="-400.0" yPos="-150.0" zPos="0.0" xFixed="false" yFixed="false" zFixed="false"/>
                <color red="255" green="0" blue="51"/>
                <size width="15" height="15"/>
                <alpha value="1.0"/>
                <highlight highlighted="false" size="12">
                    <color red="255" green="0" blue="0"/>
                </highlight>
                <shape value="Rectangle"/>
            </nodeAppearance>
            <featureList>
                <feature name="APSP Hits" type="org.navigatorgl.feature.legacy.IntegerFeature">
                    <valuelist primaryIndex="0" mode="PRIMARY">
                        <value>232</value>
                    </valuelist>
                </feature>
                <feature name="Gene Name" type="org.navigatorgl.feature.legacy.StringFeature">
                    <valuelist primaryIndex="0" onlyShowPrimary="true">
                        <value>IRF4</value>
                    </valuelist>
                </feature>
                <feature name="GeneSymbol" type="org.navigatorgl.feature.legacy.StringFeature">
                    <valuelist primaryIndex="0" onlyShowPrimary="true">
                        <value>IRF4</value>
                    </valuelist>
                </feature>
                <feature name="GO Info" type="org.navigatorgl.feature.legacy.GOFeature">
                    <goCategory>C - Cellular Fate and Organization</goCategory>
                    <goTermList type="go_cellular_component">
                        <goTerm id="GO:0005737">
                            <description>cytoplasm</description>
                            <evidence>IDA</evidence>
                        </goTerm>
                        <goTerm id="GO:0005634">
                            <description>nucleus</description>
                            <evidence>null</evidence>
                        </goTerm>
                    </goTermList>
                    <goTermList type="go_biological_process">
                        <goTerm id="GO:0045086">
                            <description>positive regulation of interleukin-2 biosynthetic process</description>
                            <evidence>IDA</evidence>
                        </goTerm>
                        <goTerm id="GO:0042110">
                            <description>T cell activation</description>
                            <evidence>NAS</evidence>
                        </goTerm>
                        <goTerm id="GO:0045941">
                            <description>positive regulation of transcription</description>
                            <evidence>IDA</evidence>
                        </goTerm>
                        <goTerm id="GO:0045404">
                            <description>positive regulation of interleukin-4 biosynthetic process</description>
                            <evidence>IDA</evidence>
                        </goTerm>
                        <goTerm id="GO:0045368">
                            <description>positive regulation of interleukin-13 biosynthetic process</description>
                            <evidence>IDA</evidence>
                        </goTerm>
                        <goTerm id="GO:0045622">
                            <description>regulation of T-helper cell differentiation</description>
                            <evidence>NAS</evidence>
                        </goTerm>
                        <goTerm id="GO:0045082">
                            <description>positive regulation of interleukin-10 biosynthetic process</description>
                            <evidence>IDA</evidence>
                        </goTerm>
                        <goTerm id="GO:0006350">
                            <description>transcription</description>
                            <evidence>IEA</evidence>
                        </goTerm>
                    </goTermList>
                    <goTermList type="go_molecular_function">
                        <goTerm id="GO:0003700">
                            <description>transcription factor activity</description>
                            <evidence>NAS</evidence>
                        </goTerm>
                        <goTerm id="GO:0003702">
                            <description>RNA polymerase II transcription factor activity</description>
                            <evidence>null</evidence>
                        </goTerm>
                        <goTerm id="GO:0016563">
                            <description>transcriptional activator activity</description>
                            <evidence>IDA</evidence>
                        </goTerm>
                        <goTerm id="GO:0008134">
                            <description>transcription factor binding</description>
                            <evidence>NAS</evidence>
                        </goTerm>
                    </goTermList>
                </feature>
            </featureList>
        </node>
        <node id="D004041">
            <nodeAppearance>
                <label value="D004041" show="false" alpha="0.0" position="NE"/>
                <position xPos="-319.54587" yPos="-388.79303" zPos="0.0" fixed="true"/>
                <advancedPosition xPos="0.0" yPos="0.0" zPos="0.0" xFixed="false" yFixed="false" zFixed="false"/>
                <color red="128" green="128" blue="128"/>
                <size width="8" height="8"/>
                <alpha value="1.0"/>
                <highlight highlighted="false" size="6">
                    <color red="255" green="0" blue="0"/>
                </highlight>
                <shape value="Polygon"/>
            </nodeAppearance>
            <featureList>
                <feature name="name" type="org.navigatorgl.feature.legacy.StringFeature">
                    <valuelist primaryIndex="0" onlyShowPrimary="true">
                        <value>Dietary_Fats</value>
                    </valuelist>
                </feature>
            </featureList>
        </node>
        <node id="C057693">
            <nodeAppearance>
                <label value="C057693" show="false" alpha="0.0" position="W"/>
                <position xPos="-343.1736" yPos="44.16968" zPos="0.0" fixed="true"/>
                <advancedPosition xPos="0.0" yPos="0.0" zPos="0.0" xFixed="false" yFixed="false" zFixed="false"/>
                <color red="128" green="128" blue="128"/>
                <size width="8" height="8"/>
                <alpha value="1.0"/>
                <highlight highlighted="false" size="6">
                    <color red="255" green="0" blue="0"/>
                </highlight>
                <shape value="Polygon"/>
            </nodeAppearance>
            <featureList>
                <feature name="name" type="org.navigatorgl.feature.legacy.StringFeature">
                    <valuelist primaryIndex="0" onlyShowPrimary="true">
                        <value>troglitazone</value>
                        <value>troglitazone</value>
                    </valuelist>
                </feature>
            </featureList>
        </node>
        <node id="D009020">
            <nodeAppearance>
                <label value="D009020" show="false" alpha="0.0" position="W"/>
                <position xPos="-319.54587" yPos="-710.2878" zPos="0.0" fixed="true"/>
                <advancedPosition xPos="0.0" yPos="0.0" zPos="0.0" xFixed="false" yFixed="false" zFixed="false"/>
                <color red="128" green="128" blue="128"/>
                <size width="8" height="8"/>
                <alpha value="1.0"/>
                <highlight highlighted="false" size="6">
                    <color red="255" green="0" blue="0"/>
                </highlight>
                <shape value="Polygon"/>
            </nodeAppearance>
            <featureList>
                <feature name="name" type="org.navigatorgl.feature.legacy.StringFeature">
                    <valuelist primaryIndex="0" onlyShowPrimary="true">
                        <value>Morphine</value>
                        <value>Morphine</value>
                    </valuelist>
                </feature>
            </featureList>
        </node>
        <node id="P00749">
            <nodeAppearance>
                <label value="P00749" show="false" alpha="0.0" position="E"/>
                <position xPos="234.05267" yPos="396.48108" zPos="0.0047334023" fixed="true"/>
                <advancedPosition xPos="400.0" yPos="-400.0" zPos="0.0" xFixed="false" yFixed="false" zFixed="false"/>
                <color red="0" green="0" blue="255"/>
                <size width="15" height="15"/>
                <alpha value="1.0"/>
                <highlight highlighted="false" size="12">
                    <color red="255" green="0" blue="0"/>
                </highlight>
                <shape value="Diamond"/>
            </nodeAppearance>
            <featureList>
                <feature name="APSP Hits" type="org.navigatorgl.feature.legacy.IntegerFeature">
                    <valuelist primaryIndex="0" mode="PRIMARY">
                        <value>206</value>
                    </valuelist>
                </feature>
                <feature name="Gene Name" type="org.navigatorgl.feature.legacy.StringFeature">
                    <valuelist primaryIndex="0" onlyShowPrimary="true">
                        <value>PLAU</value>
                    </valuelist>
                </feature>
                <feature name="GeneSymbol" type="org.navigatorgl.feature.legacy.StringFeature">
                    <valuelist primaryIndex="0" onlyShowPrimary="true">
                        <value>PLAU</value>
                    </valuelist>
                </feature>
                <feature name="GO Info" type="org.navigatorgl.feature.legacy.GOFeature">
                    <goCategory>C - Cellular Fate and Organization</goCategory>
                    <goTermList type="go_cellular_component">
                        <goTerm id="GO:0005886">
                            <description>plasma membrane</description>
                            <evidence>EXP</evidence>
                        </goTerm>
                        <goTerm id="GO:0005576">
                            <description>extracellular region</description>
                            <evidence>IEA</evidence>
                        </goTerm>
                    </goTermList>
                    <goTermList type="go_biological_process">
                        <goTerm id="GO:0007165">
                            <description>signal transduction</description>
                            <evidence>null</evidence>
                        </goTerm>
                        <goTerm id="GO:0006935">
                            <description>chemotaxis</description>
                            <evidence>TAS</evidence>
                        </goTerm>
                        <goTerm id="GO:0007596">
                            <description>blood coagulation</description>
                            <evidence>IEA</evidence>
                        </goTerm>
                        <goTerm id="GO:0006508">
                            <description>proteolysis</description>
                            <evidence>null</evidence>
                        </goTerm>
                        <goTerm id="GO:0042730">
                            <description>fibrinolysis</description>
                            <evidence>IEA</evidence>
                        </goTerm>
                    </goTermList>
                    <goTermList type="go_molecular_function">
                        <goTerm id="GO:0004252">
                            <description>serine-type endopeptidase activity</description>
                            <evidence>IEA</evidence>
                        </goTerm>
                    </goTermList>
                </feature>
            </featureList>
        </node>
        <node id="P28324">
            <nodeAppearance>
                <label value="P28324" show="false" alpha="0.0" position="W"/>
                <position xPos="-630.58307" yPos="-312.42383" zPos="0.0047334023" fixed="true"/>
                <advancedPosition xPos="-200.0" yPos="-150.0" zPos="0.0" xFixed="false" yFixed="false" zFixed="false"/>
                <color red="255" green="0" blue="51"/>
                <size width="15" height="15"/>
                <alpha value="1.0"/>
                <highlight highlighted="false" size="12">
                    <color red="255" green="0" blue="0"/>
                </highlight>
                <shape value="Rectangle"/>
            </nodeAppearance>
            <featureList>
                <feature name="APSP Hits" type="org.navigatorgl.feature.legacy.IntegerFeature">
                    <valuelist primaryIndex="0" mode="PRIMARY">
                        <value>206</value>
                    </valuelist>
                </feature>
                <feature name="Gene Name" type="org.navigatorgl.feature.legacy.StringFeature">
                    <valuelist primaryIndex="0" onlyShowPrimary="true">
                        <value>ELK4</value>
                    </valuelist>
                </feature>
                <feature name="GeneSymbol" type="org.navigatorgl.feature.legacy.StringFeature">
                    <valuelist primaryIndex="0" onlyShowPrimary="true">
                        <value>ELK4</value>
                    </valuelist>
                </feature>
                <feature name="GO Info" type="org.navigatorgl.feature.legacy.GOFeature">
                    <goCategory>T - Transcription</goCategory>
                    <goTermList type="go_cellular_component">
                        <goTerm id="GO:0005634">
                            <description>nucleus</description>
                            <evidence>IEA</evidence>
                        </goTerm>
                    </goTermList>
                    <goTermList type="go_biological_process">
                        <goTerm id="GO:0006355">
                            <description>regulation of transcription, DNA-dependent</description>
                            <evidence>IEA</evidence>
                        </goTerm>
                    </goTermList>
                    <goTermList type="go_molecular_function">
                        <goTerm id="GO:0043565">
                            <description>sequence-specific DNA binding</description>
                            <evidence>IEA</evidence>
                        </goTerm>
                        <goTerm id="GO:0005515">
                            <description>protein binding</description>
                            <evidence>null</evidence>
                        </goTerm>
                        <goTerm id="GO:0003712">
                            <description>transcription cofactor activity</description>
                            <evidence>TAS</evidence>
                        </goTerm>
                        <goTerm id="GO:0003700">
                            <description>transcription factor activity</description>
                            <evidence>NAS</evidence>
                        </goTerm>
                        <goTerm id="GO:0003677">
                            <description>DNA binding</description>
                            <evidence>null</evidence>
                        </goTerm>
                    </goTermList>
                </feature>
            </featureList>
        </node>
        <node id="C117446">
            <nodeAppearance>
                <label value="C117446" show="false" alpha="0.0" position="E"/>
                <position xPos="-325.85535" yPos="-81.83034" zPos="0.0" fixed="true"/>
                <advancedPosition xPos="0.0" yPos="0.0" zPos="0.0" xFixed="false" yFixed="false" zFixed="false"/>
                <color red="128" green="128" blue="128"/>
                <size width="8" height="8"/>
                <alpha value="1.0"/>
                <highlight highlighted="false" size="6">
                    <color red="255" green="0" blue="0"/>
                </highlight>
                <shape value="Polygon"/>
            </nodeAppearance>
            <featureList>
                <feature name="name" type="org.navigatorgl.feature.legacy.StringFeature">
                    <valuelist primaryIndex="0" onlyShowPrimary="true">
                        <value>cangrelor</value>
                    </valuelist>
                </feature>
            </featureList>
        </node>
        <node id="C403065">
            <nodeAppearance>
                <label value="C403065" show="false" alpha="0.0" position="SW"/>
                <position xPos="-327.304" yPos="426.95905" zPos="0.0" fixed="true"/>
                <advancedPosition xPos="0.0" yPos="0.0" zPos="0.0" xFixed="false" yFixed="false" zFixed="false"/>
                <color red="128" green="128" blue="128"/>
                <size width="8" height="8"/>
                <alpha value="1.0"/>
                <highlight highlighted="false" size="6">
                    <color red="255" green="0" blue="0"/>
                </highlight>
                <shape value="Polygon"/>
            </nodeAppearance>
            <featureList>
                <feature name="name" type="org.navigatorgl.feature.legacy.StringFeature">
                    <valuelist primaryIndex="0" onlyShowPrimary="true">
                        <value>10-(fluoroethoxyphosphinyl)-N-(biotinamidopentyl)decanamide</value>
                    </valuelist>
                </feature>
            </featureList>
        </node>
        <node id="C408047">
            <nodeAppearance>
                <label value="C408047" show="false" alpha="0.0" position="W"/>
                <position xPos="-319.54587" yPos="-439.22357" zPos="0.0" fixed="true"/>
                <advancedPosition xPos="0.0" yPos="0.0" zPos="0.0" xFixed="false" yFixed="false" zFixed="false"/>
                <color red="128" green="128" blue="128"/>
                <size width="8" height="8"/>
                <alpha value="1.0"/>
                <highlight highlighted="false" size="6">
                    <color red="255" green="0" blue="0"/>
                </highlight>
                <shape value="Polygon"/>
            </nodeAppearance>
            <featureList>
                <feature name="name" type="org.navigatorgl.feature.legacy.StringFeature">
                    <valuelist primaryIndex="0" onlyShowPrimary="true">
                        <value>"1,25(OH)2-16-ene-23-yne-26,27-hexafluoro-19-nor-D3"</value>
                    </valuelist>
                </feature>
            </featureList>
        </node>
        <node id="C108637">
            <nodeAppearance>
                <label value="C108637" show="false" alpha="0.0" position="W"/>
                <position xPos="-319.54587" yPos="-357.27396" zPos="0.0" fixed="true"/>
                <advancedPosition xPos="0.0" yPos="0.0" zPos="0.0" xFixed="false" yFixed="false" zFixed="false"/>
                <color red="128" green="128" blue="128"/>
                <size width="8" height="8"/>
                <alpha value="1.0"/>
                <highlight highlighted="false" size="6">
                    <color red="255" green="0" blue="0"/>
                </highlight>
                <shape value="Polygon"/>
            </nodeAppearance>
            <featureList>
                <feature name="name" type="org.navigatorgl.feature.legacy.StringFeature">
                    <valuelist primaryIndex="0" onlyShowPrimary="true">
                        <value>aspartyl-glutamyl-valyl-aspartal</value>
                    </valuelist>
                </feature>
            </featureList>
        </node>
        <node id="C085632">
            <nodeAppearance>
                <label value="C085632" show="false" alpha="0.0" position="SW"/>
                <position xPos="-326.6478" yPos="468.73242" zPos="0.0" fixed="true"/>
                <advancedPosition xPos="0.0" yPos="0.0" zPos="0.0" xFixed="false" yFixed="false" zFixed="false"/>
                <color red="128" green="128" blue="128"/>
                <size width="8" height="8"/>
                <alpha value="1.0"/>
                <highlight highlighted="false" size="6">
                    <color red="255" green="0" blue="0"/>
                </highlight>
                <shape value="Polygon"/>
            </nodeAppearance>
            <featureList>
                <feature name="name" type="org.navigatorgl.feature.legacy.StringFeature">
                    <valuelist primaryIndex="0" onlyShowPrimary="true">
                        <value>L_694247</value>
                    </valuelist>
                </feature>
            </featureList>
        </node>
        <node id="C006780">
            <nodeAppearance>
                <label value="C006780" show="false" alpha="0.0" position="W"/>
                <position xPos="-319.54587" yPos="-561.0974" zPos="0.0" fixed="true"/>
                <advancedPosition xPos="0.0" yPos="0.0" zPos="0.0" xFixed="false" yFixed="false" zFixed="false"/>
                <color red="128" green="128" blue="128"/>
                <size width="8" height="8"/>
                <alpha value="1.0"/>
                <highlight highlighted="false" size="6">
                    <color red="255" green="0" blue="0"/>
                </highlight>
                <shape value="Polygon"/>
            </nodeAppearance>
            <featureList>
                <feature name="name" type="org.navigatorgl.feature.legacy.StringFeature">
                    <valuelist primaryIndex="0" onlyShowPrimary="true">
                        <value>bisphenol_A</value>
                        <value>bisphenol_A</value>
                    </valuelist>
                </feature>
            </featureList>
        </node>
        <node id="C026209">
            <nodeAppearance>
                <label value="C026209" show="false" alpha="0.0" position="W"/>
                <position xPos="-328.2333" yPos="367.80164" zPos="0.0" fixed="true"/>
                <advancedPosition xPos="0.0" yPos="0.0" zPos="0.0" xFixed="false" yFixed="false" zFixed="false"/>
                <color red="128" green="128" blue="128"/>
                <size width="8" height="8"/>
                <alpha value="1.0"/>
                <highlight highlighted="false" size="6">
                    <color red="255" green="0" blue="0"/>
                </highlight>
                <shape value="Polygon"/>
            </nodeAppearance>
            <featureList>
                <feature name="name" type="org.navigatorgl.feature.legacy.StringFeature">
                    <valuelist primaryIndex="0" onlyShowPrimary="true">
                        <value>oltipraz</value>
                        <value>oltipraz</value>
                    </valuelist>
                </feature>
            </featureList>
        </node>
        <node id="C076029">
            <nodeAppearance>
                <label value="C076029" show="false" alpha="0.0" position="W"/>
                <position xPos="-319.54587" yPos="-533.7809" zPos="0.0" fixed="true"/>
                <advancedPosition xPos="0.0" yPos="0.0" zPos="0.0" xFixed="false" yFixed="false" zFixed="false"/>
                <color red="128" green="128" blue="128"/>
                <size width="8" height="8"/>
                <alpha value="1.0"/>
                <highlight highlighted="false" size="6">
                    <color red="255" green="0" blue="0"/>
                </highlight>
                <shape value="Polygon"/>
            </nodeAppearance>
            <featureList>
                <feature name="name" type="org.navigatorgl.feature.legacy.StringFeature">
                    <valuelist primaryIndex="0" onlyShowPrimary="true">
                        <value>olanzapine</value>
                    </valuelist>
                </feature>
            </featureList>
        </node>
        <node id="P09619">
            <nodeAppearance>
                <label value="P09619" show="false" alpha="0.0" position="W"/>
                <position xPos="13.12058" yPos="-269.1752" zPos="0.0047334023" fixed="true"/>
                <advancedPosition xPos="-400.0" yPos="-150.0" zPos="0.0" xFixed="false" yFixed="false" zFixed="false"/>
                <color red="255" green="0" blue="51"/>
                <size width="15" height="15"/>
                <alpha value="1.0"/>
                <highlight highlighted="false" size="12">
                    <color red="255" green="0" blue="0"/>
                </highlight>
                <shape value="Rectangle"/>
            </nodeAppearance>
            <featureList>
                <feature name="APSP Hits" type="org.navigatorgl.feature.legacy.IntegerFeature">
                    <valuelist primaryIndex="0" mode="PRIMARY">
                        <value>214</value>
                    </valuelist>
                </feature>
                <feature name="Gene Name" type="org.navigatorgl.feature.legacy.StringFeature">
                    <valuelist primaryIndex="0" onlyShowPrimary="true">
                        <value>PDGFRB</value>
                    </valuelist>
                </feature>
                <feature name="GeneSymbol" type="org.navigatorgl.feature.legacy.StringFeature">
                    <valuelist primaryIndex="0" onlyShowPrimary="true">
                        <value>PDGFRB</value>
                    </valuelist>
                </feature>
                <feature name="GO Info" type="org.navigatorgl.feature.legacy.GOFeature">
                    <goCategory>C - Cellular Fate and Organization</goCategory>
                    <goTermList type="go_cellular_component">
                        <goTerm id="GO:0005887">
                            <description>integral to plasma membrane</description>
                            <evidence>IEA</evidence>
                        </goTerm>
                    </goTermList>
                    <goTermList type="go_biological_process">
                        <goTerm id="GO:0048010">
                            <description>vascular endothelial growth factor receptor signaling pathway</description>
                            <evidence>IEA</evidence>
                        </goTerm>
                        <goTerm id="GO:0007165">
                            <description>signal transduction</description>
                            <evidence>TAS</evidence>
                        </goTerm>
                        <goTerm id="GO:0008284">
                            <description>positive regulation of cell proliferation</description>
                            <evidence>IDA</evidence>
                        </goTerm>
                        <goTerm id="GO:0046777">
                            <description>protein amino acid autophosphorylation</description>
                            <evidence>IDA</evidence>
                        </goTerm>
                        <goTerm id="GO:0030335">
                            <description>positive regulation of cell migration</description>
                            <evidence>IDA</evidence>
                        </goTerm>
                        <goTerm id="GO:0018108">
                            <description>peptidyl-tyrosine phosphorylation</description>
                            <evidence>IDA</evidence>
                        </goTerm>
                        <goTerm id="GO:0048008">
                            <description>platelet-derived growth factor receptor signaling pathway</description>
                            <evidence>IDA</evidence>
                        </goTerm>
                    </goTermList>
                    <goTermList type="go_molecular_function">
                        <goTerm id="GO:0005515">
                            <description>protein binding</description>
                            <evidence>IPI</evidence>
                        </goTerm>
                        <goTerm id="GO:0005019">
                            <description>platelet-derived growth factor beta-receptor activity</description>
                            <evidence>IDA</evidence>
                        </goTerm>
                        <goTerm id="GO:0004992">
                            <description>platelet activating factor receptor activity</description>
                            <evidence>TAS</evidence>
                        </goTerm>
                        <goTerm id="GO:0048407">
                            <description>platelet-derived growth factor binding</description>
                            <evidence>IPI</evidence>
                        </goTerm>
                        <goTerm id="GO:0005021">
                            <description>vascular endothelial growth factor receptor activity</description>
                            <evidence>IEA</evidence>
                        </goTerm>
                        <goTerm id="GO:0005161">
                            <description>platelet-derived growth factor receptor binding</description>
                            <evidence>IPI</evidence>
                        </goTerm>
                        <goTerm id="GO:0005524">
                            <description>ATP binding</description>
                            <evidence>IEA</evidence>
                        </goTerm>
                        <goTerm id="GO:0005017">
                            <description>platelet-derived growth factor receptor activity</description>
                            <evidence>TAS</evidence>
                        </goTerm>
                    </goTermList>
                </feature>
            </featureList>
        </node>
        <node id="P04637">
            <nodeAppearance>
                <label value="TP53" labelSource="Gene Name" show="true" alpha="0.0" position="W"/>
                <position xPos="-1712.0095" yPos="-155.7032" zPos="0.0047334023" fixed="true"/>
                <advancedPosition xPos="0.0" yPos="700.0" zPos="0.0" xFixed="false" yFixed="false" zFixed="false"/>
                <color red="0" green="255" blue="0"/>
                <size width="16" height="16"/>
                <alpha value="1.0"/>
                <highlight highlighted="false" size="12">
                    <color red="255" green="0" blue="0"/>
                </highlight>
                <shape value="Ellipse"/>
            </nodeAppearance>
            <featureList>
                <feature name="APSP Hits" type="org.navigatorgl.feature.legacy.IntegerFeature">
                    <valuelist primaryIndex="0" mode="PRIMARY">
                        <value>2249</value>
                    </valuelist>
                </feature>
                <feature name="Gene Name" type="org.navigatorgl.feature.legacy.StringFeature">
                    <valuelist primaryIndex="0" onlyShowPrimary="true">
                        <value>TP53</value>
                    </valuelist>
                </feature>
                <feature name="GeneSymbol" type="org.navigatorgl.feature.legacy.StringFeature">
                    <valuelist primaryIndex="0" onlyShowPrimary="true">
                        <value>TP53</value>
                    </valuelist>
                </feature>
                <feature name="GO Info" type="org.navigatorgl.feature.legacy.GOFeature">
                    <goCategory>D - Genome Maintenance</goCategory>
                    <goTermList type="go_cellular_component">
                        <goTerm id="GO:0005739">
                            <description>mitochondrion</description>
                            <evidence>IDA</evidence>
                        </goTerm>
                        <goTerm id="GO:0043234">
                            <description>protein complex</description>
                            <evidence>IDA</evidence>
                        </goTerm>
                        <goTerm id="GO:0005737">
                            <description>cytoplasm</description>
                            <evidence>IDA</evidence>
                        </goTerm>
                        <goTerm id="GO:0005783">
                            <description>endoplasmic reticulum</description>
                            <evidence>IEA</evidence>
                        </goTerm>
                        <goTerm id="GO:0016605">
                            <description>PML body</description>
                            <evidence>IDA</evidence>
                        </goTerm>
                        <goTerm id="GO:0005730">
                            <description>nucleolus</description>
                            <evidence>IDA</evidence>
                        </goTerm>
                        <goTerm id="GO:0005654">
                            <description>nucleoplasm</description>
                            <evidence>IDA</evidence>
                        </goTerm>
                        <goTerm id="GO:0005634">
                            <description>nucleus</description>
                            <evidence>null</evidence>
                        </goTerm>
                        <goTerm id="GO:0005626">
                            <description>insoluble fraction</description>
                            <evidence>IDA</evidence>
                        </goTerm>
                        <goTerm id="GO:0016363">
                            <description>nuclear matrix</description>
                            <evidence>IDA</evidence>
                        </goTerm>
                    </goTermList>
                    <goTermList type="go_biological_process">
                        <goTerm id="GO:0030308">
                            <description>negative regulation of cell growth</description>
                            <evidence>IMP</evidence>
                        </goTerm>
                        <goTerm id="GO:0006983">
                            <description>ER overload response</description>
                            <evidence>IDA</evidence>
                        </goTerm>
                        <goTerm id="GO:0008283">
                            <description>cell proliferation</description>
                            <evidence>TAS</evidence>
                        </goTerm>
                        <goTerm id="GO:0007265">
                            <description>Ras protein signal transduction</description>
                            <evidence>IEP</evidence>
                        </goTerm>
                        <goTerm id="GO:0030154">
                            <description>cell differentiation</description>
                            <evidence>TAS</evidence>
                        </goTerm>
                        <goTerm id="GO:0008104">
                            <description>protein localization</description>
                            <evidence>IDA</evidence>
                        </goTerm>
                        <goTerm id="GO:0044419">
                            <description>interspecies interaction between organisms</description>
                            <evidence>IEA</evidence>
                        </goTerm>
                        <goTerm id="GO:0007050">
                            <description>cell cycle arrest</description>
                            <evidence>TAS</evidence>
                        </goTerm>
                        <goTerm id="GO:0042149">
                            <description>cellular response to glucose starvation</description>
                            <evidence>IDA</evidence>
                        </goTerm>
                        <goTerm id="GO:0006978">
                            <description>DNA damage response, signal transduction by p53 class mediator resulting in transcription of p21 class mediator</description>
                            <evidence>IMP</evidence>
                        </goTerm>
                        <goTerm id="GO:0046902">
                            <description>regulation of mitochondrial membrane permeability</description>
                            <evidence>TAS</evidence>
                        </goTerm>
                        <goTerm id="GO:0006355">
                            <description>regulation of transcription, DNA-dependent</description>
                            <evidence>IDA</evidence>
                        </goTerm>
                        <goTerm id="GO:0008635">
                            <description>caspase activation via cytochrome c</description>
                            <evidence>IDA</evidence>
                        </goTerm>
                        <goTerm id="GO:0051262">
                            <description>protein tetramerization</description>
                            <evidence>TAS</evidence>
                        </goTerm>
                        <goTerm id="GO:0008630">
                            <description>DNA damage response, signal transduction resulting in induction of apoptosis</description>
                            <evidence>null</evidence>
                        </goTerm>
                        <goTerm id="GO:0007569">
                            <description>cell aging</description>
                            <evidence>IMP</evidence>
                        </goTerm>
                        <goTerm id="GO:0002347">
                            <description>response to tumor cell</description>
                            <evidence>IEA</evidence>
                        </goTerm>
                        <goTerm id="GO:0006915">
                            <description>apoptosis</description>
                            <evidence>IDA</evidence>
                        </goTerm>
                        <goTerm id="GO:0006310">
                            <description>DNA recombination</description>
                            <evidence>null</evidence>
                        </goTerm>
                        <goTerm id="GO:0051097">
                            <description>negative regulation of helicase activity</description>
                            <evidence>TAS</evidence>
                        </goTerm>
                        <goTerm id="GO:0006974">
                            <description>response to DNA damage stimulus</description>
                            <evidence>IEP</evidence>
                        </goTerm>
                        <goTerm id="GO:0042771">
                            <description>DNA damage response, signal transduction by p53 class mediator resulting in induction of apoptosis</description>
                            <evidence>IDA</evidence>
                        </goTerm>
                        <goTerm id="GO:0006281">
                            <description>DNA repair</description>
                            <evidence>null</evidence>
                        </goTerm>
                        <goTerm id="GO:0006461">
                            <description>protein complex assembly</description>
                            <evidence>IDA</evidence>
                        </goTerm>
                        <goTerm id="GO:0006284">
                            <description>base-excision repair</description>
                            <evidence>TAS</evidence>
                        </goTerm>
                        <goTerm id="GO:0000075">
                            <description>cell cycle checkpoint</description>
                            <evidence>null</evidence>
                        </goTerm>
                        <goTerm id="GO:0006289">
                            <description>nucleotide-excision repair</description>
                            <evidence>IMP</evidence>
                        </goTerm>
                        <goTerm id="GO:0031571">
                            <description>G1 DNA damage checkpoint</description>
                            <evidence>IMP</evidence>
                        </goTerm>
                        <goTerm id="GO:0000074">
                            <description>regulation of progression through cell cycle</description>
                            <evidence>TAS</evidence>
                        </goTerm>
                        <goTerm id="GO:0008628">
                            <description>induction of apoptosis by hormones</description>
                            <evidence>null</evidence>
                        </goTerm>
                    </goTermList>
                    <goTermList type="go_molecular_function">
                        <goTerm id="GO:0003700">
                            <description>transcription factor activity</description>
                            <evidence>null</evidence>
                        </goTerm>
                        <goTerm id="GO:0046982">
                            <description>protein heterodimerization activity</description>
                            <evidence>IPI</evidence>
                        </goTerm>
                        <goTerm id="GO:0005507">
                            <description>copper ion binding</description>
                            <evidence>IDA</evidence>
                        </goTerm>
                        <goTerm id="GO:0016563">
                            <description>transcriptional activator activity</description>
                            <evidence>IMP</evidence>
                        </goTerm>
                        <goTerm id="GO:0051087">
                            <description>chaperone binding</description>
                            <evidence>IPI</evidence>
                        </goTerm>
                        <goTerm id="GO:0005524">
                            <description>ATP binding</description>
                            <evidence>IDA</evidence>
                        </goTerm>
                        <goTerm id="GO:0004518">
                            <description>nuclease activity</description>
                            <evidence>TAS</evidence>
                        </goTerm>
                        <goTerm id="GO:0047485">
                            <description>protein N-terminus binding</description>
                            <evidence>IPI</evidence>
                        </goTerm>
                        <goTerm id="GO:0003682">
                            <description>chromatin binding</description>
                            <evidence>IDA</evidence>
                        </goTerm>
                        <goTerm id="GO:0008270">
                            <description>zinc ion binding</description>
                            <evidence>TAS</evidence>
                        </goTerm>
                        <goTerm id="GO:0019899">
                            <description>enzyme binding</description>
                            <evidence>IPI</evidence>
                        </goTerm>
                        <goTerm id="GO:0008134">
                            <description>transcription factor binding</description>
                            <evidence>IPI</evidence>
                        </goTerm>
                        <goTerm id="GO:0000739">
                            <description>DNA strand annealing activity</description>
                            <evidence>IDA</evidence>
                        </goTerm>
                    </goTermList>
                </feature>
            </featureList>
        </node>
        <node id="D014284">
            <nodeAppearance>
                <label value="D014284" show="false" alpha="0.0" position="W"/>
                <position xPos="-319.54587" yPos="-647.2496" zPos="0.0" fixed="true"/>
                <advancedPosition xPos="0.0" yPos="0.0" zPos="0.0" xFixed="false" yFixed="false" zFixed="false"/>
                <color red="128" green="128" blue="128"/>
                <size width="8" height="8"/>
                <alpha value="1.0"/>
                <highlight highlighted="false" size="6">
                    <color red="255" green="0" blue="0"/>
                </highlight>
                <shape value="Polygon"/>
            </nodeAppearance>
            <featureList>
                <feature name="name" type="org.navigatorgl.feature.legacy.StringFeature">
                    <valuelist primaryIndex="0" onlyShowPrimary="true">
                        <value>Triiodothyronine</value>
                    </valuelist>
                </feature>
            </featureList>
        </node>
        <node id="C503536">
            <nodeAppearance>
                <label value="C503536" show="false" alpha="0.0" position="W"/>
                <position xPos="-319.54587" yPos="-537.9834" zPos="0.0" fixed="true"/>
                <advancedPosition xPos="0.0" yPos="0.0" zPos="0.0" xFixed="false" yFixed="false" zFixed="false"/>
                <color red="128" green="128" blue="128"/>
                <size width="8" height="8"/>
                <alpha value="1.0"/>
                <highlight highlighted="false" size="6">
                    <color red="255" green="0" blue="0"/>
                </highlight>
                <shape value="Polygon"/>
            </nodeAppearance>
            <featureList>
                <feature name="name" type="org.navigatorgl.feature.legacy.StringFeature">
                    <valuelist primaryIndex="0" onlyShowPrimary="true">
                        <value>HS-1199</value>
                    </valuelist>
                </feature>
            </featureList>
        </node>
        <node id="Q13489">
            <nodeAppearance>
                <label value="Q13489" show="false" alpha="0.0" position="W"/>
                <position xPos="-64.80074" yPos="-627.13666" zPos="0.0047334023" fixed="true"/>
                <advancedPosition xPos="-400.0" yPos="-150.0" zPos="0.0" xFixed="false" yFixed="false" zFixed="false"/>
                <color red="255" green="0" blue="51"/>
                <size width="15" height="15"/>
                <alpha value="1.0"/>
                <highlight highlighted="false" size="12">
                    <color red="255" green="0" blue="0"/>
                </highlight>
                <shape value="Rectangle"/>
            </nodeAppearance>
            <featureList>
                <feature name="APSP Hits" type="org.navigatorgl.feature.legacy.IntegerFeature">
                    <valuelist primaryIndex="0" mode="PRIMARY">
                        <value>222</value>
                    </valuelist>
                </feature>
                <feature name="Gene Name" type="org.navigatorgl.feature.legacy.StringFeature">
                    <valuelist primaryIndex="0" onlyShowPrimary="true">
                        <value>BIRC3</value>
                    </valuelist>
                </feature>
                <feature name="GeneSymbol" type="org.navigatorgl.feature.legacy.StringFeature">
                    <valuelist primaryIndex="0" onlyShowPrimary="true">
                        <value>BIRC3</value>
                    </valuelist>
                </feature>
                <feature name="GO Info" type="org.navigatorgl.feature.legacy.GOFeature">
                    <goCategory>C - Cellular Fate and Organization</goCategory>
                    <goTermList type="go_cellular_component">
                        <goTerm id="GO:0005737">
                            <description>cytoplasm</description>
                            <evidence>IDA</evidence>
                        </goTerm>
                        <goTerm id="GO:0005634">
                            <description>nucleus</description>
                            <evidence>IDA</evidence>
                        </goTerm>
                    </goTermList>
                    <goTermList type="go_biological_process">
                        <goTerm id="GO:0006915">
                            <description>apoptosis</description>
                            <evidence>IEA</evidence>
                        </goTerm>
                        <goTerm id="GO:0006916">
                            <description>anti-apoptosis</description>
                            <evidence>null</evidence>
                        </goTerm>
                        <goTerm id="GO:0007166">
                            <description>cell surface receptor linked signal transduction</description>
                            <evidence>null</evidence>
                        </goTerm>
                    </goTermList>
                    <goTermList type="go_molecular_function">
                        <goTerm id="GO:0005515">
                            <description>protein binding</description>
                            <evidence>null</evidence>
                        </goTerm>
                        <goTerm id="GO:0004842">
                            <description>ubiquitin-protein ligase activity</description>
                            <evidence>IDA</evidence>
                        </goTerm>
                        <goTerm id="GO:0008270">
                            <description>zinc ion binding</description>
                            <evidence>IEA</evidence>
                        </goTerm>
                    </goTermList>
                </feature>
            </featureList>
        </node>
        <node id="D014280">
            <nodeAppearance>
                <label value="D014280" show="false" alpha="0.0" position="NE"/>
                <position xPos="-369.8197" yPos="-62.015812" zPos="0.0" fixed="true"/>
                <advancedPosition xPos="0.0" yPos="0.0" zPos="0.0" xFixed="false" yFixed="false" zFixed="false"/>
                <color red="128" green="128" blue="128"/>
                <size width="8" height="8"/>
                <alpha value="1.0"/>
                <highlight highlighted="false" size="6">
                    <color red="255" green="0" blue="0"/>
                </highlight>
                <shape value="Polygon"/>
            </nodeAppearance>
            <featureList>
                <feature name="name" type="org.navigatorgl.feature.legacy.StringFeature">
                    <valuelist primaryIndex="0" onlyShowPrimary="true">
                        <value>Triglycerides</value>
                    </valuelist>
                </feature>
            </featureList>
        </node>
        <node id="D005472">
            <nodeAppearance>
                <label value="Fluorouracil" labelSource="name" show="true" alpha="0.0" position="E"/>
                <position xPos="-1415.7726" yPos="49.788727" zPos="0.0" fixed="true"/>
                <advancedPosition xPos="0.0" yPos="0.0" zPos="0.0" xFixed="false" yFixed="false" zFixed="false"/>
                <color red="128" green="128" blue="128"/>
                <size width="8" height="8"/>
                <alpha value="1.0"/>
                <highlight highlighted="false" size="6">
                    <color red="255" green="0" blue="0"/>
                </highlight>
                <shape value="Polygon"/>
            </nodeAppearance>
            <featureList>
                <feature name="name" type="org.navigatorgl.feature.legacy.StringFeature">
                    <valuelist primaryIndex="0" onlyShowPrimary="true">
                        <value>Fluorouracil</value>
                        <value>Fluorouracil</value>
                    </valuelist>
                </feature>
            </featureList>
        </node>
        <node id="Q13485">
            <nodeAppearance>
                <label value="Q13485" show="false" alpha="0.0" position="E"/>
                <position xPos="-493.7401" yPos="-510.5344" zPos="0.0047334023" fixed="true"/>
                <advancedPosition xPos="-200.0" yPos="-150.0" zPos="0.0" xFixed="false" yFixed="false" zFixed="false"/>
                <color red="255" green="0" blue="51"/>
                <size width="15" height="15"/>
                <alpha value="1.0"/>
                <highlight highlighted="false" size="12">
                    <color red="255" green="0" blue="0"/>
                </highlight>
                <shape value="Rectangle"/>
            </nodeAppearance>
            <featureList>
                <feature name="APSP Hits" type="org.navigatorgl.feature.legacy.IntegerFeature">
                    <valuelist primaryIndex="0" mode="PRIMARY">
                        <value>328</value>
                    </valuelist>
                </feature>
                <feature name="Gene Name" type="org.navigatorgl.feature.legacy.StringFeature">
                    <valuelist primaryIndex="0" onlyShowPrimary="true">
                        <value>SMAD4</value>
                    </valuelist>
                </feature>
                <feature name="GeneSymbol" type="org.navigatorgl.feature.legacy.StringFeature">
                    <valuelist primaryIndex="0" onlyShowPrimary="true">
                        <value>SMAD4</value>
                    </valuelist>
                </feature>
                <feature name="GO Info" type="org.navigatorgl.feature.legacy.GOFeature">
                    <goCategory>C - Cellular Fate and Organization</goCategory>
                    <goTermList type="go_cellular_component">
                        <goTerm id="GO:0005667">
                            <description>transcription factor complex</description>
                            <evidence>IPI</evidence>
                        </goTerm>
                        <goTerm id="GO:0005634">
                            <description>nucleus</description>
                            <evidence>null</evidence>
                        </goTerm>
                        <goTerm id="GO:0005829">
                            <description>cytosol</description>
                            <evidence>EXP</evidence>
                        </goTerm>
                        <goTerm id="GO:0032444">
                            <description>activin responsive factor complex</description>
                            <evidence>IDA</evidence>
                        </goTerm>
                    </goTermList>
                    <goTermList type="go_biological_process">
                        <goTerm id="GO:0001666">
                            <description>response to hypoxia</description>
                            <evidence>IMP</evidence>
                        </goTerm>
                        <goTerm id="GO:0007183">
                            <description>SMAD protein complex assembly</description>
                            <evidence>TAS</evidence>
                        </goTerm>
                        <goTerm id="GO:0030308">
                            <description>negative regulation of cell growth</description>
                            <evidence>IDA</evidence>
                        </goTerm>
                        <goTerm id="GO:0060021">
                            <description>palate development</description>
                            <evidence>ISS</evidence>
                        </goTerm>
                        <goTerm id="GO:0007179">
                            <description>transforming growth factor beta receptor signaling pathway</description>
                            <evidence>IDA</evidence>
                        </goTerm>
                        <goTerm id="GO:0030509">
                            <description>BMP signaling pathway</description>
                            <evidence>IDA</evidence>
                        </goTerm>
                        <goTerm id="GO:0045892">
                            <description>negative regulation of transcription, DNA-dependent</description>
                            <evidence>IDA</evidence>
                        </goTerm>
                        <goTerm id="GO:0006350">
                            <description>transcription</description>
                            <evidence>IEA</evidence>
                        </goTerm>
                        <goTerm id="GO:0030511">
                            <description>positive regulation of transforming growth factor beta receptor signaling pathway</description>
                            <evidence>IDA</evidence>
                        </goTerm>
                    </goTermList>
                    <goTermList type="go_molecular_function">
                        <goTerm id="GO:0003712">
                            <description>transcription cofactor activity</description>
                            <evidence>TAS</evidence>
                        </goTerm>
                        <goTerm id="GO:0005515">
                            <description>protein binding</description>
                            <evidence>IPI</evidence>
                        </goTerm>
                        <goTerm id="GO:0030616">
                            <description>transforming growth factor beta receptor, common-partner cytoplasmic mediator activity</description>
                            <evidence>IDA</evidence>
                        </goTerm>
                        <goTerm id="GO:0003700">
                            <description>transcription factor activity</description>
                            <evidence>null</evidence>
                        </goTerm>
                        <goTerm id="GO:0042803">
                            <description>protein homodimerization activity</description>
                            <evidence>IPI</evidence>
                        </goTerm>
                    </goTermList>
                </feature>
            </featureList>
        </node>
        <node id="C065046">
            <nodeAppearance>
                <label value="C065046" show="false" alpha="0.0" position="W"/>
                <position xPos="-327.10928" yPos="439.35535" zPos="0.0" fixed="true"/>
                <advancedPosition xPos="0.0" yPos="0.0" zPos="0.0" xFixed="false" yFixed="false" zFixed="false"/>
                <color red="128" green="128" blue="128"/>
                <size width="8" height="8"/>
                <alpha value="1.0"/>
                <highlight highlighted="false" size="6">
                    <color red="255" green="0" blue="0"/>
                </highlight>
                <shape value="Polygon"/>
            </nodeAppearance>
            <featureList>
                <feature name="name" type="org.navigatorgl.feature.legacy.StringFeature">
                    <valuelist primaryIndex="0" onlyShowPrimary="true">
                        <value>"3-(1,2,5,6-tetrahydropyrid-4-yl)pyrrolo(3,2-b)pyrid-5-one"</value>
                    </valuelist>
                </feature>
            </featureList>
        </node>
        <node id="P11274">
            <nodeAppearance>
                <label value="P11274" show="false" alpha="0.0" position="W"/>
                <position xPos="-523.70935" yPos="-561.3082" zPos="0.0047334023" fixed="true"/>
                <advancedPosition xPos="-200.0" yPos="-150.0" zPos="0.0" xFixed="false" yFixed="false" zFixed="false"/>
                <color red="255" green="0" blue="51"/>
                <size width="15" height="15"/>
                <alpha value="1.0"/>
                <highlight highlighted="false" size="12">
                    <color red="255" green="0" blue="0"/>
                </highlight>
                <shape value="Rectangle"/>
            </nodeAppearance>
            <featureList>
                <feature name="APSP Hits" type="org.navigatorgl.feature.legacy.IntegerFeature">
                    <valuelist primaryIndex="0" mode="PRIMARY">
                        <value>551</value>
                    </valuelist>
                </feature>
                <feature name="Gene Name" type="org.navigatorgl.feature.legacy.StringFeature">
                    <valuelist primaryIndex="0" onlyShowPrimary="true">
                        <value>BCR</value>
                    </valuelist>
                </feature>
                <feature name="GeneSymbol" type="org.navigatorgl.feature.legacy.StringFeature">
                    <valuelist primaryIndex="0" onlyShowPrimary="true">
                        <value>BCR</value>
                    </valuelist>
                </feature>
                <feature name="GO Info" type="org.navigatorgl.feature.legacy.GOFeature">
                    <goCategory>C - Cellular Fate and Organization</goCategory>
                    <goTermList type="go_cellular_component">
                        <goTerm id="GO:0005622">
                            <description>intracellular</description>
                            <evidence>IEA</evidence>
                        </goTerm>
                    </goTermList>
                    <goTermList type="go_biological_process">
                        <goTerm id="GO:0007165">
                            <description>signal transduction</description>
                            <evidence>null</evidence>
                        </goTerm>
                        <goTerm id="GO:0007242">
                            <description>intracellular signaling cascade</description>
                            <evidence>IEA</evidence>
                        </goTerm>
                        <goTerm id="GO:0035023">
                            <description>regulation of Rho protein signal transduction</description>
                            <evidence>IEA</evidence>
                        </goTerm>
                        <goTerm id="GO:0006468">
                            <description>protein amino acid phosphorylation</description>
                            <evidence>null</evidence>
                        </goTerm>
                    </goTermList>
                    <goTermList type="go_molecular_function">
                        <goTerm id="GO:0004674">
                            <description>protein serine/threonine kinase activity</description>
                            <evidence>null</evidence>
                        </goTerm>
                        <goTerm id="GO:0005089">
                            <description>Rho guanyl-nucleotide exchange factor activity</description>
                            <evidence>IEA</evidence>
                        </goTerm>
                        <goTerm id="GO:0005524">
                            <description>ATP binding</description>
                            <evidence>IEA</evidence>
                        </goTerm>
                        <goTerm id="GO:0005096">
                            <description>GTPase activator activity</description>
                            <evidence>null</evidence>
                        </goTerm>
                    </goTermList>
                </feature>
            </featureList>
        </node>
        <node id="C078549">
            <nodeAppearance>
                <label value="C078549" show="false" alpha="0.0" position="W"/>
                <position xPos="-319.54587" yPos="-672.46484" zPos="0.0" fixed="true"/>
                <advancedPosition xPos="0.0" yPos="0.0" zPos="0.0" xFixed="false" yFixed="false" zFixed="false"/>
                <color red="128" green="128" blue="128"/>
                <size width="8" height="8"/>
                <alpha value="1.0"/>
                <highlight highlighted="false" size="6">
                    <color red="255" green="0" blue="0"/>
                </highlight>
                <shape value="Polygon"/>
            </nodeAppearance>
            <featureList>
                <feature name="name" type="org.navigatorgl.feature.legacy.StringFeature">
                    <valuelist primaryIndex="0" onlyShowPrimary="true">
                        <value>xestospongin_B</value>
                    </valuelist>
                </feature>
            </featureList>
        </node>
        <node id="C095512">
            <nodeAppearance>
                <label value="C095512" show="false" alpha="0.0" position="W"/>
                <position xPos="-319.54587" yPos="-653.5534" zPos="0.0" fixed="true"/>
                <advancedPosition xPos="0.0" yPos="0.0" zPos="0.0" xFixed="false" yFixed="false" zFixed="false"/>
                <color red="128" green="128" blue="128"/>
                <size width="8" height="8"/>
                <alpha value="1.0"/>
                <highlight highlighted="false" size="6">
                    <color red="255" green="0" blue="0"/>
                </highlight>
                <shape value="Polygon"/>
            </nodeAppearance>
            <featureList>
                <feature name="name" type="org.navigatorgl.feature.legacy.StringFeature">
                    <valuelist primaryIndex="0" onlyShowPrimary="true">
                        <value>"alpha-cyano-(3,4-dihydroxy)-N-benzylcinnamide"</value>
                    </valuelist>
                </feature>
            </featureList>
        </node>
        <node id="D013196">
            <nodeAppearance>
                <label value="D013196" show="false" alpha="0.0" position="W"/>
                <position xPos="-319.54587" yPos="-544.28723" zPos="0.0" fixed="true"/>
                <advancedPosition xPos="0.0" yPos="0.0" zPos="0.0" xFixed="false" yFixed="false" zFixed="false"/>
                <color red="128" green="128" blue="128"/>
                <size width="8" height="8"/>
                <alpha value="1.0"/>
                <highlight highlighted="false" size="6">
                    <color red="255" green="0" blue="0"/>
                </highlight>
                <shape value="Polygon"/>
            </nodeAppearance>
            <featureList>
                <feature name="name" type="org.navigatorgl.feature.legacy.StringFeature">
                    <valuelist primaryIndex="0" onlyShowPrimary="true">
                        <value>Dihydrotestosterone</value>
                        <value>Dihydrotestosterone</value>
                        <value>Dihydrotestosterone</value>
                        <value>Dihydrotestosterone</value>
                    </valuelist>
                </feature>
            </featureList>
        </node>
        <node id="C097240">
            <nodeAppearance>
                <label value="C097240" show="false" alpha="0.0" position="NE"/>
                <position xPos="-319.54587" yPos="-369.8816" zPos="0.0" fixed="true"/>
                <advancedPosition xPos="0.0" yPos="0.0" zPos="0.0" xFixed="false" yFixed="false" zFixed="false"/>
                <color red="128" green="128" blue="128"/>
                <size width="8" height="8"/>
                <alpha value="1.0"/>
                <highlight highlighted="false" size="6">
                    <color red="255" green="0" blue="0"/>
                </highlight>
                <shape value="Polygon"/>
            </nodeAppearance>
            <featureList>
                <feature name="name" type="org.navigatorgl.feature.legacy.StringFeature">
                    <valuelist primaryIndex="0" onlyShowPrimary="true">
                        <value>"15-deoxy-delta(12,14)-prostaglandin_J2"</value>
                    </valuelist>
                </feature>
            </featureList>
        </node>
        <node id="C009226">
            <nodeAppearance>
                <label value="C009226" show="false" alpha="0.0" position="W"/>
                <position xPos="-319.54587" yPos="-739.70557" zPos="0.0" fixed="true"/>
                <advancedPosition xPos="0.0" yPos="0.0" zPos="0.0" xFixed="false" yFixed="false" zFixed="false"/>
                <color red="128" green="128" blue="128"/>
                <size width="8" height="8"/>
                <alpha value="1.0"/>
                <highlight highlighted="false" size="6">
                    <color red="255" green="0" blue="0"/>
                </highlight>
                <shape value="Polygon"/>
            </nodeAppearance>
            <featureList>
                <feature name="name" type="org.navigatorgl.feature.legacy.StringFeature">
                    <valuelist primaryIndex="0" onlyShowPrimary="true">
                        <value>selenocystine</value>
                    </valuelist>
                </feature>
            </featureList>
        </node>
        <node id="D018170">
            <nodeAppearance>
                <label value="D018170" show="false" alpha="0.0" position="W"/>
                <position xPos="-327.9128" yPos="388.2046" zPos="0.0" fixed="true"/>
                <advancedPosition xPos="0.0" yPos="0.0" zPos="0.0" xFixed="false" yFixed="false" zFixed="false"/>
                <color red="128" green="128" blue="128"/>
                <size width="8" height="8"/>
                <alpha value="1.0"/>
                <highlight highlighted="false" size="6">
                    <color red="255" green="0" blue="0"/>
                </highlight>
                <shape value="Polygon"/>
            </nodeAppearance>
            <featureList>
                <feature name="name" type="org.navigatorgl.feature.legacy.StringFeature">
                    <valuelist primaryIndex="0" onlyShowPrimary="true">
                        <value>Sumatriptan</value>
                    </valuelist>
                </feature>
            </featureList>
        </node>
        <node id="D007631">
            <nodeAppearance>
                <label value="D007631" show="false" alpha="0.0" position="NW"/>
                <position xPos="-319.54587" yPos="-489.65414" zPos="0.0" fixed="true"/>
                <advancedPosition xPos="0.0" yPos="0.0" zPos="0.0" xFixed="false" yFixed="false" zFixed="false"/>
                <color red="128" green="128" blue="128"/>
                <size width="8" height="8"/>
                <alpha value="1.0"/>
                <highlight highlighted="false" size="6">
                    <color red="255" green="0" blue="0"/>
                </highlight>
                <shape value="Polygon"/>
            </nodeAppearance>
            <featureList>
                <feature name="name" type="org.navigatorgl.feature.legacy.StringFeature">
                    <valuelist primaryIndex="0" onlyShowPrimary="true">
                        <value>Chlordecone</value>
                    </valuelist>
                </feature>
            </featureList>
        </node>
        <node id="P04629">
            <nodeAppearance>
                <label value="P04629" show="false" alpha="0.0" position="W"/>
                <position xPos="-123.27691" yPos="-547.0803" zPos="0.0047334023" fixed="true"/>
                <advancedPosition xPos="-400.0" yPos="-150.0" zPos="0.0" xFixed="false" yFixed="false" zFixed="false"/>
                <color red="255" green="0" blue="51"/>
                <size width="15" height="15"/>
                <alpha value="1.0"/>
                <highlight highlighted="false" size="12">
                    <color red="255" green="0" blue="0"/>
                </highlight>
                <shape value="Rectangle"/>
            </nodeAppearance>
            <featureList>
                <feature name="APSP Hits" type="org.navigatorgl.feature.legacy.IntegerFeature">
                    <valuelist primaryIndex="0" mode="PRIMARY">
                        <value>207</value>
                    </valuelist>
                </feature>
                <feature name="Gene Name" type="org.navigatorgl.feature.legacy.StringFeature">
                    <valuelist primaryIndex="0" onlyShowPrimary="true">
                        <value>NTRK1</value>
                    </valuelist>
                </feature>
                <feature name="GeneSymbol" type="org.navigatorgl.feature.legacy.StringFeature">
                    <valuelist primaryIndex="0" onlyShowPrimary="true">
                        <value>NTRK1</value>
                    </valuelist>
                </feature>
                <feature name="GO Info" type="org.navigatorgl.feature.legacy.GOFeature">
                    <goCategory>C - Cellular Fate and Organization</goCategory>
                    <goTermList type="go_cellular_component">
                        <goTerm id="GO:0005737">
                            <description>cytoplasm</description>
                            <evidence>ISS</evidence>
                        </goTerm>
                        <goTerm id="GO:0005887">
                            <description>integral to plasma membrane</description>
                            <evidence>null</evidence>
                        </goTerm>
                        <goTerm id="GO:0005768">
                            <description>endosome</description>
                            <evidence>EXP</evidence>
                        </goTerm>
                    </goTermList>
                    <goTermList type="go_biological_process">
                        <goTerm id="GO:0007190">
                            <description>adenylate cyclase activation</description>
                            <evidence>EXP</evidence>
                        </goTerm>
                        <goTerm id="GO:0007265">
                            <description>Ras protein signal transduction</description>
                            <evidence>EXP</evidence>
                        </goTerm>
                        <goTerm id="GO:0007169">
                            <description>transmembrane receptor protein tyrosine kinase signaling pathway</description>
                            <evidence>null</evidence>
                        </goTerm>
                    </goTermList>
                    <goTermList type="go_molecular_function">
                        <goTerm id="GO:0005030">
                            <description>neurotrophin receptor activity</description>
                            <evidence>IEA</evidence>
                        </goTerm>
                        <goTerm id="GO:0043121">
                            <description>neurotrophin binding</description>
                            <evidence>TAS</evidence>
                        </goTerm>
                        <goTerm id="GO:0004714">
                            <description>transmembrane receptor protein tyrosine kinase activity</description>
                            <evidence>TAS</evidence>
                        </goTerm>
                        <goTerm id="GO:0005014">
                            <description>neurotrophin TRKA receptor activity</description>
                            <evidence>null</evidence>
                        </goTerm>
                        <goTerm id="GO:0005524">
                            <description>ATP binding</description>
                            <evidence>IEA</evidence>
                        </goTerm>
                    </goTermList>
                </feature>
            </featureList>
        </node>
        <node id="D008719">
            <nodeAppearance>
                <label value="D008719" show="false" alpha="0.0" position="W"/>
                <position xPos="-325.00674" yPos="573.1959" zPos="0.0" fixed="true"/>
                <advancedPosition xPos="0.0" yPos="0.0" zPos="0.0" xFixed="false" yFixed="false" zFixed="false"/>
                <color red="128" green="128" blue="128"/>
                <size width="8" height="8"/>
                <alpha value="1.0"/>
                <highlight highlighted="false" size="6">
                    <color red="255" green="0" blue="0"/>
                </highlight>
                <shape value="Polygon"/>
            </nodeAppearance>
            <featureList>
                <feature name="name" type="org.navigatorgl.feature.legacy.StringFeature">
                    <valuelist primaryIndex="0" onlyShowPrimary="true">
                        <value>Methiothepin</value>
                    </valuelist>
                </feature>
            </featureList>
        </node>
        <node id="P04626">
            <nodeAppearance>
                <label value="P04626" show="false" alpha="0.0" position="NW"/>
                <position xPos="45.15433" yPos="-264.73477" zPos="0.0047334023" fixed="true"/>
                <advancedPosition xPos="-400.0" yPos="-150.0" zPos="0.0" xFixed="false" yFixed="false" zFixed="false"/>
                <color red="255" green="0" blue="51"/>
                <size width="15" height="15"/>
                <alpha value="1.0"/>
                <highlight highlighted="false" size="12">
                    <color red="255" green="0" blue="0"/>
                </highlight>
                <shape value="Rectangle"/>
            </nodeAppearance>
            <featureList>
                <feature name="APSP Hits" type="org.navigatorgl.feature.legacy.IntegerFeature">
                    <valuelist primaryIndex="0" mode="PRIMARY">
                        <value>229</value>
                    </valuelist>
                </feature>
                <feature name="Gene Name" type="org.navigatorgl.feature.legacy.StringFeature">
                    <valuelist primaryIndex="0" onlyShowPrimary="true">
                        <value>ERBB2</value>
                    </valuelist>
                </feature>
                <feature name="GeneSymbol" type="org.navigatorgl.feature.legacy.StringFeature">
                    <valuelist primaryIndex="0" onlyShowPrimary="true">
                        <value>ERBB2</value>
                    </valuelist>
                </feature>
                <feature name="GO Info" type="org.navigatorgl.feature.legacy.GOFeature">
                    <goCategory>C - Cellular Fate and Organization</goCategory>
                    <goTermList type="go_cellular_component">
                        <goTerm id="GO:0043235">
                            <description>receptor complex</description>
                            <evidence>IDA</evidence>
                        </goTerm>
                        <goTerm id="GO:0005886">
                            <description>plasma membrane</description>
                            <evidence>NAS</evidence>
                        </goTerm>
                        <goTerm id="GO:0016021">
                            <description>integral to membrane</description>
                            <evidence>NAS</evidence>
                        </goTerm>
                    </goTermList>
                    <goTermList type="go_biological_process">
                        <goTerm id="GO:0050679">
                            <description>positive regulation of epithelial cell proliferation</description>
                            <evidence>IDA</evidence>
                        </goTerm>
                        <goTerm id="GO:0008283">
                            <description>cell proliferation</description>
                            <evidence>null</evidence>
                        </goTerm>
                        <goTerm id="GO:0048015">
                            <description>phosphoinositide-mediated signaling</description>
                            <evidence>NAS</evidence>
                        </goTerm>
                        <goTerm id="GO:0045765">
                            <description>regulation of angiogenesis</description>
                            <evidence>NAS</evidence>
                        </goTerm>
                        <goTerm id="GO:0030879">
                            <description>mammary gland development</description>
                            <evidence>TAS</evidence>
                        </goTerm>
                        <goTerm id="GO:0014065">
                            <description>phosphoinositide 3-kinase cascade</description>
                            <evidence>IDA</evidence>
                        </goTerm>
                        <goTerm id="GO:0045785">
                            <description>positive regulation of cell adhesion</description>
                            <evidence>IDA</evidence>
                        </goTerm>
                        <goTerm id="GO:0007399">
                            <description>nervous system development</description>
                            <evidence>TAS</evidence>
                        </goTerm>
                        <goTerm id="GO:0007507">
                            <description>heart development</description>
                            <evidence>TAS</evidence>
                        </goTerm>
                        <goTerm id="GO:0046777">
                            <description>protein amino acid autophosphorylation</description>
                            <evidence>IDA</evidence>
                        </goTerm>
                        <goTerm id="GO:0043406">
                            <description>positive regulation of MAPK activity</description>
                            <evidence>IDA</evidence>
                        </goTerm>
                        <goTerm id="GO:0042060">
                            <description>wound healing</description>
                            <evidence>IDA</evidence>
                        </goTerm>
                        <goTerm id="GO:0006468">
                            <description>protein amino acid phosphorylation</description>
                            <evidence>null</evidence>
                        </goTerm>
                        <goTerm id="GO:0007169">
                            <description>transmembrane receptor protein tyrosine kinase signaling pathway</description>
                            <evidence>IDA</evidence>
                        </goTerm>
                        <goTerm id="GO:0007167">
                            <description>enzyme linked receptor protein signaling pathway</description>
                            <evidence>null</evidence>
                        </goTerm>
                    </goTermList>
                    <goTermList type="go_molecular_function">
                        <goTerm id="GO:0005006">
                            <description>epidermal growth factor receptor activity</description>
                            <evidence>NAS</evidence>
                        </goTerm>
                        <goTerm id="GO:0046982">
                            <description>protein heterodimerization activity</description>
                            <evidence>IDA</evidence>
                        </goTerm>
                        <goTerm id="GO:0019903">
                            <description>protein phosphatase binding</description>
                            <evidence>IPI</evidence>
                        </goTerm>
                        <goTerm id="GO:0008022">
                            <description>protein C-terminus binding</description>
                            <evidence>IPI</evidence>
                        </goTerm>
                        <goTerm id="GO:0005524">
                            <description>ATP binding</description>
                            <evidence>IEA</evidence>
                        </goTerm>
                        <goTerm id="GO:0043125">
                            <description>ErbB-3 class receptor binding</description>
                            <evidence>null</evidence>
                        </goTerm>
                        <goTerm id="GO:0004716">
                            <description>receptor signaling protein tyrosine kinase activity</description>
                            <evidence>TAS</evidence>
                        </goTerm>
                        <goTerm id="GO:0042802">
                            <description>identical protein binding</description>
                            <evidence>IPI</evidence>
                        </goTerm>
                    </goTermList>
                </feature>
            </featureList>
        </node>
        <node id="C100822">
            <nodeAppearance>
                <label value="C100822" show="false" alpha="0.0" position="SW"/>
                <position xPos="-328.61472" yPos="343.52258" zPos="0.0" fixed="true"/>
                <advancedPosition xPos="0.0" yPos="0.0" zPos="0.0" xFixed="false" yFixed="false" zFixed="false"/>
                <color red="128" green="128" blue="128"/>
                <size width="8" height="8"/>
                <alpha value="1.0"/>
                <highlight highlighted="false" size="6">
                    <color red="255" green="0" blue="0"/>
                </highlight>
                <shape value="Polygon"/>
            </nodeAppearance>
            <featureList>
                <feature name="name" type="org.navigatorgl.feature.legacy.StringFeature">
                    <valuelist primaryIndex="0" onlyShowPrimary="true">
                        <value>alniditan</value>
                    </valuelist>
                </feature>
            </featureList>
        </node>
        <node id="D013629">
            <nodeAppearance>
                <label value="Tamoxifen" labelSource="name" show="true" alpha="0.0" position="E"/>
                <position xPos="-1712.7858" yPos="244.8365" zPos="0.0" fixed="true"/>
                <advancedPosition xPos="0.0" yPos="0.0" zPos="0.0" xFixed="false" yFixed="false" zFixed="false"/>
                <color red="128" green="128" blue="128"/>
                <size width="8" height="8"/>
                <alpha value="1.0"/>
                <highlight highlighted="false" size="6">
                    <color red="255" green="0" blue="0"/>
                </highlight>
                <shape value="Polygon"/>
            </nodeAppearance>
            <featureList>
                <feature name="name" type="org.navigatorgl.feature.legacy.StringFeature">
                    <valuelist primaryIndex="0" onlyShowPrimary="true">
                        <value>Tamoxifen</value>
                        <value>Tamoxifen</value>
                        <value>Tamoxifen</value>
                        <value>Tamoxifen</value>
                        <value>Tamoxifen</value>
                        <value>Tamoxifen</value>
                        <value>Tamoxifen</value>
                        <value>Tamoxifen</value>
                        <value>Tamoxifen</value>
                        <value>Tamoxifen</value>
                        <value>Tamoxifen</value>
                        <value>Tamoxifen</value>
                    </valuelist>
                </feature>
            </featureList>
        </node>
        <node id="Q06830">
            <nodeAppearance>
                <label value="Q06830" show="false" alpha="0.0" position="E"/>
                <position xPos="-81.02303" yPos="359.654" zPos="0.0047334023" fixed="true"/>
                <advancedPosition xPos="400.0" yPos="-400.0" zPos="0.0" xFixed="false" yFixed="false" zFixed="false"/>
                <color red="0" green="0" blue="255"/>
                <size width="15" height="15"/>
                <alpha value="1.0"/>
                <highlight highlighted="false" size="12">
                    <color red="255" green="0" blue="0"/>
                </highlight>
                <shape value="Diamond"/>
            </nodeAppearance>
            <featureList>
                <feature name="APSP Hits" type="org.navigatorgl.feature.legacy.IntegerFeature">
                    <valuelist primaryIndex="0" mode="PRIMARY">
                        <value>232</value>
                    </valuelist>
                </feature>
                <feature name="Gene Name" type="org.navigatorgl.feature.legacy.StringFeature">
                    <valuelist primaryIndex="0" onlyShowPrimary="true">
                        <value>PRDX1</value>
                    </valuelist>
                </feature>
                <feature name="GeneSymbol" type="org.navigatorgl.feature.legacy.StringFeature">
                    <valuelist primaryIndex="0" onlyShowPrimary="true">
                        <value>PRDX1</value>
                    </valuelist>
                </feature>
                <feature name="GO Info" type="org.navigatorgl.feature.legacy.GOFeature">
                    <goCategory>C - Cellular Fate and Organization</goCategory>
                    <goTermList type="go_cellular_component">
                        <goTerm id="GO:0005739">
                            <description>mitochondrion</description>
                            <evidence>IDA</evidence>
                        </goTerm>
                        <goTerm id="GO:0042470">
                            <description>melanosome</description>
                            <evidence>IEA</evidence>
                        </goTerm>
                        <goTerm id="GO:0005634">
                            <description>nucleus</description>
                            <evidence>IDA</evidence>
                        </goTerm>
                    </goTermList>
                    <goTermList type="go_biological_process">
                        <goTerm id="GO:0001501">
                            <description>skeletal development</description>
                            <evidence>null</evidence>
                        </goTerm>
                        <goTerm id="GO:0008283">
                            <description>cell proliferation</description>
                            <evidence>TAS</evidence>
                        </goTerm>
                        <goTerm id="GO:0045454">
                            <description>cell redox homeostasis</description>
                            <evidence>IEA</evidence>
                        </goTerm>
                        <goTerm id="GO:0042744">
                            <description>hydrogen peroxide catabolic process</description>
                            <evidence>IDA</evidence>
                        </goTerm>
                    </goTermList>
                    <goTermList type="go_molecular_function">
                        <goTerm id="GO:0005515">
                            <description>protein binding</description>
                            <evidence>IPI</evidence>
                        </goTerm>
                        <goTerm id="GO:0008379">
                            <description>thioredoxin peroxidase activity</description>
                            <evidence>IDA</evidence>
                        </goTerm>
                    </goTermList>
                </feature>
            </featureList>
        </node>
        <node id="D008711">
            <nodeAppearance>
                <label value="D008711" show="false" alpha="0.0" position="W"/>
                <position xPos="-325.16922" yPos="562.86206" zPos="0.0" fixed="true"/>
                <advancedPosition xPos="0.0" yPos="0.0" zPos="0.0" xFixed="false" yFixed="false" zFixed="false"/>
                <color red="128" green="128" blue="128"/>
                <size width="8" height="8"/>
                <alpha value="1.0"/>
                <highlight highlighted="false" size="6">
                    <color red="255" green="0" blue="0"/>
                </highlight>
                <shape value="Polygon"/>
            </nodeAppearance>
            <featureList>
                <feature name="name" type="org.navigatorgl.feature.legacy.StringFeature">
                    <valuelist primaryIndex="0" onlyShowPrimary="true">
                        <value>Metergoline</value>
                    </valuelist>
                </feature>
            </featureList>
        </node>
        <node id="P25054">
            <nodeAppearance>
                <label value="P25054" show="false" alpha="0.0" position="W"/>
                <position xPos="-660.09576" yPos="-602.7054" zPos="0.0047334023" fixed="true"/>
                <advancedPosition xPos="-200.0" yPos="-150.0" zPos="0.0" xFixed="false" yFixed="false" zFixed="false"/>
                <color red="255" green="0" blue="51"/>
                <size width="15" height="15"/>
                <alpha value="1.0"/>
                <highlight highlighted="false" size="12">
                    <color red="255" green="0" blue="0"/>
                </highlight>
                <shape value="Rectangle"/>
            </nodeAppearance>
            <featureList>
                <feature name="APSP Hits" type="org.navigatorgl.feature.legacy.IntegerFeature">
                    <valuelist primaryIndex="0" mode="PRIMARY">
                        <value>943</value>
                    </valuelist>
                </feature>
                <feature name="Gene Name" type="org.navigatorgl.feature.legacy.StringFeature">
                    <valuelist primaryIndex="0" onlyShowPrimary="true">
                        <value>APC</value>
                    </valuelist>
                </feature>
                <feature name="GeneSymbol" type="org.navigatorgl.feature.legacy.StringFeature">
                    <valuelist primaryIndex="0" onlyShowPrimary="true">
                        <value>APC</value>
                    </valuelist>
                </feature>
                <feature name="GO Info" type="org.navigatorgl.feature.legacy.GOFeature">
                    <goCategory>D - Genome Maintenance</goCategory>
                    <goTermList type="go_cellular_component">
                        <goTerm id="GO:0005813">
                            <description>centrosome</description>
                            <evidence>IDA</evidence>
                        </goTerm>
                        <goTerm id="GO:0005912">
                            <description>adherens junction</description>
                            <evidence>IEA</evidence>
                        </goTerm>
                        <goTerm id="GO:0030877">
                            <description>beta-catenin destruction complex</description>
                            <evidence>IDA</evidence>
                        </goTerm>
                        <goTerm id="GO:0000776">
                            <description>kinetochore</description>
                            <evidence>IDA</evidence>
                        </goTerm>
                        <goTerm id="GO:0005634">
                            <description>nucleus</description>
                            <evidence>IDA</evidence>
                        </goTerm>
                        <goTerm id="GO:0005923">
                            <description>tight junction</description>
                            <evidence>IDA</evidence>
                        </goTerm>
                        <goTerm id="GO:0016328">
                            <description>lateral plasma membrane</description>
                            <evidence>IDA</evidence>
                        </goTerm>
                        <goTerm id="GO:0005829">
                            <description>cytosol</description>
                            <evidence>EXP</evidence>
                        </goTerm>
                    </goTermList>
                    <goTermList type="go_biological_process">
                        <goTerm id="GO:0007094">
                            <description>mitotic spindle checkpoint</description>
                            <evidence>IMP</evidence>
                        </goTerm>
                        <goTerm id="GO:0043065">
                            <description>positive regulation of apoptosis</description>
                            <evidence>IMP</evidence>
                        </goTerm>
                        <goTerm id="GO:0030335">
                            <description>positive regulation of cell migration</description>
                            <evidence>IMP</evidence>
                        </goTerm>
                        <goTerm id="GO:0051988">
                            <description>regulation of attachment of spindle microtubules to kinetochore</description>
                            <evidence>NAS</evidence>
                        </goTerm>
                        <goTerm id="GO:0000281">
                            <description>cytokinesis after mitosis</description>
                            <evidence>IMP</evidence>
                        </goTerm>
                        <goTerm id="GO:0045736">
                            <description>negative regulation of cyclin-dependent protein kinase activity</description>
                            <evidence>IDA</evidence>
                        </goTerm>
                        <goTerm id="GO:0006974">
                            <description>response to DNA damage stimulus</description>
                            <evidence>IDA</evidence>
                        </goTerm>
                        <goTerm id="GO:0007165">
                            <description>signal transduction</description>
                            <evidence>null</evidence>
                        </goTerm>
                        <goTerm id="GO:0006461">
                            <description>protein complex assembly</description>
                            <evidence>null</evidence>
                        </goTerm>
                        <goTerm id="GO:0007026">
                            <description>negative regulation of microtubule depolymerization</description>
                            <evidence>IDA</evidence>
                        </goTerm>
                        <goTerm id="GO:0031274">
                            <description>positive regulation of pseudopodium formation</description>
                            <evidence>IMP</evidence>
                        </goTerm>
                        <goTerm id="GO:0007050">
                            <description>cell cycle arrest</description>
                            <evidence>IDA</evidence>
                        </goTerm>
                        <goTerm id="GO:0007155">
                            <description>cell adhesion</description>
                            <evidence>null</evidence>
                        </goTerm>
                    </goTermList>
                    <goTermList type="go_molecular_function">
                        <goTerm id="GO:0019887">
                            <description>protein kinase regulator activity</description>
                            <evidence>IDA</evidence>
                        </goTerm>
                        <goTerm id="GO:0008017">
                            <description>microtubule binding</description>
                            <evidence>IDA</evidence>
                        </goTerm>
                        <goTerm id="GO:0045295">
                            <description>gamma-catenin binding</description>
                            <evidence>IPI</evidence>
                        </goTerm>
                        <goTerm id="GO:0019901">
                            <description>protein kinase binding</description>
                            <evidence>IPI</evidence>
                        </goTerm>
                        <goTerm id="GO:0008013">
                            <description>beta-catenin binding</description>
                            <evidence>TAS</evidence>
                        </goTerm>
                    </goTermList>
                </feature>
            </featureList>
        </node>
        <node id="C401311">
            <nodeAppearance>
                <label value="C401311" show="false" alpha="0.0" position="NW"/>
                <position xPos="-319.54587" yPos="-365.67905" zPos="0.0" fixed="true"/>
                <advancedPosition xPos="0.0" yPos="0.0" zPos="0.0" xFixed="false" yFixed="false" zFixed="false"/>
                <color red="128" green="128" blue="128"/>
                <size width="8" height="8"/>
                <alpha value="1.0"/>
                <highlight highlighted="false" size="6">
                    <color red="255" green="0" blue="0"/>
                </highlight>
                <shape value="Polygon"/>
            </nodeAppearance>
            <featureList>
                <feature name="name" type="org.navigatorgl.feature.legacy.StringFeature">
                    <valuelist primaryIndex="0" onlyShowPrimary="true">
                        <value>GW_7845</value>
                    </valuelist>
                </feature>
            </featureList>
        </node>
        <node id="D001564">
            <nodeAppearance>
                <label value="Benzo(a)pyrene" labelSource="name" show="true" alpha="0.0" position="E"/>
                <position xPos="-1410.3672" yPos="308.9112" zPos="0.0" fixed="true"/>
                <advancedPosition xPos="0.0" yPos="0.0" zPos="0.0" xFixed="false" yFixed="false" zFixed="false"/>
                <color red="128" green="128" blue="128"/>
                <size width="8" height="8"/>
                <alpha value="1.0"/>
                <highlight highlighted="false" size="6">
                    <color red="255" green="0" blue="0"/>
                </highlight>
                <shape value="Polygon"/>
            </nodeAppearance>
            <featureList>
                <feature name="name" type="org.navigatorgl.feature.legacy.StringFeature">
                    <valuelist primaryIndex="0" onlyShowPrimary="true">
                        <value>Benzo(a)pyrene</value>
                        <value>Benzo(a)pyrene</value>
                        <value>Benzo(a)pyrene</value>
                        <value>Benzo(a)pyrene</value>
                    </valuelist>
                </feature>
            </featureList>
        </node>
        <node id="O75626">
            <nodeAppearance>
                <label value="O75626" show="false" alpha="0.0" position="W"/>
                <position xPos="118.78412" yPos="-658.6872" zPos="0.0047334023" fixed="true"/>
                <advancedPosition xPos="-400.0" yPos="-150.0" zPos="0.0" xFixed="false" yFixed="false" zFixed="false"/>
                <color red="255" green="0" blue="51"/>
                <size width="15" height="15"/>
                <alpha value="1.0"/>
                <highlight highlighted="false" size="12">
                    <color red="255" green="0" blue="0"/>
                </highlight>
                <shape value="Rectangle"/>
            </nodeAppearance>
            <featureList>
                <feature name="APSP Hits" type="org.navigatorgl.feature.legacy.IntegerFeature">
                    <valuelist primaryIndex="0" mode="PRIMARY">
                        <value>208</value>
                    </valuelist>
                </feature>
                <feature name="Gene Name" type="org.navigatorgl.feature.legacy.StringFeature">
                    <valuelist primaryIndex="0" onlyShowPrimary="true">
                        <value>PRDM1</value>
                    </valuelist>
                </feature>
                <feature name="GeneSymbol" type="org.navigatorgl.feature.legacy.StringFeature">
                    <valuelist primaryIndex="0" onlyShowPrimary="true">
                        <value>PRDM1</value>
                    </valuelist>
                </feature>
                <feature name="GO Info" type="org.navigatorgl.feature.legacy.GOFeature">
                    <goCategory>T - Transcription</goCategory>
                    <goTermList type="go_cellular_component">
                        <goTerm id="GO:0005634">
                            <description>nucleus</description>
                            <evidence>IEA</evidence>
                        </goTerm>
                    </goTermList>
                    <goTermList type="go_biological_process">
                        <goTerm id="GO:0000122">
                            <description>negative regulation of transcription from RNA polymerase II promoter</description>
                            <evidence>null</evidence>
                        </goTerm>
                        <goTerm id="GO:0006350">
                            <description>transcription</description>
                            <evidence>IEA</evidence>
                        </goTerm>
                    </goTermList>
                    <goTermList type="go_molecular_function">
                        <goTerm id="GO:0003700">
                            <description>transcription factor activity</description>
                            <evidence>null</evidence>
                        </goTerm>
                        <goTerm id="GO:0008270">
                            <description>zinc ion binding</description>
                            <evidence>IEA</evidence>
                        </goTerm>
                    </goTermList>
                </feature>
            </featureList>
        </node>
        <node id="P02452">
            <nodeAppearance>
                <label value="P02452" show="false" alpha="0.0" position="W"/>
                <position xPos="239.96411" yPos="-411.7883" zPos="0.0047334023" fixed="true"/>
                <advancedPosition xPos="-400.0" yPos="-150.0" zPos="0.0" xFixed="false" yFixed="false" zFixed="false"/>
                <color red="255" green="0" blue="51"/>
                <size width="15" height="15"/>
                <alpha value="1.0"/>
                <highlight highlighted="false" size="12">
                    <color red="255" green="0" blue="0"/>
                </highlight>
                <shape value="Rectangle"/>
            </nodeAppearance>
            <featureList>
                <feature name="APSP Hits" type="org.navigatorgl.feature.legacy.IntegerFeature">
                    <valuelist primaryIndex="0" mode="PRIMARY">
                        <value>208</value>
                    </valuelist>
                </feature>
                <feature name="Gene Name" type="org.navigatorgl.feature.legacy.StringFeature">
                    <valuelist primaryIndex="0" onlyShowPrimary="true">
                        <value>COL1A1</value>
                    </valuelist>
                </feature>
                <feature name="GeneSymbol" type="org.navigatorgl.feature.legacy.StringFeature">
                    <valuelist primaryIndex="0" onlyShowPrimary="true">
                        <value>COL1A1</value>
                    </valuelist>
                </feature>
                <feature name="GO Info" type="org.navigatorgl.feature.legacy.GOFeature">
                    <goCategory>C - Cellular Fate and Organization</goCategory>
                    <goTermList type="go_cellular_component">
                        <goTerm id="GO:0005886">
                            <description>plasma membrane</description>
                            <evidence>EXP</evidence>
                        </goTerm>
                        <goTerm id="GO:0005584">
                            <description>collagen type I</description>
                            <evidence>IMP</evidence>
                        </goTerm>
                    </goTermList>
                    <goTermList type="go_biological_process">
                        <goTerm id="GO:0001501">
                            <description>skeletal development</description>
                            <evidence>null</evidence>
                        </goTerm>
                        <goTerm id="GO:0001568">
                            <description>blood vessel development</description>
                            <evidence>IMP</evidence>
                        </goTerm>
                        <goTerm id="GO:0008544">
                            <description>epidermis development</description>
                            <evidence>TAS</evidence>
                        </goTerm>
                        <goTerm id="GO:0030199">
                            <description>collagen fibril organization</description>
                            <evidence>IMP</evidence>
                        </goTerm>
                        <goTerm id="GO:0007605">
                            <description>sensory perception of sound</description>
                            <evidence>IMP</evidence>
                        </goTerm>
                        <goTerm id="GO:0048706">
                            <description>embryonic skeletal development</description>
                            <evidence>IMP</evidence>
                        </goTerm>
                        <goTerm id="GO:0043589">
                            <description>skin morphogenesis</description>
                            <evidence>IMP</evidence>
                        </goTerm>
                        <goTerm id="GO:0007601">
                            <description>visual perception</description>
                            <evidence>IMP</evidence>
                        </goTerm>
                    </goTermList>
                    <goTermList type="go_molecular_function">
                        <goTerm id="GO:0005515">
                            <description>protein binding</description>
                            <evidence>IPI</evidence>
                        </goTerm>
                        <goTerm id="GO:0048407">
                            <description>platelet-derived growth factor binding</description>
                            <evidence>IDA</evidence>
                        </goTerm>
                        <goTerm id="GO:0042802">
                            <description>identical protein binding</description>
                            <evidence>IDA</evidence>
                        </goTerm>
                    </goTermList>
                </feature>
            </featureList>
        </node>
        <node id="Q12824">
            <nodeAppearance>
                <label value="Q12824" show="false" alpha="0.0" position="W"/>
                <position xPos="-681.72864" yPos="-594.896" zPos="0.0047334023" fixed="true"/>
                <advancedPosition xPos="-200.0" yPos="-150.0" zPos="0.0" xFixed="false" yFixed="false" zFixed="false"/>
                <color red="255" green="0" blue="51"/>
                <size width="15" height="15"/>
                <alpha value="1.0"/>
                <highlight highlighted="false" size="12">
                    <color red="255" green="0" blue="0"/>
                </highlight>
                <shape value="Rectangle"/>
            </nodeAppearance>
            <featureList>
                <feature name="APSP Hits" type="org.navigatorgl.feature.legacy.IntegerFeature">
                    <valuelist primaryIndex="0" mode="PRIMARY">
                        <value>381</value>
                    </valuelist>
                </feature>
                <feature name="Gene Name" type="org.navigatorgl.feature.legacy.StringFeature">
                    <valuelist primaryIndex="0" onlyShowPrimary="true">
                        <value>SMARCB1</value>
                    </valuelist>
                </feature>
                <feature name="GeneSymbol" type="org.navigatorgl.feature.legacy.StringFeature">
                    <valuelist primaryIndex="0" onlyShowPrimary="true">
                        <value>SMARCB1</value>
                    </valuelist>
                </feature>
                <feature name="GO Info" type="org.navigatorgl.feature.legacy.GOFeature">
                    <goCategory>D - Genome Maintenance</goCategory>
                    <goTermList type="go_cellular_component">
                        <goTerm id="GO:0016514">
                            <description>SWI/SNF complex</description>
                            <evidence>IDA</evidence>
                        </goTerm>
                        <goTerm id="GO:0005730">
                            <description>nucleolus</description>
                            <evidence>IDA</evidence>
                        </goTerm>
                        <goTerm id="GO:0005654">
                            <description>nucleoplasm</description>
                            <evidence>null</evidence>
                        </goTerm>
                        <goTerm id="GO:0005634">
                            <description>nucleus</description>
                            <evidence>IDA</evidence>
                        </goTerm>
                        <goTerm id="GO:0000228">
                            <description>nuclear chromosome</description>
                            <evidence>IEA</evidence>
                        </goTerm>
                    </goTermList>
                    <goTermList type="go_biological_process">
                        <goTerm id="GO:0045090">
                            <description>retroviral genome replication</description>
                            <evidence>IDA</evidence>
                        </goTerm>
                        <goTerm id="GO:0051091">
                            <description>positive regulation of transcription factor activity</description>
                            <evidence>IDA</evidence>
                        </goTerm>
                        <goTerm id="GO:0007049">
                            <description>cell cycle</description>
                            <evidence>IEA</evidence>
                        </goTerm>
                        <goTerm id="GO:0006357">
                            <description>regulation of transcription from RNA polymerase II promoter</description>
                            <evidence>null</evidence>
                        </goTerm>
                        <goTerm id="GO:0044419">
                            <description>interspecies interaction between organisms</description>
                            <evidence>IEA</evidence>
                        </goTerm>
                        <goTerm id="GO:0015074">
                            <description>DNA integration</description>
                            <evidence>TAS</evidence>
                        </goTerm>
                        <goTerm id="GO:0006338">
                            <description>chromatin remodeling</description>
                            <evidence>IEA</evidence>
                        </goTerm>
                        <goTerm id="GO:0006350">
                            <description>transcription</description>
                            <evidence>IEA</evidence>
                        </goTerm>
                    </goTermList>
                    <goTermList type="go_molecular_function">
                        <goTerm id="GO:0005515">
                            <description>protein binding</description>
                            <evidence>IPI</evidence>
                        </goTerm>
                        <goTerm id="GO:0002039">
                            <description>p53 binding</description>
                            <evidence>IPI</evidence>
                        </goTerm>
                    </goTermList>
                </feature>
            </featureList>
        </node>
        <node id="Q96FI4">
            <nodeAppearance>
                <label value="Q96FI4" show="false" alpha="0.0" position="E"/>
                <position xPos="226.055" yPos="472.0636" zPos="0.0047334023" fixed="true"/>
                <advancedPosition xPos="400.0" yPos="-400.0" zPos="0.0" xFixed="false" yFixed="false" zFixed="false"/>
                <color red="0" green="0" blue="255"/>
                <size width="15" height="15"/>
                <alpha value="1.0"/>
                <highlight highlighted="false" size="12">
                    <color red="255" green="0" blue="0"/>
                </highlight>
                <shape value="Diamond"/>
            </nodeAppearance>
            <featureList>
                <feature name="APSP Hits" type="org.navigatorgl.feature.legacy.IntegerFeature">
                    <valuelist primaryIndex="0" mode="PRIMARY">
                        <value>0</value>
                    </valuelist>
                </feature>
                <feature name="Gene Name" type="org.navigatorgl.feature.legacy.StringFeature">
                    <valuelist primaryIndex="0" onlyShowPrimary="true">
                        <value>NEIL1</value>
                    </valuelist>
                </feature>
                <feature name="GeneSymbol" type="org.navigatorgl.feature.legacy.StringFeature">
                    <valuelist primaryIndex="0" onlyShowPrimary="true">
                        <value>NEIL1</value>
                    </valuelist>
                </feature>
                <feature name="GO Info" type="org.navigatorgl.feature.legacy.GOFeature">
                    <goCategory>D - Genome Maintenance</goCategory>
                    <goTermList type="go_cellular_component">
                        <goTerm id="GO:0005737">
                            <description>cytoplasm</description>
                            <evidence>IDA</evidence>
                        </goTerm>
                        <goTerm id="GO:0005634">
                            <description>nucleus</description>
                            <evidence>IDA</evidence>
                        </goTerm>
                    </goTermList>
                    <goTermList type="go_biological_process">
                        <goTerm id="GO:0006281">
                            <description>DNA repair</description>
                            <evidence>null</evidence>
                        </goTerm>
                        <goTerm id="GO:0006284">
                            <description>base-excision repair</description>
                            <evidence>IDA</evidence>
                        </goTerm>
                        <goTerm id="GO:0006289">
                            <description>nucleotide-excision repair</description>
                            <evidence>IEA</evidence>
                        </goTerm>
                        <goTerm id="GO:0006979">
                            <description>response to oxidative stress</description>
                            <evidence>IDA</evidence>
                        </goTerm>
                        <goTerm id="GO:0032074">
                            <description>negative regulation of nuclease activity</description>
                            <evidence>IDA</evidence>
                        </goTerm>
                    </goTermList>
                    <goTermList type="go_molecular_function">
                        <goTerm id="GO:0003684">
                            <description>damaged DNA binding</description>
                            <evidence>IEA</evidence>
                        </goTerm>
                        <goTerm id="GO:0003906">
                            <description>DNA-(apurinic or apyrimidinic site) lyase activity</description>
                            <evidence>IEA</evidence>
                        </goTerm>
                        <goTerm id="GO:0008270">
                            <description>zinc ion binding</description>
                            <evidence>IEA</evidence>
                        </goTerm>
                        <goTerm id="GO:0008022">
                            <description>protein C-terminus binding</description>
                            <evidence>IPI</evidence>
                        </goTerm>
                    </goTermList>
                </feature>
            </featureList>
        </node>
        <node id="Q16288">
            <nodeAppearance>
                <label value="Q16288" show="false" alpha="0.0" position="W"/>
                <position xPos="234.88324" yPos="-395.6544" zPos="0.0047334023" fixed="true"/>
                <advancedPosition xPos="-400.0" yPos="-150.0" zPos="0.0" xFixed="false" yFixed="false" zFixed="false"/>
                <color red="255" green="0" blue="51"/>
                <size width="15" height="15"/>
                <alpha value="1.0"/>
                <highlight highlighted="false" size="12">
                    <color red="255" green="0" blue="0"/>
                </highlight>
                <shape value="Rectangle"/>
            </nodeAppearance>
            <featureList>
                <feature name="APSP Hits" type="org.navigatorgl.feature.legacy.IntegerFeature">
                    <valuelist primaryIndex="0" mode="PRIMARY">
                        <value>206</value>
                    </valuelist>
                </feature>
                <feature name="Gene Name" type="org.navigatorgl.feature.legacy.StringFeature">
                    <valuelist primaryIndex="0" onlyShowPrimary="true">
                        <value>NTRK3</value>
                    </valuelist>
                </feature>
                <feature name="GeneSymbol" type="org.navigatorgl.feature.legacy.StringFeature">
                    <valuelist primaryIndex="0" onlyShowPrimary="true">
                        <value>NTRK3</value>
                    </valuelist>
                </feature>
                <feature name="GO Info" type="org.navigatorgl.feature.legacy.GOFeature">
                    <goCategory>C - Cellular Fate and Organization</goCategory>
                    <goTermList type="go_cellular_component">
                        <goTerm id="GO:0005887">
                            <description>integral to plasma membrane</description>
                            <evidence>null</evidence>
                        </goTerm>
                    </goTermList>
                    <goTermList type="go_biological_process">
                        <goTerm id="GO:0007169">
                            <description>transmembrane receptor protein tyrosine kinase signaling pathway</description>
                            <evidence>null</evidence>
                        </goTerm>
                    </goTermList>
                    <goTermList type="go_molecular_function">
                        <goTerm id="GO:0043121">
                            <description>neurotrophin binding</description>
                            <evidence>TAS</evidence>
                        </goTerm>
                        <goTerm id="GO:0004714">
                            <description>transmembrane receptor protein tyrosine kinase activity</description>
                            <evidence>IEA</evidence>
                        </goTerm>
                        <goTerm id="GO:0005524">
                            <description>ATP binding</description>
                            <evidence>IEA</evidence>
                        </goTerm>
                        <goTerm id="GO:0005016">
                            <description>neurotrophin TRKC receptor activity</description>
                            <evidence>null</evidence>
                        </goTerm>
                    </goTermList>
                </feature>
            </featureList>
        </node>
        <node id="C025463">
            <nodeAppearance>
                <label value="C025463" show="false" alpha="0.0" position="NE"/>
                <position xPos="-319.54587" yPos="-611.52795" zPos="0.0" fixed="true"/>
                <advancedPosition xPos="0.0" yPos="0.0" zPos="0.0" xFixed="false" yFixed="false" zFixed="false"/>
                <color red="128" green="128" blue="128"/>
                <size width="8" height="8"/>
                <alpha value="1.0"/>
                <highlight highlighted="false" size="6">
                    <color red="255" green="0" blue="0"/>
                </highlight>
                <shape value="Polygon"/>
            </nodeAppearance>
            <featureList>
                <feature name="name" type="org.navigatorgl.feature.legacy.StringFeature">
                    <valuelist primaryIndex="0" onlyShowPrimary="true">
                        <value>sulindac_sulfone</value>
                    </valuelist>
                </feature>
            </featureList>
        </node>
        <node id="C008493">
            <nodeAppearance>
                <label value="C008493" show="false" alpha="0.0" position="W"/>
                <position xPos="-275.39307" yPos="26.173122" zPos="0.0" fixed="true"/>
                <advancedPosition xPos="0.0" yPos="0.0" zPos="0.0" xFixed="false" yFixed="false" zFixed="false"/>
                <color red="128" green="128" blue="128"/>
                <size width="8" height="8"/>
                <alpha value="1.0"/>
                <highlight highlighted="false" size="6">
                    <color red="255" green="0" blue="0"/>
                </highlight>
                <shape value="Polygon"/>
            </nodeAppearance>
            <featureList>
                <feature name="name" type="org.navigatorgl.feature.legacy.StringFeature">
                    <valuelist primaryIndex="0" onlyShowPrimary="true">
                        <value>methylselenic_acid</value>
                        <value>methylselenic_acid</value>
                        <value>methylselenic_acid</value>
                        <value>methylselenic_acid</value>
                        <value>methylselenic_acid</value>
                        <value>methylselenic_acid</value>
                        <value>methylselenic_acid</value>
                        <value>methylselenic_acid</value>
                    </valuelist>
                </feature>
            </featureList>
        </node>
        <node id="C025462">
            <nodeAppearance>
                <label value="C025462" show="false" alpha="0.0" position="W"/>
                <position xPos="-319.54587" yPos="-609.4267" zPos="0.0" fixed="true"/>
                <advancedPosition xPos="0.0" yPos="0.0" zPos="0.0" xFixed="false" yFixed="false" zFixed="false"/>
                <color red="128" green="128" blue="128"/>
                <size width="8" height="8"/>
                <alpha value="1.0"/>
                <highlight highlighted="false" size="6">
                    <color red="255" green="0" blue="0"/>
                </highlight>
                <shape value="Polygon"/>
            </nodeAppearance>
            <featureList>
                <feature name="name" type="org.navigatorgl.feature.legacy.StringFeature">
                    <valuelist primaryIndex="0" onlyShowPrimary="true">
                        <value>sulindac_sulfide</value>
                        <value>sulindac_sulfide</value>
                    </valuelist>
                </feature>
            </featureList>
        </node>
        <node id="C061133">
            <nodeAppearance>
                <label value="C061133" show="false" alpha="0.0" position="E"/>
                <position xPos="-386.95044" yPos="-27.818829" zPos="0.0" fixed="true"/>
                <advancedPosition xPos="0.0" yPos="0.0" zPos="0.0" xFixed="false" yFixed="false" zFixed="false"/>
                <color red="128" green="128" blue="128"/>
                <size width="8" height="8"/>
                <alpha value="1.0"/>
                <highlight highlighted="false" size="6">
                    <color red="255" green="0" blue="0"/>
                </highlight>
                <shape value="Polygon"/>
            </nodeAppearance>
            <featureList>
                <feature name="name" type="org.navigatorgl.feature.legacy.StringFeature">
                    <valuelist primaryIndex="0" onlyShowPrimary="true">
                        <value>Am_80</value>
                    </valuelist>
                </feature>
            </featureList>
        </node>
        <node id="C078098">
            <nodeAppearance>
                <label value="C078098" show="false" alpha="0.0" position="NW"/>
                <position xPos="-319.54587" yPos="-592.6165" zPos="0.0" fixed="true"/>
                <advancedPosition xPos="0.0" yPos="0.0" zPos="0.0" xFixed="false" yFixed="false" zFixed="false"/>
                <color red="128" green="128" blue="128"/>
                <size width="8" height="8"/>
                <alpha value="1.0"/>
                <highlight highlighted="false" size="6">
                    <color red="255" green="0" blue="0"/>
                </highlight>
                <shape value="Polygon"/>
            </nodeAppearance>
            <featureList>
                <feature name="name" type="org.navigatorgl.feature.legacy.StringFeature">
                    <valuelist primaryIndex="0" onlyShowPrimary="true">
                        <value>ar-turmerone</value>
                    </valuelist>
                </feature>
            </featureList>
        </node>
        <node id="D000117">
            <nodeAppearance>
                <label value="D000117" show="false" alpha="0.0" position="E"/>
                <position xPos="-359.01096" yPos="36.504604" zPos="0.0" fixed="true"/>
                <advancedPosition xPos="0.0" yPos="0.0" zPos="0.0" xFixed="false" yFixed="false" zFixed="false"/>
                <color red="128" green="128" blue="128"/>
                <size width="8" height="8"/>
                <alpha value="1.0"/>
                <highlight highlighted="false" size="6">
                    <color red="255" green="0" blue="0"/>
                </highlight>
                <shape value="Polygon"/>
            </nodeAppearance>
            <featureList>
                <feature name="name" type="org.navigatorgl.feature.legacy.StringFeature">
                    <valuelist primaryIndex="0" onlyShowPrimary="true">
                        <value>Acetylglucosamine</value>
                    </valuelist>
                </feature>
            </featureList>
        </node>
        <node id="P52701">
            <nodeAppearance>
                <label value="P52701" show="false" alpha="0.0" position="W"/>
                <position xPos="-719.97516" yPos="-568.80914" zPos="0.0047334023" fixed="true"/>
                <advancedPosition xPos="-200.0" yPos="-150.0" zPos="0.0" xFixed="false" yFixed="false" zFixed="false"/>
                <color red="255" green="0" blue="51"/>
                <size width="15" height="15"/>
                <alpha value="1.0"/>
                <highlight highlighted="false" size="12">
                    <color red="255" green="0" blue="0"/>
                </highlight>
                <shape value="Rectangle"/>
            </nodeAppearance>
            <featureList>
                <feature name="APSP Hits" type="org.navigatorgl.feature.legacy.IntegerFeature">
                    <valuelist primaryIndex="0" mode="PRIMARY">
                        <value>226</value>
                    </valuelist>
                </feature>
                <feature name="Gene Name" type="org.navigatorgl.feature.legacy.StringFeature">
                    <valuelist primaryIndex="0" onlyShowPrimary="true">
                        <value>MSH6</value>
                    </valuelist>
                </feature>
                <feature name="GeneSymbol" type="org.navigatorgl.feature.legacy.StringFeature">
                    <valuelist primaryIndex="0" onlyShowPrimary="true">
                        <value>MSH6</value>
                    </valuelist>
                </feature>
                <feature name="GO Info" type="org.navigatorgl.feature.legacy.GOFeature">
                    <goCategory>D - Genome Maintenance</goCategory>
                    <goTermList type="go_cellular_component">
                        <goTerm id="GO:0032301">
                            <description>MutSalpha complex</description>
                            <evidence>IDA</evidence>
                        </goTerm>
                    </goTermList>
                    <goTermList type="go_biological_process">
                        <goTerm id="GO:0008630">
                            <description>DNA damage response, signal transduction resulting in induction of apoptosis</description>
                            <evidence>ISS</evidence>
                        </goTerm>
                        <goTerm id="GO:0045190">
                            <description>isotype switching</description>
                            <evidence>ISS</evidence>
                        </goTerm>
                        <goTerm id="GO:0016446">
                            <description>somatic hypermutation of immunoglobulin genes</description>
                            <evidence>ISS</evidence>
                        </goTerm>
                        <goTerm id="GO:0008340">
                            <description>determination of adult life span</description>
                            <evidence>ISS</evidence>
                        </goTerm>
                        <goTerm id="GO:0000710">
                            <description>meiotic mismatch repair</description>
                            <evidence>ISS</evidence>
                        </goTerm>
                        <goTerm id="GO:0006284">
                            <description>base-excision repair</description>
                            <evidence>IDA</evidence>
                        </goTerm>
                        <goTerm id="GO:0051096">
                            <description>positive regulation of helicase activity</description>
                            <evidence>IDA</evidence>
                        </goTerm>
                        <goTerm id="GO:0006299">
                            <description>short patch mismatch repair system</description>
                            <evidence>IDA</evidence>
                        </goTerm>
                        <goTerm id="GO:0032026">
                            <description>response to magnesium ion</description>
                            <evidence>IDA</evidence>
                        </goTerm>
                        <goTerm id="GO:0006298">
                            <description>mismatch repair</description>
                            <evidence>null</evidence>
                        </goTerm>
                        <goTerm id="GO:0009411">
                            <description>response to UV</description>
                            <evidence>ISS</evidence>
                        </goTerm>
                        <goTerm id="GO:0045910">
                            <description>negative regulation of DNA recombination</description>
                            <evidence>IDA</evidence>
                        </goTerm>
                    </goTermList>
                    <goTermList type="go_molecular_function">
                        <goTerm id="GO:0003684">
                            <description>damaged DNA binding</description>
                            <evidence>null</evidence>
                        </goTerm>
                        <goTerm id="GO:0005515">
                            <description>protein binding</description>
                            <evidence>IPI</evidence>
                        </goTerm>
                        <goTerm id="GO:0000701">
                            <description>purine-specific mismatch base pair DNA N-glycosylase activity</description>
                            <evidence>IMP</evidence>
                        </goTerm>
                        <goTerm id="GO:0032139">
                            <description>dinucleotide insertion or deletion binding</description>
                            <evidence>IMP</evidence>
                        </goTerm>
                        <goTerm id="GO:0005524">
                            <description>ATP binding</description>
                            <evidence>IEA</evidence>
                        </goTerm>
                    </goTermList>
                </feature>
            </featureList>
        </node>
        <node id="D000111">
            <nodeAppearance>
                <label value="D000111" show="false" alpha="0.0" position="W"/>
                <position xPos="-367.30716" yPos="29.941624" zPos="0.0" fixed="true"/>
                <advancedPosition xPos="0.0" yPos="0.0" zPos="0.0" xFixed="false" yFixed="false" zFixed="false"/>
                <color red="128" green="128" blue="128"/>
                <size width="8" height="8"/>
                <alpha value="1.0"/>
                <highlight highlighted="false" size="6">
                    <color red="255" green="0" blue="0"/>
                </highlight>
                <shape value="Polygon"/>
            </nodeAppearance>
            <featureList>
                <feature name="name" type="org.navigatorgl.feature.legacy.StringFeature">
                    <valuelist primaryIndex="0" onlyShowPrimary="true">
                        <value>Acetylcysteine</value>
                        <value>Acetylcysteine</value>
                        <value>Acetylcysteine</value>
                    </valuelist>
                </feature>
            </featureList>
        </node>
        <node id="C055494">
            <nodeAppearance>
                <label value="C055494" show="false" alpha="0.0" position="W"/>
                <position xPos="-319.54587" yPos="-659.85724" zPos="0.0" fixed="true"/>
                <advancedPosition xPos="0.0" yPos="0.0" zPos="0.0" xFixed="false" yFixed="false" zFixed="false"/>
                <color red="128" green="128" blue="128"/>
                <size width="8" height="8"/>
                <alpha value="1.0"/>
                <highlight highlighted="false" size="6">
                    <color red="255" green="0" blue="0"/>
                </highlight>
                <shape value="Polygon"/>
            </nodeAppearance>
            <featureList>
                <feature name="name" type="org.navigatorgl.feature.legacy.StringFeature">
                    <valuelist primaryIndex="0" onlyShowPrimary="true">
                        <value>caffeic_acid_phenethyl_ester</value>
                    </valuelist>
                </feature>
            </featureList>
        </node>
        <node id="Q9Y4H2">
            <nodeAppearance>
                <label value="Q9Y4H2" show="false" alpha="0.0" position="E"/>
                <position xPos="-88.45023" yPos="443.21735" zPos="0.0047334023" fixed="true"/>
                <advancedPosition xPos="400.0" yPos="-400.0" zPos="0.0" xFixed="false" yFixed="false" zFixed="false"/>
                <color red="0" green="0" blue="255"/>
                <size width="15" height="15"/>
                <alpha value="1.0"/>
                <highlight highlighted="false" size="12">
                    <color red="255" green="0" blue="0"/>
                </highlight>
                <shape value="Diamond"/>
            </nodeAppearance>
            <featureList>
                <feature name="APSP Hits" type="org.navigatorgl.feature.legacy.IntegerFeature">
                    <valuelist primaryIndex="0" mode="PRIMARY">
                        <value>220</value>
                    </valuelist>
                </feature>
                <feature name="Gene Name" type="org.navigatorgl.feature.legacy.StringFeature">
                    <valuelist primaryIndex="0" onlyShowPrimary="true">
                        <value>IRS2</value>
                    </valuelist>
                </feature>
                <feature name="GeneSymbol" type="org.navigatorgl.feature.legacy.StringFeature">
                    <valuelist primaryIndex="0" onlyShowPrimary="true">
                        <value>IRS2</value>
                    </valuelist>
                </feature>
                <feature name="GO Info" type="org.navigatorgl.feature.legacy.GOFeature">
                    <goCategory>C - Cellular Fate and Organization</goCategory>
                    <goTermList type="go_cellular_component">
                        <goTerm id="GO:0005886">
                            <description>plasma membrane</description>
                            <evidence>EXP</evidence>
                        </goTerm>
                    </goTermList>
                    <goTermList type="go_biological_process">
                        <goTerm id="GO:0008286">
                            <description>insulin receptor signaling pathway</description>
                            <evidence>ISS</evidence>
                        </goTerm>
                        <goTerm id="GO:0007165">
                            <description>signal transduction</description>
                            <evidence>null</evidence>
                        </goTerm>
                        <goTerm id="GO:0045725">
                            <description>positive regulation of glycogen biosynthetic process</description>
                            <evidence>IMP</evidence>
                        </goTerm>
                        <goTerm id="GO:0030890">
[truncated: 3,611,347 more chars]
